# Supplementary material for: Master Regulators and Cofactors of Human Neuronal Cell Fate Specification Identified by CRISPR Gene Activation Screens
Source: Cell Rep. Author manuscript; Available in PMC 2020 Dec 11. (PMC7730023; doi:10.1016/j.celrep.2020.108460)
Supplement: 2 [file NIHMS1651252-supplement-2.xlsx]

## Sheet: CAS-TF_SingleFactor
gRNA	Protospacer	R1_Input	R1_Unsort	R1_Low	R1_High	R2_Input	R2_Unsort	R2_Low	R2_High	R3_Input	R3_Unsort	R3_Low	R3_High	res_HvL.padj	res_HvL.log2FoldChange	res_HvU.padj	res_HvU.log2FoldChange	res_UvL.padj	res_UvL.log2FoldChange
NFYA.1	TGGCCACTTGGAAAGGGGT	324	250	393	210	294	344	358	138	259	231	488	248	0.0193328	-1.03385	0.860372	-0.266048	0.0857563	-0.770655
NFYA.2	GGTGTCAAAGCGGGAAGGT	165	234	196	158	146	244	191	135	144	211	156	114	0.712965	-0.339429	0.593809	-0.553248	0.829429	0.208956
NFYA.3	GGGTGGGCAGCTGGCAAAG	216	214	199	134	222	195	168	181	241	226	96	207	0.805596	0.25418	0.956125	-0.123567	0.69259	0.373752
NFYA.4	ACTGGGGGTGGTGTCAAAG	702	852	580	532	570	808	772	778	565	385	420	636	0.758704	0.190901	0.90573	0.146372	0.969174	0.0403064
NFYA.5	GCGGCTGGAGCCTCTGATT	212	160	109	142	203	102	196	56	104	122	193	136	0.622536	-0.56371	0.997025	-0.00725395	0.618323	-0.560319
ARX.1	CTGAGAGGCGCCCTCTGAT	161	210	334	146	167	282	171	162	209	100	142	164	0.694625	-0.339908	0.974929	-0.0921423	0.84996	-0.251792
ARX.2	ATTCCAGAGGGGCAGGCGG	202	234	141	157	246	373	164	204	325	139	137	207	0.626695	0.396239	0.940922	-0.168077	0.503597	0.560921
ARX.3	AGGTCCTCGGGTTGGTGGA	158	106	194	116	199	236	189	240	138	147	87	182	0.810422	0.274289	0.864878	0.322237	0.976273	-0.0508809
ARX.4	CTGGCGAGAGCCAATCAGA	256	250	349	268	248	206	188	122	243	118	73	106	0.960038	-0.0872164	0.981763	0.0545589	0.931794	-0.1506
ARX.5	TCCAGGGAGCGAGGTCCTC	224	224	270	364	156	314	178	218	173	356	104	246	0.24474	0.728472	0.974929	0.0801753	0.365624	0.642172
ARX.6	GAGCCCCGGCGCTGTCCTG	488	761	966	508	568	569	611	571	391	408	486	564	0.625114	-0.229823	0.92025	0.12371	0.467271	-0.358092
ARX.7	CGGCTGCGGGTGGTGGCAC	102	136	204	129	127	108	66	118	125	134	82	188	0.707181	0.424972	0.832187	0.364981	0.977108	0.055957
ARX.8	CGGGCGGCGGCGGCACGAA	99	173	162	183	82	116	150	66	112	68	72	74	0.957545	-0.0954138	0.97506	0.125223	0.89455	-0.2277
ARX.9	GGGGAGCTGTCACCCAAGG	456	667	951	291	450	965	650	222	501	430	677	289	2.13e-08	-1.42829	0.00175306	-1.13005	0.566534	-0.301765
ARX.10	GACGCCCGCGCGCTGCTCA	420	448	440	456	309	479	340	366	383	284	229	336	0.62793	0.310447	0.90497	0.164723	0.875537	0.140097
HOXA11.1	GAGCACAAGCATGCTGCAT	252	276	371	174	204	161	222	211	142	266	121	287	0.988673	0.0259677	0.976035	0.0796329	0.969174	-0.057205
HOXA11.2	CTGAGGTGGCTACAAAGAA	314	548	336	125	331	387	309	333	272	484	189	404	0.938246	0.0902906	0.541698	-0.585604	0.132516	0.672686
HOXA11.3	GGAGGGGGACTGCGAAGAA	353	506	479	352	442	428	373	499	299	485	272	516	0.444512	0.355746	0.941265	0.10969	0.703611	0.241971
HOXA11.4	CACCTCCCTGCTAAGGATG	729	1060	633	559	775	697	848	645	610	554	663	628	0.726259	-0.192483	0.90573	-0.134351	0.951956	-0.0627948
HOXA11.5	GTAACTCATGTTGGCTGGG	144	246	192	78	114	216	88	119	140	174	123	76	0.662192	-0.477683	0.160326	-1.02404	0.507075	0.540825
SOX8.1	CCCGCGCCCGGCTACCCAT	633	745	340	530	615	471	505	683	375	355	418	604	0.189385	0.545918	0.554416	0.412362	0.907558	0.128535
SOX8.2	CGCCCCGATCCCCCGGAGG	338	804	1340	325	564	626	712	404	383	453	646	359	2.02e-06	-1.20527	0.193446	-0.588496	0.0701399	-0.621655
SOX8.3	ACCCGAGGTCGCCGCGCGG	140	146	108	30	133	124	74	62	118	74	74	112	0.865431	-0.300427	0.784216	-0.584084	0.862295	0.282257
SOX8.4	GCCGCGGAGCTTTCTTTAT	260	401	379	146	254	354	243	163	282	233	228	253	0.374848	-0.529511	0.411529	-0.622779	0.932837	0.0897029
SOX8.5	GCGCGCCCCGATCCCCCGG	264	260	266	174	186	233	154	268	148	92	137	203	0.721043	0.304707	0.817302	0.367134	0.965146	-0.0668206
ZFX.1	AAAATGCGGAAGGGTAGAC	138	382	355	214	228	246	231	166	144	119	148	324	0.975709	0.0409869	0.958411	0.130364	0.954592	-0.0932127
ZFX.2	TCCTCCTGGCACCCCGTGT	355	523	506	338	385	575	355	522	289	428	271	484	0.526856	0.327442	0.997949	0.00255262	0.501751	0.32052
ZFX.3	GCCAGGAGGACCCACCGGG	255	297	399	190	393	320	224	318	297	221	424	169	0.388792	-0.593313	0.960516	-0.104328	0.466451	-0.493379
ZFX.4	TCCGCCCGGTGGGTCCTCC	347	206	334	505	428	404	407	388	269	269	362	675	0.242398	0.535847	0.0184133	1.02854	0.443208	-0.495816
ZFX.5	AGACCCAGGAAAATGCGGA	510	792	426	538	375	658	358	331	355	409	244	451	0.378062	0.462833	0.808303	-0.265186	0.0405174	0.722547
DLX6.1	CTGCGGCGGGAAGCATCGG	233	190	236	246	163	267	144	152	90	189	158	222	0.75425	0.295807	0.94547	0.152054	0.907558	0.138954
DLX6.2	CCCCCAGTTGGCTGTTTCA	494	497	528	415	340	546	576	610	319	325	428	439	0.993408	-0.0114977	0.702666	0.306456	0.524107	-0.321689
DLX6.3	GAGCTGCGGCGGGAAGCAT	180	310	134	174	268	263	172	236	152	230	303	356	0.817645	0.276806	0.959487	0.100186	0.907558	0.175106
DLX6.4	CAGGGGGCGACTGACCAAT	958	972	1117	680	853	913	819	811	690	745	467	857	0.913382	0.0696722	0.981763	0.0252868	0.960972	0.0400613
DLX6.5	GCCGTGCGCCTGTGACGTC	82	206	188	108	156	172	121	154	134	124	74	217	0.679298	0.413187	0.965527	0.112608	0.811699	0.296696
ETV1.1	ACCGGCCGAGCACCCCCTA	471	719	700	452	599	560	639	327	422	636	718	399	0.023053	-0.753552	0.35941	-0.51119	0.671935	-0.247056
ETV1.2	CGAGGGAGACCCGCGGGAA	294	336	277	328	394	472	328	397	348	201	142	396	0.167182	0.665589	0.67515	0.374193	0.770629	0.287505
ETV1.3	GAGCACCCCCTAGGGCAGA	442	469	374	413	336	408	366	284	249	334	215	269	0.898207	0.124222	0.956125	-0.105862	0.753968	0.223876
ETV1.4	AGGGGCGAGGGAGACCCGC	384	799	458	254	333	453	462	334	287	421	472	318	0.130912	-0.58859	0.191058	-0.694804	0.923231	0.101593
ETV1.5	CCTCGCCCCTCTGCCCTAG	1036	1007	1216	629	995	965	1232	798	898	942	1048	684	0.00139039	-0.677327	0.560209	-0.283505	0.122583	-0.397985
PAX6.1	TGAACCAGAGCGGGAAATG	276	270	253	202	204	236	259	206	190	236	167	216	0.963769	-0.0488247	0.977851	-0.065001	0.990628	0.0116817
PAX6.2	GGGAGAGGGAGCATCCAAT	222	326	377	139	230	228	243	212	213	182	219	298	0.694022	-0.309606	0.996035	-0.0065794	0.703611	-0.306643
PAX6.3	GGGCCTCGCGCCAGCCGAT	290	65	220	155	193	314	261	298	204	211	159	260	0.840793	0.199876	0.816485	0.445054	0.8876	-0.247774
PAX6.4	GGGAAATGAGGCCGAGCCA	142	54	232	120	128	159	118	190	145	158	114	85	0.9321	-0.118611	0.931496	0.262504	0.801161	-0.385769
PAX6.5	AGGAGCCGGGACCCACCGG	209	187	142	135	180	169	147	106	146	191	121	161	0.990042	0.024126	0.878706	-0.269934	0.787423	0.290297
TEAD3.1	AGCCCTGCCCGCGAGGCGA	366	249	172	213	196	374	254	260	189	204	110	162	0.751134	0.323522	0.939588	-0.158027	0.578829	0.476907
TEAD3.2	AAGGCAGCTCCGCACGGGC	82	90	142	54	101	71	104	168	60	136	67	108	0.924296	0.150634	0.933555	0.267475	0.955271	-0.121377
TEAD3.3	GAGGAAGGCAGCTCCGCAC	246	328	328	155	192	386	267	248	218	180	271	222	0.485155	-0.426353	0.817856	-0.305422	0.907893	-0.124052
TEAD3.4	GGGCGAGGCCCGGAGCGCA	106	56	168	89	162	134	156	119	138	78	66	101	0.866159	-0.233442	0.853238	0.407446	0.605561	-0.643992
TEAD3.5	CCGGAGCCCCAAATTCCGG	832	757	713	625	590	802	699	676	388	845	777	604	0.779158	-0.163028	0.861981	-0.155375	0.986292	-0.0118418
E2F2.1	AGGACGCGTTCTTTCCGGG	204	222	500	150	263	302	335	218	224	164	229	218	0.0809508	-0.767983	0.98524	-0.0296624	0.112005	-0.741883
E2F2.2	CGGAAAGAACGCGTCCTCG	634	933	793	463	670	906	658	651	700	584	539	582	0.731866	-0.165774	0.578156	-0.313843	0.787423	0.144147
E2F2.3	CTAGCTTCGCTGCTTAAAG	513	612	869	259	532	452	516	454	372	269	421	479	0.222382	-0.517793	0.981763	0.0326737	0.266019	-0.554308
E2F2.4	AAAGAACGCGTCCTCGAGG	194	186	260	286	148	150	206	155	89	132	184	222	0.912456	0.120311	0.443543	0.716678	0.33248	-0.60159
E2F2.5	CCGGCGAGACGGAGACAGA	192	204	178	226	175	386	148	142	252	274	278	317	0.891274	0.17468	0.95085	-0.14625	0.784044	0.318712
TFAP2B.1	GGGAGAGGAGCGTCGGATT	143	220	142	171	273	148	160	138	82	88	78	180	0.626269	0.450034	0.863736	0.321508	0.945786	0.123968
TFAP2B.2	GGTGTCTGGGTGTAAATAC	473	438	724	361	613	520	406	461	355	502	348	693	0.88295	0.118057	0.843715	0.211487	0.915795	-0.0969581
TFAP2B.3	TAACTATATGTGGGTGTCT	447	536	360	253	368	525	422	415	440	363	304	456	0.924376	0.080998	0.901167	-0.157493	0.714012	0.236173
TFAP2B.4	CCCCATTTCCAATTATAGA	1075	1145	1217	938	948	1384	873	804	707	844	701	771	0.932881	-0.0504289	0.760892	-0.202772	0.74272	0.147164
TFAP2B.5	TGCGATGGGAGAGGAGCGT	76	86	178	66	79	70	115	80	84	165	50	162	0.978735	-0.0520581	0.989913	0.0346053	0.968068	-0.0889931
TFAP2D.1	GATAAGTCCCCACCTCAGT	539	580	681	547	434	556	384	345	389	540	310	458	0.908137	0.100413	0.943875	-0.112425	0.75829	0.206306
TFAP2D.2	GAACCTCCAGTTCCTTATT	392	483	640	437	638	623	532	488	412	339	535	456	0.590574	-0.248472	0.893819	0.150344	0.349988	-0.402671
TFAP2D.3	AAGCATCAGCACTGAGAAC	366	260	319	326	264	405	256	292	254	242	194	337	0.468825	0.397595	0.79361	0.285776	0.918464	0.107821
TFAP2D.4	GGGAAGTGTTCATTCCTAT	417	262	272	296	426	421	321	388	218	337	247	378	0.495233	0.378556	0.832639	0.239231	0.901379	0.136013
TFAP2D.5	ATCAGCACTGAGAACTGGG	402	575	768	235	512	653	562	332	391	537	338	487	0.194369	-0.582133	0.265396	-0.577027	0.990628	-0.00868853
NFIX.1	TGGACGTGACATGTGTGGC	334	423	462	280	365	348	323	270	297	511	356	450	0.865757	-0.140942	0.877706	-0.21357	0.953346	0.0687795
NFIX.2	CGGCCGCCCTGACACGTGC	289	344	292	333	271	312	210	390	270	319	186	331	0.0782086	0.696993	0.74586	0.296127	0.501751	0.395949
NFIX.3	TGTGTCTGCGCTGGAACGC	128	206	214	194	52	106	68	88	76	112	138	102	0.999743	-0.000788787	0.981763	0.0875519	0.960972	-0.0959778
NFIX.4	TGTCAGCGTGTGTCTGCGC	264	365	176	177	262	341	269	279	208	328	188	419	0.542898	0.470134	0.967774	-0.0860229	0.362921	0.555346
NFIX.5	AACGTGTGGCCAGGCGTTC	131	184	64	117	189	146	134	32	80	44	134	190	0.998865	0.00551785	0.981763	0.0912318	0.969174	-0.0875844
NFIX.6	GCAATGGAGCATGGGGGGG	389	403	442	390	395	515	297	352	304	336	212	430	0.43272	0.404273	0.941853	0.107971	0.652552	0.291475
NFIX.7	TGCCTGATCGGAGGAAAAG	320	294	384	315	325	389	256	130	368	222	412	400	0.789509	-0.281978	0.962951	0.114201	0.578829	-0.39854
NFIX.8	AGGGATAGCAAGCAGAGAG	255	156	122	60	170	84	147	68	200	111	116	65	0.207896	-0.95272	0.660752	-0.685881	0.859044	-0.271377
NFIX.9	GGGGAGCTCGCAGATTCCC	128	156	247	69	106	180	98	138	104	154	72	121	0.88451	-0.217812	0.804701	-0.410453	0.907558	0.187718
NFIX.10	TTGGTGTTCTGGGGAATAG	412	358	429	193	408	321	348	291	258	397	467	297	0.144956	-0.65388	0.775999	-0.308033	0.620051	-0.349456
PAX7.1	GATCCGGCCCATTCATCAA	102	36	172	80	128	116	109	92	72	60	16	191	0.806332	0.435055	0.53415	0.957307	0.824095	-0.5229
PAX7.2	GCAGTGAGCGCGATCTGAT	318	182	250	315	209	401	341	284	273	111	198	254	0.844172	0.182126	0.634039	0.558252	0.738396	-0.380072
PAX7.3	CCAGGGCGCAAGGGAGCGG	259	160	200	100	181	206	202	192	168	194	322	250	0.630771	-0.452954	0.9712	0.101575	0.508928	-0.555964
PAX7.4	CGGCCTAGGGTGACTTGAA	184	228	165	98	228	313	180	150	150	116	239	170	0.573539	-0.492935	0.763527	-0.436814	0.969174	-0.0587239
PAX7.5	AGTGTGGTCCGGAGAAAGA	528	566	428	341	349	448	360	340	325	364	331	295	0.873097	-0.125692	0.748201	-0.290865	0.827639	0.160443
MLXIPL.1	AGGTGAGAACCCGGTGCTC	204	200	124	104	153	54	147	191	84	240	158	206	0.861555	0.219883	0.974929	0.118723	0.963443	0.0963694
MLXIPL.2	CTTACGCCAGGTGAGAACC	128	54	142	154	173	174	72	240	98	174	108	152	0.236317	0.828922	0.71117	0.604096	0.915133	0.22086
MLXIPL.3	CGCCAGAGCTCCAGAGCAC	234	228	278	201	272	293	178	190	142	200	211	200	0.917765	-0.103484	0.972092	-0.0809163	0.982912	-0.0268236
MLXIPL.4	ACTCCAAGGAAAGACGGGA	244	266	247	151	260	182	108	132	160	162	118	208	0.89943	0.156591	0.95798	-0.124703	0.820552	0.276327
MLXIPL.5	CAGGCCCCGCCCACCCGAT	851	1071	1005	663	661	1201	953	802	694	731	768	726	0.450012	-0.254482	0.636361	-0.246446	0.985362	-0.0118831
ETV7.1	AAAACGAAAGAGCGGGATG	237	423	495	298	357	418	332	299	273	209	250	275	0.786963	-0.199623	0.981763	-0.0401042	0.869641	-0.164129
ETV7.2	CCAAGGCCAGGTCGCCAGA	320	216	358	381	376	333	303	236	290	357	245	376	0.789509	0.213828	0.817856	0.310069	0.932837	-0.100582
ETV7.3	CCGGTGCTGCGCTCCCACG	547	668	942	415	489	552	489	531	546	420	387	379	0.561506	-0.332603	0.946097	-0.102933	0.735246	-0.235443
ETV7.4	AGCCGGCGGACAGTCCCTC	153	84	30	96	134	197	127	68	70	15	138	38	0.753291	-0.555987	0.961965	-0.225272	0.907558	-0.336957
ETV7.5	GCCCGCTCGCTAGCCTGGG	90	110	134	22	113	92	168	100	111	67	47	34	0.383314	-1.08037	0.821526	-0.604367	0.746481	-0.480502
ZNF200.1	GGCTCCGAACGGGGAGACC	106	128	106	84	135	50	122	76	75	83	100	107	0.849928	-0.256435	0.956125	0.201759	0.756614	-0.462999
ZNF200.2	TGCGGCCAGTCTAACCCCA	358	283	168	148	214	288	198	337	170	252	172	247	0.561506	0.462329	0.999342	0.000565669	0.492595	0.459742
ZNF200.3	GAGAGGTGCCAGCCCGTCG	240	270	228	212	182	180	106	262	72	30	205	126	0.864431	0.224337	0.772394	0.595537	0.844903	-0.378349
ZNF200.4	AGACTGCCGGCTCCGAACG	300	385	304	158	342	436	340	268	318	293	293	254	0.480732	-0.436783	0.468675	-0.524705	0.930832	0.0858577
ZNF200.5	AGGAGCTCTCAGGGCCGGA	50	55	230	96	48	247	50	112	143	162	96	84	0.891274	-0.223937	0.833786	-0.468421	0.915133	0.240266
HIVEP2.1	ACCCTCGGGCCACCGGGAA	436	478	358	220	273	266	327	280	244	337	436	145	0.165213	-0.760838	0.589641	-0.553249	0.83741	-0.213009
HIVEP2.2	GGAGGGGTGTCGGGCGCGT	516	594	679	431	469	568	481	348	392	362	391	400	0.561421	-0.298805	0.902398	-0.152258	0.826369	-0.151337
HIVEP2.3	GAGACCGCGGGAGGGGTGT	354	481	260	421	345	310	197	613	255	220	152	624	2.51e-08	1.51531	0.0310107	0.908724	0.330346	0.602607
HIVEP2.4	CCCTCCTCGGCTCGGTAAG	150	350	273	220	310	182	88	225	233	186	120	118	0.746501	0.374855	0.958336	-0.134754	0.649528	0.501733
HIVEP2.5	AGCGGGGGACGGAGTTCGG	119	182	133	89	148	273	103	98	134	144	108	197	0.890433	0.189087	0.764137	-0.452655	0.394709	0.640662
NR1H4.1	TCTCCTCTGGCCGTTTTGT	136	94	170	56	189	186	198	184	119	172	80	184	0.990042	-0.0304352	0.985621	0.0432002	0.965146	-0.0757071
NR1H4.2	GAGCCCACAAAACGGCCAG	171	159	425	257	279	237	153	281	164	152	241	360	0.816316	0.221622	0.0737828	0.906726	0.333442	-0.689056
NR1H4.3	GAATCTCGAGGCTCTCCCA	165	148	177	155	142	254	107	86	120	112	122	171	0.94059	0.101754	0.978853	-0.0887999	0.901379	0.187019
NR1H4.4	CTTTCAAAGGCAAGCTGCA	424	502	560	398	474	537	384	266	489	319	405	584	0.957028	-0.0517441	0.967495	0.0817201	0.864078	-0.136325
NR1H4.5	ACCGCAAAGCCCCAGAATG	212	360	309	309	287	308	206	271	244	246	331	309	0.908795	0.11192	0.908427	0.162969	0.963003	-0.0556709
ISL1.1	TGGCTCGCCGAGCGGTCAG	188	192	156	294	166	335	166	217	141	141	196	288	0.278474	0.655985	0.637226	0.493331	0.91406	0.158267
ISL1.2	GCTCCCGAGGCAACTTGCT	84	113	88	195	188	56	90	60	71	72	142	40	0.990042	-0.040135	0.846082	0.548296	0.677321	-0.595951
ISL1.3	AATGGCGATGGAGCTGAGT	390	627	558	310	416	596	413	402	313	399	416	330	0.464366	-0.347379	0.468675	-0.43337	0.917858	0.0818187
ISL1.4	AGGCGAGCGCCGCGCCCAT	217	258	177	130	136	288	198	178	132	196	44	138	0.889337	0.209083	0.575101	-0.532894	0.423857	0.736788
ISL1.5	GAGCCAGCGGGAGAGGATT	394	681	770	427	446	736	643	463	427	510	581	448	0.0749832	-0.510045	0.568498	-0.322483	0.673497	-0.191462
ISL1.6	GAAGTCGGGGTACAGGAAG	260	209	120	123	148	367	207	204	286	126	217	150	0.877493	-0.201999	0.850473	-0.327947	0.945624	0.12254
ISL1.7	GAGGTTAATACTTCGGAGA	180	166	180	162	112	254	174	274	96	158	209	198	0.863352	0.191115	0.816794	0.330266	0.915133	-0.142333
ISL1.8	AAAGGAAGTAAGGGAAGTC	588	555	599	386	413	555	471	489	292	433	430	485	0.902265	-0.0791627	0.991735	0.0080906	0.898216	-0.0912006
ISL1.9	GACACAGAGAGTATAATCT	617	823	802	658	629	854	632	726	719	539	570	706	0.786465	0.130615	0.886516	0.124285	0.997173	0.00213317
ISL1.10	TTGGGGGAGGTTAATACTT	686	940	1017	618	884	1009	747	650	627	807	714	744	0.518586	-0.23268	0.561583	-0.26318	0.963443	0.0264092
SNAI2.1	CCCAGAGAGCGTGGATCGC	159	235	375	108	194	153	167	158	146	184	185	188	0.402924	-0.590874	0.941853	-0.173461	0.648276	-0.421996
SNAI2.2	AGAGCGTGGATCGCGGGCG	246	144	70	93	109	281	167	168	164	88	99	202	0.698803	0.451791	0.981763	0.0667082	0.807696	0.383171
SNAI2.3	CCCGCCTGGCTTCCAGATG	306	339	653	248	415	220	627	312	416	361	468	298	0.000293472	-0.964934	0.981763	0.0523485	0.00392127	-1.02238
SNAI2.4	TGTTCACAGCTGTCCCAGA	89	248	452	111	142	272	211	0	96	95	284	64	0.513813	-2.29079	0.824622	-1.51777	0.252658	-0.777794
SNAI2.5	GGGCGGGGCTCACCGAGCG	285	370	502	220	225	402	316	300	239	278	463	165	0.0705042	-0.845834	0.687219	-0.405263	0.404292	-0.445066
RUNX3.1	GAGGCCGCCCAACGGGGAG	384	96	203	129	258	140	175	116	263	144	117	213	0.976755	-0.0437359	0.803148	0.427195	0.636141	-0.474463
RUNX3.2	GCGTTCGCGGGGAGGAACG	180	32	21	52	245	132	90	70	202	103	68	180	0.671892	0.682235	0.931186	0.314041	0.894167	0.368744
RUNX3.3	GGCACCTCGGTGGCGTTCG	68	38	28	66	80	11	66	88	39	20	50	46	0.783934	0.488584	0.255262	1.72453	0.579314	-1.24292
RUNX3.4	CCTGCCGGAGGCCGCCCAA	458	438	476	386	540	341	296	290	346	210	226	364	0.833172	0.173375	0.805135	0.295196	0.907558	-0.126868
RUNX3.5	CCTTCCGCCCCTCCCCGTT	1235	1372	1630	857	1260	1053	1167	1109	1171	897	804	970	0.609247	-0.198883	0.986202	0.0144226	0.627201	-0.217961
RUNX3.6	CATCCTGTGAGCTGAGGTT	264	247	298	170	433	272	216	308	184	174	205	438	0.600051	0.387623	0.53318	0.576479	0.838787	-0.190934
RUNX3.7	GCCCTGCGCGGGAGCTGGT	307	201	296	171	219	297	246	215	229	54	279	188	0.43518	-0.47228	0.885746	0.31577	0.374065	-0.792465
RUNX3.8	AGGGCCCTGGAGGCGGCAA	131	168	266	186	186	249	115	130	196	124	178	144	0.883921	-0.181558	0.999342	0.00216098	0.894167	-0.188929
RUNX3.9	GATGCGAGAAGCCTGCTCG	165	170	144	80	108	108	110	159	122	216	96	56	0.913562	-0.167636	0.741731	-0.596507	0.728181	0.422607
RUNX3.10	AGAAGCCTGCTCGCGGCCT	149	166	80	86	130	218	196	162	60	154	148	142	0.925478	-0.140125	0.87594	-0.283047	0.936872	0.141466
HSF2.1	GGCTGCTGCTGACATGAAG	164	202	124	80	159	146	136	244	133	102	140	146	0.865359	0.238829	0.921327	0.246858	0.994485	-0.0106917
HSF2.2	GATTGGCCAGGGACGGGAC	297	337	532	184	311	476	375	354	233	356	373	338	0.31185	-0.497658	0.845666	-0.243389	0.66954	-0.257548
HSF2.3	GAACCACTGCGCGCACAGG	99	74	355	123	157	166	174	142	93	62	260	150	0.102356	-0.860162	0.618035	0.685931	0.00400222	-1.54894
HSF2.4	CACGACAGAGAAAAGCGAT	184	275	306	300	338	277	257	304	266	240	234	343	0.592299	0.31096	0.541951	0.446974	0.882794	-0.14013
HSF2.5	GCTCCGCCTGTGCGCGCAG	187	108	134	120	258	320	172	192	151	108	107	130	0.904058	0.150007	0.984035	-0.0442147	0.915133	0.190968
NR1H3.1	AGGGGAGAGACATGGAACT	822	810	783	490	680	1083	598	556	584	624	528	778	0.996789	-0.00656541	0.683039	-0.267422	0.541019	0.257812
NR1H3.2	GAGAGACATGGAACTTGGC	334	650	422	281	377	366	282	184	281	246	293	394	0.878131	-0.148402	0.808947	-0.347507	0.857226	0.194905
NR1H3.3	CTGCTAAGAGCGCTGGGTA	240	138	237	94	214	220	132	50	147	130	170	194	0.5533	-0.625895	0.884385	-0.344642	0.801161	-0.282938
NR1H3.4	AGAAGCTGCCCTGTGGGCG	238	176	191	174	134	336	205	114	113	142	94	158	0.986328	-0.0333271	0.863736	-0.313299	0.829602	0.275873
NR1H3.5	TGAGGGGAGGGACTGCCGA	287	332	212	228	386	408	252	309	141	168	200	342	0.473618	0.43596	0.921327	0.169372	0.792128	0.263112
NR1H3.6	AAGCGGTCCGGCTGGAGCC	80	183	218	92	112	136	66	60	111	102	39	101	0.930842	-0.160549	0.748201	-0.526794	0.847131	0.359138
NR1H3.7	TGATGGCGGGCAAGCGGTC	182	196	204	98	146	170	142	86	218	158	156	206	0.777622	-0.32559	0.903096	-0.262178	0.960972	-0.0660668
NR1H3.8	GGAACAGCTGGTTTAGGAG	386	158	195	243	250	184	222	398	210	204	176	465	0.0245637	0.924043	0.0107631	1.16726	0.821884	-0.246058
NR1H3.9	GAGGTCGAGGATCTCGGGA	86	28	0	54	76	172	54	122	54	84	98	96	0.895889	0.697253	0.978853	0.129823	0.945131	0.565002
NR1H3.10	GTAACGAAGCGCAGACTCC	49	97	78	72	67	48	39	21	47	38	66	68	0.962307	-0.109164	0.989913	0.0402316	0.957484	-0.15466
POU2F2.1	CTGGAAGAGCCGACTCCTA	385	418	460	230	334	358	423	256	322	364	308	322	0.243867	-0.4972	0.717935	-0.322868	0.801161	-0.178473
POU2F2.2	GGATCGCAGCCGTAGGAGT	206	327	396	354	182	212	170	197	130	158	227	251	0.902265	0.137506	0.73301	0.433079	0.769169	-0.301928
POU2F2.3	GGGCAGAGGATAAGCAGGC	72	134	48	136	102	92	107	98	148	46	50	146	0.317628	0.932282	0.632972	0.710546	0.928223	0.216502
POU2F2.4	AGTGGGGCAGAGGATAAGC	718	998	558	611	608	755	573	735	576	601	523	652	0.425513	0.318122	0.981763	-0.0370525	0.427567	0.350665
POU2F2.5	AGTCTGGAACAGGGAATGG	283	412	310	270	286	314	255	215	250	474	277	297	0.957136	-0.0534083	0.616208	-0.456295	0.566402	0.398531
ARNTL2.1	ACCCTCGGGGCAAAGGTAA	663	598	818	606	560	942	633	594	534	638	480	690	0.927937	0.0527427	0.99445	-0.00556838	0.947161	0.0545359
ARNTL2.2	GGAAAGAGACCCGGGCCAA	524	305	608	464	544	436	574	429	375	679	446	667	0.997276	-0.00615199	0.844286	0.267351	0.756614	-0.276825
ARNTL2.3	AGCGGAGGGCACGGGGCTA	253	193	283	109	232	304	214	172	217	260	239	194	0.325208	-0.596442	0.634039	-0.507965	0.941722	-0.0915254
ARNTL2.4	AGGGCACGGGGCTAGGGTT	211	104	130	125	237	186	106	213	199	168	72	222	0.121046	0.9285	0.751495	0.448466	0.673497	0.477352
ARNTL2.5	GTCTAACAACTGCAATCTT	764	875	1271	515	883	953	897	778	656	644	649	766	0.264139	-0.369695	0.95206	-0.0731593	0.392162	-0.300539
NR2E3.1	CACACCTGCAGCATTACCA	802	868	874	694	809	1249	597	832	735	518	623	752	0.654687	0.191567	0.986726	0.0180411	0.814584	0.169227
NR2E3.2	GCAGCCCGGGAACCAGCAT	298	224	333	116	140	368	273	402	166	299	96	376	0.673914	0.434568	0.95206	0.152202	0.811353	0.279665
NR2E3.3	GAGGGCCCCGGGGGACCTT	344	262	489	214	260	357	341	312	170	288	377	298	0.26407	-0.497997	0.981763	0.0405757	0.224524	-0.54239
NR2E3.4	ACCGGCTCCCGGGGCACCT	580	673	399	532	506	435	411	547	269	497	321	274	0.628092	0.341549	0.981763	-0.0408855	0.492595	0.37645
NR2E3.5	GTGGCCAGTTGATCCCCTG	324	340	417	405	301	410	305	245	299	313	373	412	0.993363	0.0153488	0.878706	0.202474	0.801161	-0.190875
HOXC8.1	GAGTCTGAGGAATTCGCCT	198	252	118	80	124	148	216	142	88	188	110	160	0.88475	-0.198746	0.744944	-0.468666	0.852781	0.267597
HOXC8.2	CAATCCACGACATGAAGAC	325	450	360	278	326	489	292	327	318	300	414	395	0.933776	-0.0747607	0.944705	-0.109781	0.977204	0.0317804
HOXC8.3	CGCCACCGCCGGGAGTCTG	278	180	322	272	355	276	343	432	266	350	167	230	0.778713	0.257025	0.795245	0.370924	0.933501	-0.118179
HOXC8.4	GGCCCCTAACCCAAAAGAT	803	898	1015	616	702	555	632	760	677	691	478	1017	0.575065	0.259191	0.642351	0.319546	0.94783	-0.06399
HOXC8.5	GTGAGCCAGCCCCAGCTAA	247	190	276	245	311	348	251	214	208	199	185	220	0.994296	0.0134928	0.963909	0.0999904	0.943981	-0.0903296
SOX30.1	TCCAGGCCGCTGACATCCA	159	98	166	136	150	236	126	97	118	208	102	198	0.875707	0.20182	0.956125	-0.162525	0.771877	0.361335
SOX30.2	TCGGCCCTGAGTACCACCA	561	572	671	747	554	799	508	630	502	567	323	665	0.104133	0.552832	0.65178	0.283618	0.637373	0.264163
SOX30.3	CCACCCGGAGCTGCGACAA	172	241	245	97	249	202	98	128	116	253	164	265	0.998865	-0.00494695	0.822836	-0.372032	0.731963	0.364552
SOX30.4	AAAGCCCTGGTGGTACTCA	601	781	731	461	737	761	671	609	498	605	531	715	0.916685	-0.0634508	0.944705	-0.0844813	0.9799	0.017746
SOX30.5	CTTGTGCACGCGCTCTGTG	458	400	369	482	234	500	343	408	282	294	289	502	0.147948	0.54066	0.479412	0.436011	0.909747	0.10079
SOX30.6	AGCGCGCGCCCACCTAGGT	304	368	241	220	268	254	237	309	196	236	171	206	0.769711	0.248792	0.98524	-0.0288553	0.74494	0.272789
SOX30.7	GTGGAGGATCCCTGGTCAC	266	283	110	178	282	184	257	326	270	274	239	307	0.699237	0.38655	0.857126	0.275118	0.952227	0.109158
SOX30.8	AGGTGACCGAGGGCCTAGT	514	536	376	454	572	654	451	636	411	319	392	361	0.654902	0.295159	0.903096	0.171178	0.901927	0.119882
SOX30.9	GCCGCGGAAAGCAGATCTG	136	251	169	230	156	222	147	161	163	160	162	167	0.775489	0.288942	0.981763	0.0410731	0.819793	0.243277
SOX30.10	ACACAGCCGACTAGGCCCT	66	204	114	103	105	76	120	154	66	85	36	79	0.755557	0.435192	0.981763	0.0830046	0.865279	0.346504
BARX2.1	TCCACGCGGGGAAGGAGAA	623	156	126	296	547	280	184	346	415	164	112	462	0.000215835	1.42146	0.0184133	1.07324	0.756614	0.34509
BARX2.2	AGGCAGTAAGGTGCTCATG	393	548	474	374	553	510	409	540	330	654	327	619	0.34016	0.394432	0.990691	-0.0110596	0.41292	0.401895
BARX2.3	GTGCCCTCCCGCTGGGCTG	383	432	608	230	628	567	349	399	362	334	321	651	0.952355	0.0616411	0.955791	0.115187	0.957438	-0.0560317
BARX2.4	CATGGGGAACACTGCCCCG	380	423	394	225	336	352	315	235	265	350	281	314	0.629217	-0.295106	0.66718	-0.363254	0.947161	0.0640936
BARX2.5	GGAAGGAGAAAGGCACGGT	116	190	136	66	163	113	96	86	70	127	130	134	0.804693	-0.319711	0.819983	-0.427157	0.953502	0.104484
ZIC2.1	GCTCCGCGCTCGGCACCCG	430	314	261	236	239	290	309	205	187	217	414	198	0.335282	-0.608981	0.934863	-0.149668	0.530276	-0.463818
ZIC2.2	ACGGGCGAGGAGAGGACCG	157	288	115	175	185	502	270	124	119	211	164	183	0.902265	-0.165074	0.2584	-0.821143	0.443208	0.652834
ZIC2.3	CGGGTGCGCGCAGGGGTGG	189	10	54	236	204	202	120	269	63	30	34	205	0.00154908	1.84138	0.52523	1.84274	0.998921	-0.00266746
ZIC2.4	AGGAGAGGGGGGCTACCGG	370	643	405	179	220	260	413	145	353	218	282	197	0.00765693	-1.00785	0.267326	-0.894225	0.932837	-0.11828
ZIC2.5	TAGAATGCAGTCACAACCG	149	246	262	50	107	187	175	113	76	180	269	58	0.00269555	-1.64724	0.0892909	-1.29288	0.693629	-0.358278
NFE2L3.1	GCGTTCCCCGGACATAAAG	222	150	86	123	202	116	144	112	137	180	140	222	0.827216	0.289269	0.95085	0.173837	0.953916	0.113406
NFE2L3.2	CGGCCCCTCCCACGGGCGC	211	320	306	324	285	352	241	142	236	297	298	357	0.996606	0.0122293	0.981763	-0.0378201	0.963443	0.0470064
NFE2L3.3	AACACGCCCCCTGCCGCCC	505	534	443	479	572	828	642	475	543	367	555	539	0.88451	-0.113159	0.990523	0.0129579	0.901791	-0.130232
NFE2L3.4	TGGGAGCAGAAGTTGTTCT	344	210	347	316	225	254	278	382	222	254	260	202	0.913562	0.105379	0.598024	0.518209	0.492595	-0.418552
NFE2L3.5	ATAAAGAGGCTTTGAGCTC	375	325	485	244	302	236	231	383	288	281	255	269	0.990042	-0.0190657	0.841451	0.261594	0.739764	-0.285922
ALX4.1	AGAGAGAGGCCGGCGTGGA	108	212	38	54	88	72	59	36	118	201	140	130	0.924686	-0.204325	0.513141	-1.02658	0.596064	0.822006
ALX4.2	TGGCTGTGCACTCCTTGCC	347	289	246	244	276	257	316	151	175	307	126	298	0.938478	0.0940079	0.956115	-0.128043	0.854582	0.218119
ALX4.3	TAGCCGAGGGAAAGAACGG	377	382	337	434	350	472	305	368	324	297	225	340	0.316375	0.485549	0.855894	0.209959	0.670632	0.270794
ALX4.4	CGGGCGGGGACGCGAGCGA	34	178	147	178	62	192	146	60	114	175	124	148	0.988963	-0.0339034	0.899971	-0.289413	0.818462	0.251135
ALX4.5	AGCTAGCCGAGGGAAAGAA	166	288	296	166	213	260	285	377	286	247	294	190	0.825529	-0.22446	0.981763	0.059178	0.697016	-0.287257
FOXC1.1	CCGGGCCCGGACTCGGACT	373	347	241	274	290	228	256	318	152	235	114	188	0.564729	0.459279	0.94547	0.146785	0.756614	0.306521
FOXC1.2	GAGGCGGGGTCGCTGCGAG	203	177	200	190	134	150	74	104	181	131	160	114	0.998865	0.00817364	0.981763	0.0564154	0.973829	-0.0548775
FOXC1.3	CGGCCTCCGGCTCATTCGG	103	77	84	142	134	150	98	60	78	187	70	146	0.660456	0.530847	0.981763	-0.0867783	0.636141	0.614079
FOXC1.4	GGGCTGACCACACGCGCGC	240	348	320	280	326	470	242	368	350	328	170	438	0.125292	0.645502	0.94623	0.107548	0.266784	0.534282
FOXC1.5	AAAAGGTGACGCGGGGCCC	297	96	218	154	204	234	135	247	228	177	88	258	0.30098	0.675377	0.651584	0.547834	0.94474	0.125283
PRDM1.1	CGGCTGTGCTAGCAATCTG	509	488	148	1001	278	542	294	802	370	374	324	701	7.41e-06	1.71393	0.000171263	1.0569	0.352765	0.651296
PRDM1.2	GAAAGCCCTGGGCTCGGCC	150	208	128	380	94	224	101	399	91	155	54	270	5.06e-07	2.00982	0.0214955	1.05464	0.14626	0.949612
PRDM1.3	GGGCTCGGCCAGGTGGTGT	214	254	186	350	78	349	170	238	85	160	149	366	0.0203715	0.983256	0.53318	0.552028	0.593756	0.427349
PRDM1.4	CTGGCGCGGCAGAATTAGG	383	379	218	381	375	376	238	306	224	246	181	341	0.0779201	0.756593	0.816485	0.255846	0.37131	0.496393
PRDM1.5	TCTGCCGCGCCAGGAAGGA	46	6	42	102	80	130	18	90	20	66	14	99	0.00681556	2.11344	0.80501	0.742228	0.568262	1.37393
MXD1.1	GACCAACCAGCGAGAGGAG	533	251	186	343	432	306	222	347	275	114	71	301	0.0197372	1.15754	0.221849	0.804546	0.793955	0.347996
MXD1.2	TTGTTGGTATAGAACCAAT	443	341	764	342	380	391	367	623	281	502	326	525	0.876443	0.133915	0.61646	0.416498	0.730534	-0.286212
MXD1.3	CACTTGTGCGATTGGGAGA	294	678	453	217	220	302	331	132	215	214	379	157	0.00697431	-1.12169	0.199665	-1.00166	0.927155	-0.125457
MXD1.4	AGGAGCGGACTTTGCGGGG	442	570	628	596	451	526	612	525	364	525	382	461	0.938581	0.0576119	0.879307	0.16193	0.889196	-0.109787
MXD1.5	GAGAGGAGCGGACTTTGCG	187	198	164	95	170	68	119	81	92	137	165	105	0.460131	-0.630767	0.881797	-0.353072	0.867467	-0.28309
YBX3.1	GCACCGGCCCGGGAGGGAA	316	158	90	34	239	252	130	79	273	40	76	56	0.493795	-0.776725	0.431641	-1.16557	0.83741	0.385902
YBX3.2	GGGCGCCCGGGTTGTCTTC	58	22	66	68	101	46	64	38	58	86	46	48	0.962082	-0.0991668	0.97963	0.145923	0.932837	-0.249188
YBX3.3	CAGCTGCGGGTGTCAAGAC	108	284	150	76	70	93	83	79	136	58	68	196	0.841009	0.296256	0.978853	-0.119584	0.822139	0.41224
YBX3.4	GACCCGCGCGCTCGCGTCC	200	109	116	36	80	74	126	70	68	140	126	178	0.792401	-0.398533	0.981763	-0.0940995	0.850057	-0.306147
YBX3.5	GGGTGGGGAAACTTGGCTC	103	72	66	94	108	174	74	74	111	98	49	186	0.308739	0.944425	0.94383	0.227411	0.570617	0.715453
GSC2.1	GGTGGGGCAGGAGGACGCG	208	272	297	134	198	209	230	171	121	175	104	176	0.783934	-0.281814	0.8716	-0.258851	0.98508	-0.0276882
GSC2.2	GCCCTGCCTCCGCGCGCGG	480	761	774	372	512	703	537	477	364	388	420	323	0.268054	-0.464513	0.545762	-0.437698	0.970337	-0.031787
GSC2.3	GGTCGGGGCGCCCTCCGAG	87	62	119	92	95	113	68	48	70	74	206	154	0.769711	-0.447311	0.867541	0.426722	0.462693	-0.876228
GSC2.4	GCCCTGCCAGCTTGAGCGG	160	233	257	130	142	232	255	163	200	270	177	106	0.237574	-0.711207	0.431022	-0.703718	0.989452	-0.012867
GSC2.5	CCGGGCGTCCAGTCCACGC	427	560	413	503	420	463	455	418	478	519	585	373	0.878131	-0.138726	0.974929	-0.0589828	0.940697	-0.0846738
DLX3.1	GGAGCTACAAGAGTAGCGA	134	164	148	98	134	122	143	156	160	117	101	215	0.783934	0.300424	0.820135	0.381186	0.959562	-0.0837949
DLX3.2	GAGGGGAAGGGTTGCTCTG	477	351	502	355	311	349	301	355	303	397	165	496	0.480641	0.43776	0.741731	0.300682	0.908764	0.133552
DLX3.3	AGCGCGTAGGAGCCTCCCT	774	891	1765	926	1010	1178	949	1031	812	1088	831	1281	0.960344	-0.031732	0.720836	0.208881	0.628974	-0.244074
DLX3.4	GAGGCTCCTACGCGCTGAT	608	658	488	532	526	521	515	603	540	643	270	659	0.101254	0.572472	0.888115	0.144617	0.419851	0.424327
DLX3.5	TCAATAGTGGAGTCGCCGA	160	128	131	116	122	108	192	68	34	76	96	177	0.911124	-0.16505	0.845964	0.406153	0.58965	-0.573882
DMRT3.1	CAAAGGAGGAGGAAGGCGT	104	126	114	185	92	252	136	206	108	158	153	138	0.661903	0.422511	0.931242	0.195227	0.88381	0.223127
DMRT3.2	GTGAAGTGCAGGCACCCGA	297	242	450	270	187	334	227	282	261	349	187	230	0.993408	-0.0158311	0.97963	-0.0616562	0.973836	0.0406211
DMRT3.3	GCGAGCGCCCCCGCGAGAG	119	0	22	24	244	60	112	68	144	2	32	24	0.833172	-0.503841	0.817856	1.21186	0.620051	-1.7184
DMRT3.4	CGGCCAGATCTGGACTGGA	189	179	190	111	140	265	103	126	111	112	98	113	0.968676	-0.0577125	0.765986	-0.438677	0.739145	0.376252
DMRT3.5	GGGTCCGGCCGGCTCACGA	105	78	78	76	56	70	82	112	109	28	30	84	0.62578	0.61649	0.603622	0.854779	0.927371	-0.2426
MEF2B.1	AAGGAGGCACACCCGGGGG	173	164	209	118	169	202	105	151	119	94	100	181	0.862021	0.213446	0.943112	0.17783	0.985027	0.0317402
MEF2B.2	GGGCGTCTGGAACTTAAAG	217	196	314	137	223	174	107	169	168	158	217	205	0.826444	-0.253304	0.956125	0.129923	0.725106	-0.387247
MEF2B.3	GGCCCTCTGACACCGGAAC	270	212	358	110	148	234	143	114	92	116	127	114	0.304912	-0.755294	0.6855	-0.51066	0.854582	-0.250115
MEF2B.4	AGGGAAGGAGGCACACCCG	662	588	512	386	665	831	491	713	537	471	370	570	0.500575	0.332463	0.987947	0.0175402	0.513596	0.311873
MEF2B.5	AGGGCGGGCCCTCTGACAC	526	738	559	462	579	672	357	452	444	451	348	522	0.590574	0.266408	0.861981	-0.16764	0.304403	0.429382
POU1F1.1	AGGCTCTGAGGCACCAGGA	129	320	234	144	154	134	135	128	148	225	134	90	0.726259	-0.361435	0.559337	-0.716833	0.763131	0.34884
POU1F1.2	GCTGATTCTGGGGTATAGA	271	585	355	193	302	284	234	193	269	236	220	324	0.89943	-0.122233	0.71117	-0.44829	0.732695	0.321855
POU1F1.3	TTACCCCAAACATAATCCA	921	1137	1187	910	889	1060	738	1083	845	910	722	1096	0.296713	0.303199	0.714494	0.179169	0.81524	0.11957
POU1F1.4	AGGAAGGCTCTGAGGCACC	230	226	294	272	339	454	208	228	159	306	262	456	0.62793	0.358675	0.948808	0.137847	0.833146	0.218379
POU1F1.5	TCTGCCATGGATTATGTTT	421	332	314	301	322	408	242	197	224	285	138	427	0.460098	0.511719	0.981763	0.0459295	0.443208	0.461186
ZNF76.1	CCCCGGAACCAGGATAAGT	718	898	684	471	587	867	605	585	530	467	552	587	0.841826	-0.111843	0.775182	-0.230095	0.88381	0.114139
ZNF76.2	GGAACCAGGATAAGTTGGA	426	406	276	274	223	420	345	589	347	330	214	400	0.207896	0.639181	0.756598	0.307793	0.611538	0.328297
ZNF76.3	CGTCACCCCGGCCTTGGTG	233	144	278	242	176	160	211	143	84	176	120	180	0.992735	0.020578	0.761555	0.429425	0.657826	-0.414893
ZNF76.4	GCAGCCATCCAACTTATCC	128	82	171	102	100	158	184	133	97	63	62	90	0.865359	-0.248668	0.885627	0.334684	0.65528	-0.587162
ZNF76.5	CCAAGGCCGGGGTGACGCA	172	158	26	50	160	140	143	84	76	138	60	176	0.841717	0.390671	0.877706	-0.351379	0.628996	0.743802
FOXJ2.1	CTCCCGGCGCGGGTTAAGG	369	278	411	130	345	492	249	256	242	362	295	272	0.442607	-0.492884	0.455846	-0.615669	0.910114	0.119981
FOXJ2.2	ACAACTCACTGCTCCCCGT	413	556	613	395	506	526	433	372	368	342	360	293	0.589904	-0.305923	0.866324	-0.203113	0.893448	-0.108163
FOXJ2.3	GGGCGGCGAGATCCCTCGC	104	88	32	50	112	140	98	50	104	115	56	98	0.976744	0.0740609	0.720992	-0.627509	0.646234	0.701753
FOXJ2.4	AGAGCGGCCGTGGCTCTCC	263	454	487	324	386	488	462	354	435	369	439	282	0.275779	-0.475126	0.805569	-0.244859	0.67461	-0.234232
FOXJ2.5	GCCGCTCTCACGCCGGCGA	410	287	307	184	277	251	259	318	252	148	247	309	0.972752	0.0365376	0.671066	0.436997	0.564829	-0.403741
YBX1.1	CACGCCCGAACGCTGGGCA	200	176	149	194	253	272	192	214	300	114	116	184	0.583243	0.436198	0.845964	0.306843	0.936185	0.125303
YBX1.2	ACCCGAGAGGACGGGCAGA	220	191	216	218	170	208	160	232	218	134	68	180	0.406844	0.639789	0.666228	0.457207	0.907558	0.176762
YBX1.3	CGGAGGCAGGAACGGTTGT	328	234	233	295	276	488	154	292	163	248	107	432	0.00383204	1.13747	0.829826	0.276188	0.140363	0.858312
YBX1.4	CGGCCGCGCGGGGTCCACA	259	242	128	164	239	418	225	332	335	192	241	263	0.754209	0.327907	0.981763	0.0377768	0.820552	0.287645
YBX1.5	CTAGGGCGGGTCGCTCGTA	501	515	312	354	350	360	390	347	261	321	558	365	0.775139	-0.246469	0.981763	0.0318707	0.76525	-0.283122
NFYC.1	GGGAAGGGGCGACGACAGA	179	78	271	175	251	191	179	154	138	81	44	163	0.913435	0.16286	0.555553	0.724324	0.705988	-0.565626
NFYC.2	AAGGGGCGACGACAGAGGG	290	58	257	97	304	112	354	34	245	157	150	60	0.00155282	-1.88404	0.812102	-0.596651	0.0648987	-1.29234
NFYC.3	GTCTCGCGAGAATTGGGAA	273	363	576	219	208	251	196	306	150	138	206	341	0.966723	-0.0514581	0.727337	0.408706	0.646589	-0.464703
NFYC.4	CCTCCGGATCCCCCGAAAG	269	448	527	298	257	401	196	362	372	290	382	262	0.861555	-0.180323	0.956125	-0.0966828	0.945765	-0.0894223
NFYC.5	ATCTCGAGCTCCCGAAAGG	68	202	234	84	88	71	92	32	70	123	133	47	0.0971483	-1.35708	0.495025	-1.06925	0.865421	-0.294984
SPI1.1	GGTGACTGTTGGCTACATA	130	289	259	160	258	254	230	286	143	203	174	309	0.786963	0.235816	0.906287	0.191561	0.969932	0.0410503
SPI1.2	CTGAGAGGGATGACTTTGG	620	333	608	252	722	649	1145	253	482	600	922	300	3.53e-08	-1.72611	0.131987	-0.802039	0.396271	-0.92741
SPI1.3	TGGGGCAGGTGGTGCTCAA	126	152	349	41	108	108	186	50	156	144	131	30	1.2e-05	-2.32498	0.0751815	-1.56025	0.302174	-0.771625
SPI1.4	GCTACATACAGGAAGTCTC	146	110	205	60	134	102	281	67	114	82	148	44	0.000613786	-1.8166	0.765896	-0.574034	0.0165425	-1.24655
SPI1.5	GGACTGAGAGGGATGACTT	321	114	417	127	172	198	315	104	206	232	383	60	1.86e-05	-1.85931	0.620812	-0.713018	0.0139278	-1.15177
KLF6.1	GCGGGGCGAGTCACGTGGG	79	112	76	62	140	50	38	84	81	118	110	106	0.931597	0.155964	0.990691	-0.0239035	0.945926	0.176214
KLF6.2	CGCAGGCGGCGACACACAG	207	159	198	172	209	130	210	176	188	78	176	131	0.831328	-0.223031	0.618035	0.610423	0.205058	-0.837722
KLF6.3	TGACCGAGACTCTCCATCA	201	229	34	259	165	213	92	505	180	92	111	478	5.33e-06	2.33102	0.00195819	1.42306	0.448865	0.901183
KLF6.4	GGGCGAGTCACGTGGGGGG	206	133	70	234	173	213	96	296	160	246	70	348	2.02e-06	1.92455	0.355297	0.71862	0.0831984	1.20292
KLF6.5	GTCAGCTCCGGCCAATCGC	117	122	140	140	144	188	80	156	68	178	74	112	0.528739	0.580252	0.981763	-0.0714483	0.485274	0.646308
ZFY.1	CGTGACCGGCGCCGACCCG	204	223	82	234	212	132	129	267	146	96	108	166	0.0646513	1.09931	0.407932	0.786122	0.845627	0.307035
ZFY.2	GAGTCCAGTGACCTCACTG	155	392	265	287	272	254	121	273	171	202	102	244	0.118338	0.856728	0.946442	0.135869	0.324753	0.71455
ZFY.3	AAAATGCGGGATGGTAGTT	167	203	349	220	241	184	231	147	158	141	102	212	0.941709	-0.0922808	0.816485	0.341913	0.656413	-0.439784
ZFY.4	CGCCGAGAGGCCCACCGGG	202	249	242	218	206	186	215	130	181	164	60	170	0.913562	0.154121	0.998105	0.00415806	0.933501	0.143526
ZFY.5	CGGTCACGCCCCGAGTCCG	208	150	306	216	337	342	210	234	164	208	300	352	0.998865	0.00206957	0.763527	0.384506	0.680713	-0.385496
CBFB.1	TGGGCCGCGGAGTTGTGAA	112	50	92	93	84	158	88	122	124	40	100	130	0.789509	0.3248	0.691351	0.717253	0.843016	-0.396763
CBFB.2	GCCCGCCCGCCTCCAACTC	729	855	942	585	785	1000	635	695	630	676	673	640	0.736584	-0.159093	0.751495	-0.196679	0.960972	0.0333302
CBFB.3	AACCGACCGGCAGGGGTGT	300	390	179	146	373	184	232	416	211	362	174	207	0.654353	0.41897	0.956391	-0.145725	0.501751	0.560592
CBFB.4	AGGCCGCTCCGCCAGCGGG	52	217	110	98	92	81	140	174	66	102	90	108	0.878131	0.209292	0.97506	0.110083	0.960979	0.0941549
CBFB.5	AAAAGGGCCCTGATGCGGA	167	173	250	171	244	204	227	172	225	170	294	256	0.660959	-0.349565	0.823832	0.309978	0.272934	-0.662437
MEF2A.1	GATGGGGAGAAGCGAGGAA	365	347	552	334	371	532	349	140	306	305	336	278	0.317628	-0.611339	0.72497	-0.423371	0.801161	-0.192606
MEF2A.2	GGGCTGCGGAGGGACACCG	77	138	168	146	121	96	62	55	82	51	40	68	0.913382	0.207967	0.959749	0.184247	0.994485	0.0150879
MEF2A.3	AAACTGATGGGGAGAAGCG	195	101	90	64	178	155	244	78	152	136	83	49	0.258904	-1.07408	0.533097	-0.845641	0.901927	-0.232233
MEF2A.4	CACAGGAAGAAGATGACGG	368	108	92	76	213	261	187	90	179	277	234	215	0.691469	-0.497471	0.683667	-0.636762	0.945786	0.139294
MEF2A.5	CACAGAACGAGTTCCGGTC	90	136	111	52	64	88	87	104	62	137	61	102	0.975954	0.0585403	0.880379	-0.346564	0.771877	0.401013
TFE3.1	GGCAGCGACAAATAGGCGA	118	176	148	74	164	96	120	62	64	64	102	124	0.679298	-0.453095	0.95929	-0.170847	0.860802	-0.285856
TFE3.2	GAAGTGACCGCACTGGGGA	543	541	451	294	578	451	454	316	362	427	267	477	0.960717	-0.0448057	0.844717	-0.211219	0.833726	0.162874
TFE3.3	TGGGGATGGATGGCCCGTC	233	372	347	333	251	275	227	268	191	224	196	220	0.822994	0.205066	0.9475	0.134944	0.957853	0.0638703
TFE3.4	AGGGCGGTCGTCCGGGGTT	577	796	1083	543	699	571	867	470	585	420	608	367	0.00954299	-0.78259	0.919248	-0.148189	0.0400067	-0.639748
TFE3.5	CGGAGGCGTCGCTTAGGGT	369	310	418	226	390	476	304	379	206	230	326	429	0.988673	0.0200313	0.87335	0.223079	0.806425	-0.205615
PITX1.1	GACACACCGAGTTCTCCCT	794	959	1757	668	669	1053	1052	521	525	700	1076	650	7.63e-06	-0.985711	0.49092	-0.347794	0.00132397	-0.642593
PITX1.2	GGAGAACTCGGTGTGTCAC	297	150	354	114	154	214	263	225	161	271	110	164	0.654687	-0.419567	0.936482	-0.193574	0.87301	-0.229752
PITX1.3	CGGCGGCGCGGGCGGCTTG	141	140	149	141	144	202	196	73	114	128	76	124	0.883597	-0.216959	0.91157	-0.254899	0.984389	0.0333299
PITX1.4	CTGGCCTGCGAGTCCCGGG	103	86	107	52	90	88	50	58	65	26	130	94	0.73214	-0.490914	0.950644	0.252313	0.649528	-0.747138
PITX1.5	CATCTGGCCTGCGAGTCCC	438	694	341	485	472	478	376	696	488	354	220	655	0.000311352	1.03214	0.42763	0.462124	0.270021	0.565881
RORA.1	AGCGCGCGGAGTGTCTGGG	444	352	634	411	598	551	372	445	562	346	158	546	0.561117	0.407551	0.602098	0.363954	0.976753	0.0397958
RORA.2	ACTGGCTGCCAATTTTGGG	261	247	185	166	275	158	215	187	206	210	174	275	0.879969	0.158248	0.926274	0.187015	0.982555	-0.0322413
RORA.3	CCCAAGCTGGCAGCGGATG	203	155	156	90	250	101	207	112	214	140	74	126	0.783487	-0.337893	0.972375	-0.1124	0.891773	-0.229092
RORA.4	AGTCTGTGGCTCTCGGTCT	164	90	250	282	166	172	210	146	141	232	148	222	0.858869	0.200776	0.707539	0.564556	0.763131	-0.368199
RORA.5	CCCAAGGAAGGCGGAGGAT	513	476	350	532	423	595	406	609	285	272	272	626	0.00335736	0.837235	0.161254	0.616529	0.796367	0.216453
HES2.1	CCACCCTGCGCAGGAACAA	263	216	252	187	147	344	158	319	156	191	235	216	0.841565	0.203708	0.944163	0.148194	0.969143	0.0518398
HES2.2	GCGGGGAGCGGGATCCCCG	364	316	188	427	216	218	287	242	296	241	277	253	0.715155	0.337257	0.671066	0.463965	0.920375	-0.132048
HES2.3	GCGTCGCGGTCTCCCCTCC	180	212	120	158	118	89	110	36	93	90	167	246	0.933695	0.1501	0.90497	0.361485	0.907558	-0.214062
HES2.4	AGGTGCTCGGGGAAAACTG	338	542	239	351	372	219	274	331	284	317	210	367	0.187026	0.590576	0.94547	0.143623	0.616514	0.441757
HES2.5	GGAGACCGCGACGCCCCCG	267	497	502	217	292	468	383	255	265	385	272	267	0.179837	-0.561485	0.11588	-0.679937	0.890464	0.113645
HES2.6	GCGGCCGTCGGGGATCTGC	96	180	130	106	135	156	114	64	106	111	103	162	0.996849	-0.0142782	0.927698	-0.234396	0.874245	0.217472
HES2.7	AGCGCCAGGCAGCGCGGAG	138	80	31	162	116	60	36	170	137	69	96	135	0.0779201	1.47747	0.0586959	1.34816	0.965143	0.122253
HES2.8	GGGCTCCGGCCCCAGAGCG	235	379	370	116	374	307	252	453	229	254	159	271	0.883842	0.183181	0.99875	0.00371878	0.865536	0.174345
HES2.9	AGCCCGCGGTGCGGCCGTC	269	210	292	208	262	400	207	263	252	242	350	304	0.905643	-0.11994	0.981763	0.0566683	0.887509	-0.179859
HES2.10	CCGTCGGGGATCTGCGGGC	116	128	120	64	108	124	96	72	50	55	24	114	0.921913	0.181608	0.981763	-0.0878215	0.907558	0.265703
MNT.1	TGCAAGCCACAAGTTGGGC	256	150	188	56	240	258	277	195	219	257	126	338	0.999923	-9.8e-05	0.981763	-0.0612207	0.969097	0.0607721
MNT.2	CGTCTCGCGAAGGGAGGGG	515	244	318	196	476	326	276	232	342	154	94	323	0.832959	0.23282	0.860522	0.258984	0.985362	-0.0295233
MNT.3	GGGCCGCGGCGTCTCGCGA	332	313	365	266	323	195	253	311	294	305	250	243	0.998865	-0.00277485	0.92025	0.179763	0.865536	-0.187817
MNT.4	TGTGCGCGCGCCGGATCCG	146	196	211	200	183	171	206	96	163	130	116	139	0.889882	-0.180077	0.986478	0.0349603	0.854582	-0.220804
MNT.5	CGCACACGTGGCCCGGGCA	426	464	939	162	416	542	511	413	380	335	487	109	0.00367755	-1.40053	0.432871	-0.763201	0.0588152	-0.642998
TCF3.1	CCCAGGCTCTGGACCTCAC	201	144	274	166	267	201	135	142	122	126	166	166	0.87077	-0.184356	0.908306	0.22028	0.663986	-0.409214
TCF3.2	TGCTCGAGAGGCCGAGCTA	464	394	496	308	398	530	528	288	382	423	329	491	0.686872	-0.259164	0.931186	-0.131833	0.87537	-0.130302
TCF3.3	CCTCACGAGGGTGCTCGAG	112	76	120	163	189	97	72	102	181	80	123	90	0.872791	0.24476	0.629973	0.709797	0.733192	-0.470758
TCF3.4	ACGGCGCGGGGAGAAATCA	302	479	608	306	343	578	347	275	336	353	318	424	0.700898	-0.2504	0.749724	-0.2871	0.970791	0.0325337
TCF3.5	GTGGCGGAGGGATCCGCGT	46	22	56	38	105	114	74	76	49	173	32	118	0.716808	0.553299	0.938775	-0.327672	0.646234	0.880562
SREBF1.1	CGGGGCCGTCTATCTGGGA	389	329	233	259	339	347	224	610	247	218	122	404	0.00402495	1.20576	0.262354	0.700252	0.427567	0.501551
SREBF1.2	GGCGCAGACCGGGGATCAG	145	32	247	87	166	159	108	100	110	129	133	64	0.284699	-0.846318	0.970428	-0.162191	0.627103	-0.6879
SREBF1.3	TGGGGCGGGGCCGTCTATC	243	159	248	198	200	211	254	187	176	86	201	227	0.879969	-0.143587	0.520175	0.652923	0.200816	-0.799697
SREBF1.4	TGGAGGGCGCTCTGGAGGA	260	180	457	184	204	333	347	86	251	210	210	114	0.0122753	-1.26555	0.573232	-0.678573	0.324948	-0.592216
SREBF1.5	AGGGCGGGTCCTCCCCGAA	339	313	558	138	291	545	389	218	248	432	242	371	0.277973	-0.637429	0.399929	-0.673949	0.976273	0.0337789
SREBF1.6	AGCGCGCGCGGCCAATCAG	254	166	292	102	251	136	156	153	288	196	151	132	0.478976	-0.538708	0.926274	-0.212057	0.756614	-0.331833
SREBF1.7	CTGCCGCCTCGCTAGGGCC	523	445	531	432	526	590	476	336	436	355	358	424	0.876643	-0.11584	0.995598	-0.0056333	0.88634	-0.114111
SREBF1.8	GGGCCGGGCCCTAGCGAGG	158	312	448	75	205	180	333	218	128	67	164	92	0.049701	-1.19115	0.910302	-0.315428	0.299374	-0.88042
SREBF1.9	GGGGCTGCGGGCCGGGCAT	232	465	148	142	218	312	192	148	163	132	182	164	0.87787	-0.178812	0.418921	-0.771798	0.524107	0.588209
SREBF1.10	TCACCCCGCGGCGCTGAAT	485	626	807	470	576	621	475	422	366	498	325	482	0.894943	-0.104044	0.879307	-0.145684	0.969143	0.036109
NFATC3.1	GGAGACCGAGTTACGCGAT	365	188	586	263	313	448	228	236	263	271	297	443	0.88451	-0.146694	0.880588	0.242428	0.674025	-0.392003
NFATC3.2	TACGCGATAGGCCTGTGAG	224	159	237	156	257	252	195	268	178	146	90	185	0.739853	0.32612	0.824114	0.330335	0.994485	-0.00839608
NFATC3.3	TACGCGCGCCCACCCTGCC	984	1093	932	945	968	1232	948	1521	936	876	710	1127	0.0413988	0.52654	0.333431	0.360111	0.693204	0.162855
NFATC3.4	CGCGAGAGCGCACCCGCGG	179	263	260	98	237	132	138	108	66	127	71	85	0.614298	-0.53585	0.634039	-0.638491	0.95962	0.0962188
NFATC3.5	CGCCTGTTCGCCGTGTTAG	410	469	374	207	406	487	417	310	309	287	426	448	0.62793	-0.333611	0.903096	-0.17927	0.866416	-0.155808
TP63.1	GGGAGAGGCCTCACTCCAT	246	100	142	264	242	273	218	169	182	213	104	264	0.36557	0.655928	0.768141	0.443301	0.901613	0.209544
TP63.2	GGAAGTTGATGGATTGGAC	163	128	70	140	145	127	72	218	110	113	79	124	0.0810934	1.15942	0.634981	0.579797	0.620051	0.575372
TP63.3	CTGGACTCCTCCACTCCAA	285	225	244	282	228	250	197	330	158	196	136	300	0.08099	0.747433	0.262354	0.637461	0.928051	0.105502
TP63.4	CAGGTGGAAGTTGATGGAT	528	507	336	556	551	603	311	520	385	400	294	852	0.000168545	1.07422	0.211122	0.544792	0.166266	0.526871
TP63.5	AGGCCTCACTCCATTGGAG	230	348	263	556	336	448	212	547	316	385	212	650	3.32e-08	1.40975	0.0206236	0.755101	0.12033	0.650773
TBX21.1	CCCTCTCGTGGCTAATACT	1179	695	777	464	911	825	826	467	873	534	463	359	0.112732	-0.588027	0.387194	-0.453186	0.836019	-0.13982
TBX21.2	CAGGCGCGCGGCAGCTCTC	172	286	208	125	221	126	168	171	198	157	112	144	0.959434	-0.0640798	0.941853	-0.189057	0.941722	0.120081
TBX21.3	CTGGGCTGAATTTCCCCGA	250	120	104	80	162	168	122	86	122	176	142	110	0.718268	-0.408595	0.661761	-0.586175	0.915133	0.175125
TBX21.4	AGGGTCCAGAAGAGAGCCA	429	372	475	160	390	273	463	242	376	250	172	201	0.149432	-0.778757	0.713351	-0.385338	0.633074	-0.397807
TBX21.5	GGCCGAGGTGGCGGAGTGG	343	42	220	36	256	189	160	72	163	55	60	22	0.0569711	-1.6179	0.712995	-0.885316	0.626006	-0.735814
GLI2.1	CGAGCGGCGGTGTGAATCT	168	320	342	294	168	294	285	282	132	201	171	285	0.792123	0.209411	0.790933	0.290017	0.941857	-0.0855216
GLI2.2	ACCTCTGTCTGTGAATCAT	440	454	527	290	387	601	369	384	338	470	292	250	0.688295	-0.266554	0.384895	-0.525656	0.657826	0.253517
GLI2.3	CTCTTATAATTGGGAAGGA	511	436	469	626	525	606	396	603	294	532	279	503	0.03185	0.693011	0.634039	0.333979	0.485964	0.35411
GLI2.4	AGAAGACCAGACGAATCCC	101	84	70	90	102	218	114	74	88	62	192	105	0.686193	-0.522414	0.956125	-0.189684	0.870878	-0.336582
GLI2.5	TGGGTCGGCGTTTCCCGGC	89	128	184	36	156	228	232	105	107	190	144	203	0.505332	-0.704782	0.789126	-0.538573	0.904502	-0.166592
GLI2.6	GCCCAGGACCCACACGCAT	639	745	737	559	772	880	635	633	576	675	535	502	0.877493	-0.0975594	0.714596	-0.240132	0.776638	0.138091
GLI2.7	CCTGTGAGTCACTCGTTAG	554	900	922	494	625	783	733	639	465	872	571	575	0.379271	-0.306249	0.35021	-0.408631	0.883258	0.0977982
GLI2.8	CTGGAGATTGATTTTGCCT	214	262	384	308	352	203	216	228	273	202	298	245	0.902343	-0.119513	0.671066	0.430003	0.359596	-0.555047
GLI2.9	TGAGAACACCGTGGCTCTG	96	78	158	186	130	74	146	118	112	140	120	157	0.869173	0.199746	0.542429	0.812868	0.583949	-0.618126
GLI2.10	AGCAGAGGTGAGAACACCG	327	528	479	164	267	506	619	282	325	254	348	248	0.00639148	-1.01213	0.284358	-0.685303	0.646904	-0.330092
TEAD2.1	ACTCCAAGTCGGAGGGAAA	178	182	142	66	208	164	104	118	130	110	139	164	0.923571	-0.13582	0.934177	-0.214208	0.960972	0.0768642
TEAD2.2	TGTCTGGCCACATGGGGAA	273	327	228	562	326	143	144	299	224	174	133	420	0.000185992	1.4551	0.0339123	1.20341	0.85556	0.245925
TEAD2.3	GGGCCCCCGGGCAAAAAGA	178	204	258	233	242	235	253	248	182	109	101	289	0.572467	0.431089	0.329538	0.709432	0.821587	-0.282297
TEAD2.4	CCCCTCCCCCGTGCGCCGT	210	215	192	230	177	318	132	210	129	142	146	163	0.577882	0.442754	0.977002	0.0785322	0.706581	0.359472
TEAD2.5	TGCCGGAGGGGAGTCGCCC	226	276	220	296	282	240	234	266	207	282	156	219	0.521939	0.439412	0.931208	0.157654	0.750741	0.276465
ZNF37A.1	GGGAACTAACTGCCCAATG	343	457	402	415	357	338	368	260	303	334	245	337	0.918389	0.0930408	0.981763	0.0472555	0.968006	0.0401834
ZNF37A.2	AGGACGGCCAAATCATCAG	271	440	278	200	334	358	268	246	275	195	284	148	0.554686	-0.432965	0.622358	-0.511924	0.954315	0.0744978
ZNF37A.3	TTCAAAAGGAGTGGCGCGA	84	102	158	19	103	93	100	52	91	38	54	104	0.581507	-0.765553	0.957135	-0.23693	0.732475	-0.530378
ZNF37A.4	GGCAGTTAGTTCCCAGATG	435	558	715	264	618	556	434	376	337	438	471	353	0.0626392	-0.637069	0.387132	-0.457534	0.75487	-0.183741
ZNF37A.5	AACCTCATGCCCTTTCAAA	970	1132	1115	956	1079	1324	952	673	852	940	738	932	0.938246	-0.0479474	0.774122	-0.198024	0.697306	0.145608
FOSL2.1	AATCCACATGGTACAGGGC	270	224	331	332	225	236	269	225	304	289	152	337	0.62642	0.357641	0.674622	0.429024	0.956374	-0.0760461
FOSL2.2	GCTCGGCGGGGACAGAAAG	64	88	100	66	64	72	60	42	34	12	102	58	0.646583	-0.604939	0.964247	0.220528	0.650616	-0.830389
FOSL2.3	AGTGAATCCACATGGTACA	480	748	520	540	563	760	342	832	394	337	470	629	0.0752332	0.631583	0.667963	0.338261	0.698835	0.288353
FOSL2.4	CATCTCGGGCAGAGCGCTA	96	219	198	107	112	156	150	203	124	172	86	187	0.801058	0.279989	0.989913	0.0235213	0.840289	0.252102
FOSL2.5	CGAACGAGCGGCGCTCGGC	193	332	212	160	185	172	100	70	142	181	112	128	0.936286	-0.120129	0.560209	-0.722521	0.498678	0.595398
PAX2.1	CAACCCGGAGGAGCCCCAG	759	930	1050	729	569	514	629	485	657	605	425	470	0.819751	-0.17677	0.9712	-0.0738027	0.913934	-0.109467
PAX2.2	AGCACTGCGCTCCCCGCTG	924	861	932	1002	875	1601	749	1639	670	733	473	1129	0.000202943	0.896151	0.363489	0.455714	0.341055	0.436711
PAX2.3	GGCCCCGAGCCTGTCACTC	192	231	152	360	277	256	220	189	205	206	98	239	0.201142	0.843158	0.739195	0.406368	0.643556	0.431309
PAX2.4	GAGCCTGTCACTCCGGTGC	316	644	454	394	406	483	316	440	360	462	270	476	0.315417	0.413706	0.948923	-0.0931262	0.227556	0.502234
PAX2.5	CCCCGAGCTTCGGCGAGGA	74	86	88	52	103	76	83	32	111	80	56	44	0.570579	-0.735345	0.717935	-0.723748	0.993013	-0.0169172
RARB.1	TCTGTGTGACAGAAGTAGT	178	170	169	144	156	229	165	143	184	158	117	228	0.813987	0.246315	0.978853	0.0738342	0.891952	0.169637
RARB.2	AAGGTTAGCAGCCCGGGTA	134	52	111	64	134	147	168	52	76	138	106	103	0.407114	-0.785094	0.850473	-0.465117	0.85556	-0.322474
RARB.3	TGAGCCAGGAGCAGCGTCC	148	283	37	873	158	316	124	1032	224	234	116	800	4.77e-06	3.26235	6.72e-18	1.90209	0.0602218	1.35895
RARB.4	AACGCGAGCGATCCGAGCA	70	60	106	132	78	48	86	106	56	112	72	124	0.575555	0.537203	0.573588	0.855742	0.877037	-0.322474
RARB.5	CCCCCATGCGAGCTGTTTG	459	687	721	412	530	550	419	382	436	400	480	568	0.779998	-0.179835	0.967411	-0.0686691	0.892492	-0.115318
NFKB2.1	GGAGCCCGTAGACTGTCGA	140	156	72	125	96	160	88	112	98	115	134	85	0.929792	0.14027	0.937955	-0.201522	0.823985	0.337469
NFKB2.2	GGCTCCCGCTGCTTTTCAG	236	230	367	176	251	237	174	380	212	118	195	238	0.856032	0.196143	0.503833	0.648062	0.588292	-0.456291
NFKB2.3	CCCGCCCTCGCGACGGGAG	244	310	313	245	275	332	327	178	231	250	183	257	0.83968	-0.190228	0.900901	-0.188371	0.994485	-0.00634946
NFKB2.4	GAGGCCCTCGACAGTCTAC	444	323	488	304	323	454	428	264	192	314	218	481	0.98525	-0.0254866	0.941568	0.130254	0.869604	-0.159103
NFKB2.5	GGCCTGGAAATGACGCCAC	265	324	407	338	365	323	304	340	309	226	220	360	0.687068	0.249361	0.505513	0.454257	0.785802	-0.209487
HOXA9.1	GGGACCCGCGCCTTCTTGA	281	261	252	340	351	357	288	352	235	279	212	328	0.315417	0.498453	0.633707	0.382171	0.915795	0.112301
HOXA9.2	CGGGCGCCGGCAACTTATT	518	509	649	374	577	633	375	474	310	366	277	609	0.66939	0.260252	0.899971	0.14628	0.907558	0.110168
HOXA9.3	GATCGTGCCGCTCTACGAT	188	82	168	118	108	232	128	54	48	36	74	171	0.998329	-0.0112291	0.954116	0.236298	0.908766	-0.249256
HOXA9.4	TGTGTATGGGGGGGGAGAC	383	415	364	216	384	616	439	340	347	451	426	422	0.62642	-0.32659	0.578156	-0.427276	0.919245	0.0991476
HOXA9.5	CGGGTCCCGCGTGCGAGTG	116	98	69	133	82	62	146	299	104	100	98	148	0.274282	0.897894	0.102555	1.30933	0.803809	-0.415386
TP73.1	ACCTGCTTCGGCCCTGCGT	316	329	288	194	273	374	235	329	256	240	185	394	0.499885	0.424171	0.936482	0.141661	0.687643	0.279737
TP73.2	TCGGGCACAGAGTCGGCAC	98	82	40	126	74	98	161	86	72	51	90	28	0.913686	-0.226587	0.928339	0.325619	0.753968	-0.558135
TP73.3	TGGACGCGGCCAGCTGGAG	308	326	106	533	235	180	142	798	246	198	106	907	7.32e-22	2.684	1.47e-09	1.83807	0.234448	0.84063
TP73.4	GCGGGCCACCGAGTCGCGG	120	34	34	88	172	66	56	112	91	83	48	122	0.140519	1.22965	0.512026	0.959096	0.924999	0.267027
TP73.5	CGGGACCCCGACTTGGACG	188	194	333	154	259	270	163	197	191	199	274	242	0.694182	-0.331473	0.989913	0.0203947	0.693629	-0.355146
CIC.1	CGAGCCAGCGAGCGGGGAA	147	410	180	603	200	136	97	480	201	99	67	546	5.38e-13	2.37495	0.00392766	1.56475	0.472475	0.807831
CIC.2	CGCCCGCCGGACTCCGCGA	104	99	220	84	214	103	96	164	114	51	150	168	0.936221	-0.11001	0.413643	0.913437	0.208844	-1.02681
CIC.3	CGGACTCCGCGAGGGAGGA	481	985	599	493	464	586	741	231	364	488	798	413	0.0448465	-0.874868	0.375869	-0.635098	0.75487	-0.244657
CIC.4	CTCCCTCGCGGAGTCCGGC	272	164	320	190	254	488	325	353	193	322	317	488	0.913435	0.106073	0.895684	0.244301	0.917203	-0.140257
CIC.5	GCCAGCGAGCGGGGAAGGG	224	132	268	167	135	130	356	124	142	230	199	74	0.0752332	-1.0765	0.926274	-0.255446	0.247642	-0.827365
RFX3.1	ACTGACGGCCCCCAAACCC	1127	624	1118	1214	1099	1246	949	1104	915	708	629	1006	0.174717	0.400773	0.135033	0.587625	0.767896	-0.190826
RFX3.2	GAGTCCTGCGGTGGAATCC	130	172	94	143	107	94	110	66	129	28	104	128	0.90482	0.17934	0.87247	0.456363	0.901379	-0.282556
RFX3.3	GGAGACACTCGCACGGGGA	261	74	78	201	126	102	92	321	128	140	26	353	4.39e-06	2.24125	0.00225175	1.60345	0.69259	0.639699
RFX3.4	GGCGGGGCGGCGGGGTGAC	231	74	229	136	119	128	110	166	68	134	62	116	0.879919	0.21496	0.765986	0.49	0.878923	-0.279258
RFX3.5	CCACCGCAGGACTCCGAAG	208	260	174	215	140	230	223	134	132	132	87	177	0.864022	0.222482	0.995047	-0.00966995	0.87301	0.226841
TCF7.1	CGGAAGAGCGAGCCCTTTA	605	644	760	560	580	632	458	596	447	671	595	703	0.88451	0.0947946	0.923575	0.105738	0.985367	-0.0149041
TCF7.2	GACCCCCGCCCTCCACAGC	369	455	322	199	349	412	361	375	180	375	308	365	0.954678	-0.0566722	0.83968	-0.236104	0.820425	0.177182
TCF7.3	AGGCCGGGACGCGCCCACT	327	270	584	244	364	307	388	292	335	369	229	282	0.431245	-0.441183	0.981763	-0.047079	0.579314	-0.39826
TCF7.4	CCACTCGGCATAGCCTTAA	119	106	104	18	57	58	48	68	74	128	122	26	0.281398	-1.28525	0.464503	-1.25919	0.987667	-0.0305768
TCF7.5	AGGAGGCGGCAGAACCCAG	196	272	227	118	154	335	317	69	122	201	166	108	0.034961	-1.19311	0.0388987	-1.23138	0.978992	0.0344184
MEF2C.1	CGCCGAGGCCGCTCGGAAG	32	54	0	118	68	47	34	70	62	86	72	154	0.696284	1.56118	0.469805	1.01209	0.894167	0.552198
MEF2C.2	GGGGGGATTGAAGGATACT	162	310	216	105	188	342	256	298	203	297	225	287	0.995226	-0.0141896	0.83968	-0.305933	0.703599	0.290997
MEF2C.3	TCAACGGTTTGGGATTGTG	335	354	491	328	283	326	350	181	300	228	218	263	0.674843	-0.329413	0.99284	-0.0103115	0.643556	-0.325073
MEF2C.4	AGGAAAGAGTCAACGGTTT	583	626	832	508	515	684	611	564	524	480	565	624	0.695255	-0.174328	0.900138	0.11936	0.411145	-0.297631
MEF2C.5	GGATTGAAGGATACTGGGA	274	318	190	278	270	262	148	284	218	146	117	373	0.00297583	1.11184	0.468675	0.575102	0.482207	0.532621
PGR.1	GCCTCCATCCTGTCGTCAG	54	62	60	52	62	64	57	111	113	44	22	75	0.489031	0.868108	0.729435	0.673825	0.947161	0.190948
PGR.2	CCTACCGGTAATTGGGGTA	889	1052	823	378	746	860	722	465	577	600	600	648	0.140891	-0.476551	0.181125	-0.563679	0.906016	0.0838769
PGR.3	CTCTCAATAGCAGGTTCTT	278	240	485	452	366	324	401	366	286	336	369	400	0.970292	0.0318468	0.307942	0.620628	0.194372	-0.59351
PGR.4	TCCCCTGACGACAGGATGG	214	39	78	116	336	164	110	276	173	94	34	225	0.0156495	1.53733	0.211122	1.23371	0.901613	0.302592
PGR.5	GGCGGGGCCTCCCTAGAGG	286	105	259	206	310	192	164	98	204	206	127	278	0.887682	0.179957	0.850473	0.373037	0.894167	-0.197123
NFE2L1.1	GGGCGATGTTAGTGGGCTT	507	476	545	301	518	426	408	368	384	354	247	314	0.805209	-0.184216	0.893819	-0.158918	0.974431	-0.0305484
NFE2L1.2	CCCCTCGGCCGCGCCTTCG	376	458	702	365	518	342	325	598	452	312	409	501	0.894943	0.108819	0.267965	0.57743	0.390643	-0.473177
NFE2L1.3	GGGCGAAGGCCCTAGTGTC	201	229	234	175	303	345	270	190	318	276	236	307	0.90747	-0.118353	0.927104	-0.167508	0.968708	0.0471521
NFE2L1.4	AGGAAAGCTGGCTCCGGGG	251	325	308	218	374	342	170	567	334	140	161	600	0.0071544	1.17785	0.120385	0.9742	0.872669	0.200771
NFE2L1.5	CCGAGGCCGGGGCCGTCGA	180	302	227	172	276	204	185	101	175	233	102	195	0.988673	-0.0295764	0.71117	-0.474521	0.605561	0.439293
GRHL2.1	CGGCATGCTTGCAGCTCGG	198	204	316	102	265	206	334	40	169	234	304	172	0.00488415	-1.57466	0.485472	-0.877489	0.154948	-0.700331
GRHL2.2	GCAGAGGCGCGCTCAGGTA	196	268	258	139	175	325	330	125	114	190	402	77	0.00233593	-1.50934	0.199665	-0.964183	0.413284	-0.549233
GRHL2.3	GGACGAGCTGCGCGATGAT	129	42	93	114	92	147	134	26	76	108	56	76	0.88451	-0.279614	0.956125	-0.236197	0.98436	-0.0476456
GRHL2.4	GCTCCACTCGGGTAAACTT	407	434	871	291	319	647	491	352	349	413	1023	239	8.47e-05	-1.40267	0.373198	-0.54875	0.0379555	-0.858899
GRHL2.5	GGTGAGCTGCCATTGGCAG	446	287	334	208	366	396	403	294	337	258	214	258	0.73296	-0.259335	0.95206	-0.111745	0.883974	-0.151065
REST.1	CACTCCTTGCTTGGTAGAG	172	202	311	132	142	323	181	136	162	146	74	150	0.814988	-0.289281	0.71117	-0.460329	0.917858	0.166033
REST.2	GACTGGGGCACTCCTTGCT	514	414	636	291	340	465	347	293	364	357	255	237	0.43272	-0.461299	0.626147	-0.38386	0.935502	-0.08383
REST.3	GAGCCGCCCGTAATCCTCC	58	24	262	26	108	90	61	50	121	78	143	60	0.0287974	-1.69852	0.931624	-0.352918	0.226657	-1.34952
REST.4	GGGCCGGGAGGATTACGGG	301	256	571	127	325	354	157	153	239	394	344	150	0.019104	-1.22595	0.045619	-1.06015	0.904502	-0.170011
REST.5	TCGCCTGGGGGCGCGTCTA	178	125	279	100	229	85	260	154	82	84	278	126	0.0175933	-1.07197	0.71117	0.551381	5.99e-05	-1.62808
REST.6	CCCGCAGGCGGAACCGCCC	214	385	416	301	310	321	268	306	213	227	246	156	0.870307	-0.173085	0.981763	-0.0612139	0.906019	-0.118244
REST.7	GGAGCCCGACGCCTCGCGA	218	226	463	104	254	180	178	138	190	380	252	232	0.16939	-0.840843	0.620354	-0.623995	0.879164	-0.220355
REST.8	CCCGCCAGCTCCAGCGGTC	371	305	287	468	228	265	257	480	318	292	192	388	0.00437279	0.943404	0.0555894	0.819868	0.907558	0.118515
REST.9	GTCCTGCCGGGCGCCGTGG	76	64	58	120	100	34	40	28	38	28	84	48	0.938246	0.174412	0.720307	0.900603	0.717963	-0.733558
REST.10	TGGACCCCCTCCCCACTGG	298	418	639	266	240	314	323	76	213	354	319	273	0.142909	-0.939279	0.608069	-0.627937	0.651941	-0.31784
NFX1.1	GCAACAATCGCAGGAGGGA	104	63	214	71	111	123	82	37	118	76	168	64	0.0773293	-1.35057	0.888115	-0.388961	0.300301	-0.965599
NFX1.2	TCGGGCTGCGCAACCTCTG	147	124	90	96	180	144	156	183	78	107	162	144	0.988905	0.0327782	0.838301	0.355898	0.820737	-0.325645
NFX1.3	AGACGCGCCAGGTGTCGGG	95	170	178	73	154	72	144	170	84	92	116	172	0.986887	-0.0329276	0.816577	0.469001	0.668557	-0.506119
NFX1.4	CGAACGCGCCACACAGATT	374	332	398	352	314	468	343	236	365	441	190	325	0.933776	0.0804875	0.838645	-0.252642	0.651431	0.328109
NFX1.5	AAGTCCGGGGCACGTGACC	206	347	328	393	275	191	218	272	294	141	196	309	0.384072	0.496178	0.345003	0.747233	0.82054	-0.256405
TFAP2C.1	TGACAGCCGAAGACCTGCG	168	183	339	114	154	252	282	70	75	118	274	81	9.96e-05	-1.67542	0.468675	-0.81662	0.063812	-0.860923
TFAP2C.2	GACGAAGCGCGGAGTCAGT	116	82	180	41	94	100	152	50	68	72	106	70	0.027972	-1.37823	0.838301	-0.475736	0.213818	-0.906157
TFAP2C.3	TGACAGAAGGAAGGCGCGT	52	262	242	64	128	82	130	60	74	144	154	68	0.0155444	-1.36861	0.284148	-1.16691	0.90305	-0.20709
TFAP2C.4	GCCGAGCCCCACGCTGTGA	525	685	1107	526	609	881	782	522	439	741	507	593	0.189507	-0.44217	0.578877	-0.303766	0.824541	-0.142777
TFAP2C.5	CCCAGGCCTCGCAGGTCTT	348	348	600	302	428	710	641	289	278	271	517	152	0.00246875	-1.16388	0.582295	-0.580284	0.268671	-0.587449
RFX2.1	AGACCCTACGGCGTTCCAT	795	968	1117	855	976	1139	874	1180	675	798	528	792	0.561506	0.269133	0.832299	0.163974	0.880465	0.0998695
RFX2.2	CTCCAACGGGCCCCCAAGA	576	668	370	610	703	741	485	811	446	583	398	502	0.095725	0.659386	0.885746	0.149948	0.21559	0.505597
RFX2.3	CCGTTAGGAAGGTGGGGCG	168	152	122	127	158	102	149	154	166	120	100	203	0.641807	0.423023	0.668939	0.53661	0.945786	-0.117057
RFX2.4	CGGGGCGGGGCGTTGTTAC	368	590	218	377	271	377	214	338	319	340	264	502	0.0507973	0.824914	0.95929	0.0871837	0.157122	0.733809
RFX2.5	ACAGCCAATGGAACGCCGT	141	182	280	186	239	272	184	116	256	202	124	279	0.949155	0.0810089	0.994587	0.0102373	0.960972	0.0665112
TBX5.1	GCGCAGACCCGGCACTGAT	343	290	402	280	503	735	331	365	355	474	286	381	0.927937	0.0691612	0.734897	-0.357992	0.54632	0.42389
TBX5.2	GCGCTGTCACGTTTGGCTG	375	296	391	274	395	398	300	276	345	323	216	237	0.902343	-0.106612	0.90497	-0.171502	0.956724	0.0596695
TBX5.3	ACCTGTGGCTGCGCAGACC	535	514	494	485	582	456	362	315	388	452	389	387	0.994373	0.0114913	0.975219	-0.0592494	0.942297	0.0655254
TBX5.4	CGGCACTGATAGGCGAAGA	233	40	196	204	232	280	258	106	177	193	208	221	0.796851	-0.27597	0.944705	0.244459	0.85556	-0.523689
TBX5.5	CCAAGACGTCCGGAACCTG	523	803	427	400	474	680	475	520	382	398	333	496	0.641538	0.249997	0.841451	-0.200969	0.363103	0.446824
TBX5.6	TGAAGGTGCATTGGGATGG	437	332	250	316	396	611	265	537	375	267	371	476	0.294211	0.576349	0.728821	0.345302	0.840443	0.227398
TBX5.7	AGTAGGGGTGATGAGTAGG	657	722	881	440	595	551	645	489	475	737	720	469	0.019469	-0.624849	0.600205	-0.356208	0.627201	-0.273396
TBX5.8	AACGCGGTCGGCTTCTAAT	215	276	361	322	222	511	243	200	263	198	280	428	0.86843	0.163718	0.931186	0.176065	0.988923	-0.0152062
TBX5.9	AATGTCTGCAAGGCTGCGG	487	293	262	390	361	455	442	424	315	367	262	356	0.649864	0.322296	0.803781	0.263675	0.963443	0.0548446
TBX5.10	TGCTTCTCTGAGCAAGCGG	333	192	340	264	370	384	249	332	326	314	306	282	0.986887	0.022004	0.928658	0.163485	0.902982	-0.145595
RCOR1.1	GAGCCATCTCGCGTCAGTT	303	220	268	282	286	290	253	268	265	268	237	397	0.555944	0.363107	0.590011	0.456681	0.932411	-0.0968809
RCOR1.2	CGCGCCCGTCCGTCCGGGG	209	299	140	52	162	188	224	77	150	195	130	143	0.315417	-0.853447	0.136863	-1.17226	0.771877	0.317713
RCOR1.3	GCCTGGAGAGATGGATCAT	367	216	346	186	201	438	319	77	279	201	200	181	0.16498	-0.865486	0.547604	-0.709584	0.892979	-0.159196
RCOR1.4	CAGCCCAACTGACGCGAGA	114	171	144	62	223	183	156	207	170	170	212	231	0.964851	-0.0726207	0.981763	0.0736534	0.919245	-0.146446
RCOR1.5	TGGACAGCCAGCGGCAGCG	56	78	97	112	76	101	32	65	86	160	76	85	0.779158	0.443686	0.952196	-0.208241	0.679042	0.646794
TFAP4.1	GCCCCCTGCGCCCCGCGAG	202	283	139	155	329	425	323	286	172	235	162	209	0.956399	0.0758638	0.784216	-0.336106	0.687151	0.409456
TFAP4.2	ACTCCGCGGAAGGAGGCCG	309	339	336	179	292	359	272	283	263	370	285	246	0.673733	-0.291456	0.615038	-0.426503	0.890464	0.131365
TFAP4.3	CGGGGACCGGCTGCAACCG	412	356	413	259	326	416	397	477	301	456	426	456	0.97048	-0.0356871	0.952908	0.10829	0.87508	-0.147023
TFAP4.4	TACACACGCCCGGGGAGGC	188	48	112	152	153	187	164	122	158	164	107	150	0.87787	0.19702	0.926274	0.266778	0.971046	-0.0731298
TFAP4.5	GCGTGAATGGAGCGAGCTG	224	164	296	171	196	322	199	317	167	126	169	306	0.665841	0.325057	0.583646	0.585017	0.820552	-0.262704
ZNF10.1	GGCGGGCGTAGGACCAATG	253	146	434	170	319	270	237	219	314	472	325	363	0.627718	-0.364209	0.95929	-0.139249	0.929031	-0.226637
ZNF10.2	CGCCCCGGGACCCTAGAGC	390	332	329	384	342	423	239	294	184	315	190	239	0.580963	0.386922	0.99884	-0.00255602	0.490249	0.383069
ZNF10.3	CGCGCGGCTGACGGGCTGG	320	315	519	248	328	495	358	240	354	386	331	464	0.678013	-0.284971	0.926274	-0.158923	0.887509	-0.129099
ZNF10.4	CGTCCGCGGTCCCGCCCGA	889	678	803	593	654	638	538	772	592	684	377	629	0.471585	0.317309	0.841696	0.172014	0.84996	0.140581
ZNF10.5	CCCGGGGCGCGCGGCTGAC	194	141	253	159	136	211	116	254	115	206	289	102	0.804693	-0.315986	0.981763	0.0687725	0.741167	-0.389832
POU4F3.1	AGGCCAGGCCCGGGTATAA	160	228	130	104	187	200	185	204	110	142	82	360	0.350069	0.774336	0.816485	0.38992	0.728181	0.383294
POU4F3.2	TATCCAGGCAGTTCGAGCT	54	170	207	84	154	148	94	204	182	227	156	452	0.478976	0.704144	0.751495	0.53828	0.917203	0.164405
POU4F3.3	TGGATAAAAGGGTAGCCCT	230	212	158	265	234	172	141	205	214	204	202	344	0.238386	0.715889	0.42763	0.639786	0.960972	0.072579
POU4F3.4	CACGCGCCGGGGACTCGCA	130	278	428	132	148	160	144	166	95	181	85	156	0.769024	-0.358562	0.877706	-0.266439	0.959562	-0.0974792
POU4F3.5	GAGAGGGGAAGTTGGAGTA	354	111	339	286	260	192	285	334	189	250	205	409	0.471238	0.381565	0.0920244	1.0376	0.386138	-0.659027
ESR1.1	AGAAAGTTAGATTCGGGCC	351	198	262	138	280	216	228	276	162	187	227	142	0.726259	-0.319607	0.981763	0.070876	0.564829	-0.394539
ESR1.2	TGCTAAGAAAGTTAGATTC	709	1147	736	581	699	865	489	613	549	469	486	739	0.558212	0.247805	0.90497	-0.145294	0.464065	0.3886
ESR1.3	AAAGAGAAAATCGGCTGGA	529	294	379	193	280	266	453	275	277	402	266	282	0.339208	-0.497358	0.887279	-0.217286	0.74494	-0.283824
ESR1.4	ACCACCATTTGACTAGGAT	805	1358	699	832	657	882	911	845	682	855	579	856	0.544268	0.266926	0.934863	-0.0948435	0.45428	0.357193
ESR1.5	TCCAATCCTAGTCAAATGG	476	547	691	450	441	582	423	401	403	464	504	628	0.927937	-0.0679306	0.956125	0.0796018	0.820552	-0.151223
ESR1.6	CACGAGGATCTGCTAAAGG	373	367	490	185	262	404	324	177	247	205	426	212	0.00300463	-1.05831	0.510656	-0.546724	0.343816	-0.515229
ESR1.7	TGTCGTCGCTGCTGGATAG	271	254	418	216	430	221	285	335	252	434	250	305	0.923474	-0.0822438	0.981763	0.0374097	0.927333	-0.123676
ESR1.8	TTGGCTTAAACATCACTCC	37	167	70	68	156	34	107	42	100	209	80	118	0.927937	-0.159248	0.742275	-0.747877	0.74494	0.585233
ESR1.9	ATCTGCTAAAGGTGGCCCA	244	356	150	292	247	390	345	210	287	163	236	218	0.998865	0.00774261	0.973088	-0.0880549	0.957853	0.0906958
ESR1.10	AGGTGCTGGAGGACGGCCA	79	34	52	61	55	145	88	52	132	75	79	35	0.734551	-0.530521	0.850473	-0.54422	0.995772	0.00982928
CEBPE.1	GGGTCTAGGGAGTAGTGAT	386	308	461	309	318	268	272	349	272	389	220	411	0.682364	0.262296	0.788939	0.298723	0.972454	-0.0401071
CEBPE.2	AGAGAGGCCACACAGGAGT	612	521	616	412	469	583	387	518	400	578	311	551	0.610681	0.262801	0.989913	-0.0126679	0.646234	0.271403
CEBPE.3	ACTGCAGAGGGCAGGTCTA	464	316	558	302	461	588	339	376	367	432	495	412	0.589712	-0.310138	0.950644	-0.110416	0.822812	-0.203319
CEBPE.4	CCTCCCTGAGTCACCCCAA	834	1149	1733	1101	1009	1197	1091	908	824	1155	1006	1156	0.650846	-0.181827	0.974233	0.041085	0.506294	-0.227839
CEBPE.5	AGGGCAGAAGATCGAGAGA	130	118	140	74	152	196	118	88	74	94	72	168	0.97026	0.0624114	0.974233	-0.113885	0.915795	0.174179
CREM.1	TCGCCCGCTGCTGGGTCTC	358	490	413	235	471	369	267	212	262	444	354	390	0.732382	-0.265689	0.568416	-0.478738	0.801161	0.20974
CREM.2	CGGACCTCGTCACTGATTA	500	389	416	257	263	592	261	247	239	308	266	463	0.916621	0.0974332	0.876106	-0.216874	0.646234	0.311627
CREM.3	CGGCGGGTAAGTGGTGCGT	306	228	407	278	311	298	214	258	274	402	326	416	0.955485	0.0586791	0.92025	0.180174	0.92539	-0.124995
CREM.4	ACTGATTACGGACGCGAGG	446	368	399	199	366	361	339	186	408	334	295	311	0.314963	-0.517261	0.609518	-0.437046	0.92539	-0.0837151
CREM.5	CGGGAGGACGCGGTTCGGT	331	315	530	290	368	533	438	271	310	370	356	390	0.362513	-0.41096	0.906287	-0.166271	0.703611	-0.248033
HIVEP1.1	GGGAACCAGCACACGGCGG	110	112	94	86	138	90	137	34	78	104	226	105	0.289355	-1.05128	0.937893	-0.264715	0.462693	-0.789552
HIVEP1.2	CAGTCACGCGGCCCCGGGA	192	198	262	228	209	197	76	178	337	120	37	181	0.380992	0.862646	0.741731	0.414754	0.787423	0.440507
HIVEP1.3	GCGGGGCCGGCGCGGTCTG	193	150	183	438	145	108	65	457	116	188	142	563	2.5e-07	1.96497	4.57e-07	1.85617	0.959328	0.106211
HIVEP1.4	GCCGCGGGCGGCGACGCGT	160	179	346	180	234	219	203	192	136	175	115	266	0.960745	0.0601978	0.787923	0.336269	0.799573	-0.280057
HIVEP1.5	GAGGCAGGGCGAAGGTCGG	94	66	124	30	106	104	134	122	133	111	93	100	0.739905	-0.456293	0.990609	-0.0280924	0.74315	-0.431375
CDC5L.1	TGGCTGGGAACTTAGTGGT	335	623	332	344	330	550	448	450	341	402	296	358	0.863054	0.146155	0.775131	-0.249512	0.470268	0.39168
CDC5L.2	TAAGGCGCTTTGGCCAGAG	586	388	446	358	611	440	269	364	455	499	344	408	0.833172	0.157863	0.974233	-0.06298	0.788756	0.216694
CDC5L.3	GGCTCTCGCGAGATAGCGG	365	473	581	431	456	424	351	465	423	284	328	276	0.998865	0.00552329	0.873676	0.213081	0.759746	-0.213549
CDC5L.4	TGGACATGCGCGGGGCGTA	90	82	92	86	149	100	80	98	100	106	122	125	0.962015	0.0768662	0.914466	0.264394	0.919245	-0.190714
CDC5L.5	AGATAGCGGCGGTAGCGCT	98	90	158	36	104	98	92	58	34	68	96	116	0.559468	-0.676513	0.977002	-0.123519	0.623563	-0.555374
MZF1.1	CGCGCGCACGTACACACGA	186	295	188	313	222	316	135	311	317	100	200	265	0.107462	0.812008	0.590011	0.573159	0.875793	0.232617
MZF1.2	TCAACGCCCGCCGCGTCTC	168	188	66	136	218	309	144	160	101	266	192	58	0.911446	-0.19409	0.373401	-0.900854	0.498823	0.702869
MZF1.3	AGACGCGGTGGGGCACCGA	513	404	511	457	440	576	400	527	245	431	321	434	0.561506	0.2862	0.830524	0.205341	0.929275	0.076372
MZF1.4	GTGCCCCACCGCGTCTCCA	416	389	538	166	447	487	350	466	366	367	342	340	0.719379	-0.285928	0.911085	-0.185594	0.901613	-0.103999
MZF1.5	CTCCATGGCAACTCCCTAC	369	386	448	462	406	323	326	222	329	429	358	430	0.960717	0.0525601	0.941853	0.149249	0.919245	-0.101885
SOX10.1	GGAGGAGCCCTGAGTGTTG	224	222	122	396	231	233	80	633	240	83	57	686	4.21e-20	2.80657	4.48e-07	1.8879	0.30044	0.916594
SOX10.2	GGGCCTGGGCAGTAGGGCA	148	244	186	246	249	229	146	248	143	269	32	562	0.0053967	1.65398	0.441726	0.651895	0.252658	1.00048
SOX10.3	TGGAGGGGAGGTTAGGCCG	230	210	228	260	211	157	284	78	150	210	178	226	0.877493	-0.210693	0.957962	0.156675	0.679042	-0.372708
SOX10.4	GGACTAGGGAGAGACGTGA	423	276	285	484	530	519	393	612	313	401	319	659	0.0113133	0.838063	0.0903943	0.732765	0.933237	0.101897
SOX10.5	TTGGGCTTAGTCTGGGAGG	643	807	506	838	758	844	422	953	548	726	330	1002	1.66e-10	1.22202	0.13029	0.418929	0.000184561	0.799047
XBP1.1	GACGCTGGCCAATCGCGGA	158	99	156	68	196	208	98	236	132	165	160	301	0.62793	0.534836	0.789953	0.495272	0.982912	0.0387668
XBP1.2	ACGCCGGACTCCATAGCCA	48	196	70	50	56	112	120	43	95	153	42	89	0.873097	-0.299717	0.234074	-1.18433	0.396271	0.88211
XBP1.3	CTGCCCGGCGGGGCGTTTC	218	345	284	176	239	261	289	288	208	246	218	368	0.91129	0.107133	0.949369	0.130325	0.982389	-0.0260866
XBP1.4	GGACCGTGGCTATGGAGTC	184	268	266	146	186	190	177	290	190	176	154	229	0.816584	0.225912	0.881769	0.244236	0.985362	-0.0228471
XBP1.5	AGCTCGGCGTCCATTGGTC	375	405	393	174	212	353	272	228	248	285	214	224	0.500575	-0.405611	0.411529	-0.547195	0.882719	0.13679
SIX4.1	TCCCCCAACGTGACTCCTC	234	326	236	212	340	304	297	158	231	369	217	263	0.838435	-0.200472	0.598024	-0.490871	0.728181	0.287011
SIX4.2	GCAACCGGAGGAGTCACGT	234	172	198	196	289	184	305	245	162	289	242	240	0.914309	-0.110029	0.90497	0.220703	0.763131	-0.334472
SIX4.3	GGGAGGCGGGTGATCGACA	139	148	151	79	99	84	140	153	102	150	82	254	0.697066	0.425547	0.81354	0.463051	0.982912	-0.040369
SIX4.4	CCCAGGCACCTATACCTGA	477	757	463	360	420	677	478	521	397	517	273	454	0.74532	0.208238	0.551188	-0.355461	0.127024	0.559527
SIX4.5	GCATACTATATGGCAGTGG	531	332	601	266	484	360	542	345	355	443	355	459	0.347817	-0.422601	0.976824	0.0618765	0.328434	-0.488261
HIF1A.1	CACCGCCTTCCTTCGGAGA	278	234	424	239	235	300	383	160	247	251	256	246	0.199134	-0.633798	0.970341	-0.0879711	0.240261	-0.550405
HIF1A.2	GACTCTGCGCCTTCTCCGA	387	431	259	186	326	247	409	212	284	311	198	401	0.938581	-0.0873576	0.943405	-0.155375	0.960972	0.065703
HIF1A.3	CGCAAGCCCGCCTCACCTG	1246	1499	1529	1532	1031	1551	982	1623	1023	1145	720	1806	0.000148502	0.720084	0.0114126	0.438766	0.400574	0.276642
HIF1A.4	CCGCTCTCAGCCAATCAGG	237	263	504	122	275	328	230	172	364	332	241	201	0.0690403	-0.884994	0.268744	-0.73928	0.894167	-0.149923
HIF1A.5	GATTGGCTGAGAGCGGCGT	270	206	256	245	291	281	252	141	147	232	194	221	0.901982	-0.133038	0.981763	-0.0418753	0.933501	-0.0954645
YY1.1	GGCCAGCGGACAGATCGAT	231	208	222	180	242	265	190	228	136	272	96	207	0.653515	0.374565	0.958411	-0.10539	0.562384	0.475741
YY1.2	GCCGAGAGGAGAATCGAGA	316	182	295	282	224	250	192	250	329	175	191	202	0.817645	0.211681	0.616273	0.490001	0.739921	-0.283491
YY1.3	CGGCCAGGGCGGGCGGTTG	296	389	210	314	316	448	197	314	248	246	228	418	0.0865984	0.747519	0.906287	0.158239	0.30044	0.585896
YY1.4	GGGCGGCTCGCACGCGCCC	216	194	104	221	198	315	170	116	278	317	164	254	0.670356	0.442693	0.859988	-0.307084	0.341796	0.747612
YY1.5	CGGGAGGAGCCCGGCGAGT	306	138	90	100	240	221	220	90	156	206	187	162	0.641538	-0.521744	0.71117	-0.518714	0.997677	-0.00430997
NFATC4.1	CATCCCCGGCAGCCAATCA	278	332	426	168	291	268	329	281	242	172	264	130	0.182567	-0.730197	0.926274	-0.200224	0.317907	-0.534735
NFATC4.2	CCTCCTCCAGGGATGAGAT	274	292	248	202	217	409	177	266	219	201	312	332	0.911124	0.120694	0.982956	0.0303834	0.952971	0.0872689
NFATC4.3	ACTGAGACTAGGGGAGGTG	540	386	554	243	556	425	540	184	495	512	691	262	5.23e-05	-1.3489	0.158814	-0.771582	0.246733	-0.581345
NFATC4.4	CCCCCAGCCTGTCCCTGAT	833	701	619	635	628	841	707	654	659	685	471	664	0.719596	0.182804	0.995651	0.00375248	0.754545	0.1751
NFATC4.5	GTCACAACGGCGGACCAAT	402	592	581	528	622	535	579	477	510	556	434	496	0.988673	-0.0157984	0.982491	0.0225666	0.95962	-0.0430173
VSX1.1	ACGGGCATTCAACGCAGTA	261	142	468	346	268	200	290	314	232	213	288	167	0.816357	-0.224494	0.39259	0.774199	0.0165472	-1.00558
VSX1.2	AATTGGAATGAGCTCACTG	754	1071	1052	789	968	1002	895	920	816	909	769	824	0.949262	-0.0333105	0.966898	-0.0463942	0.985446	0.00860657
VSX1.3	TACTCCACAAAGTAGAGAA	213	291	216	259	179	362	274	352	217	216	207	301	0.484727	0.426839	0.804701	0.274707	0.891917	0.148645
VSX1.4	CTGAAGTTTCCATAGAGTC	202	206	230	158	261	410	194	353	203	184	173	232	0.654996	0.363654	0.969942	0.100414	0.802903	0.2603
VSX1.5	CAACCCAATAGCCTAAGCT	371	319	276	250	443	426	194	405	211	352	241	359	0.278474	0.55229	0.974929	0.0623728	0.381775	0.486806
MYBL2.1	CTCACGTGTCAGTCCGGGG	632	621	666	733	596	801	433	510	436	370	522	456	0.839383	0.158386	0.899971	0.173292	0.98436	-0.0200794
MYBL2.2	CCCGCGCGCCAGGACTGGG	192	150	286	152	220	305	210	76	187	165	162	125	0.240339	-0.79056	0.671066	-0.581523	0.857226	-0.213111
MYBL2.3	CAGGGCCGGCTGCAGGACA	237	568	342	89	202	252	362	288	312	184	100	286	0.88451	-0.202109	0.812265	-0.424639	0.937134	0.220151
MYBL2.4	ACCCTCCAGGGCCGGCTGC	316	428	312	269	400	417	247	231	260	258	337	319	0.918389	-0.0967865	0.860543	-0.220121	0.911387	0.119717
MYBL2.5	CCAGCCAGGGAAAGCGCCA	168	211	74	51	108	150	72	158	35	93	110	46	0.998865	-0.00817437	0.749743	-0.626704	0.606803	0.616002
HNF4A.1	CCAGCCTATCCACCGGCGG	377	329	435	433	377	387	260	564	233	345	230	408	0.0630887	0.702515	0.224803	0.59344	0.915795	0.103938
HNF4A.2	GTGCTAATTACAACTGCTG	396	777	703	695	379	572	507	526	500	479	291	858	0.138768	0.578519	0.554819	0.381691	0.803162	0.192209
HNF4A.3	GGGAACCGGGAAACTGCGG	216	220	369	229	196	301	196	193	120	178	198	254	0.94059	-0.0752567	0.927631	0.162786	0.797349	-0.242481
HNF4A.4	GCCTGACTTGGGGTGACAA	301	292	251	372	252	453	222	329	246	384	270	454	0.128652	0.66899	0.857342	0.215402	0.490249	0.450231
HNF4A.5	AAACTGCGGGGGAACTGGA	127	336	177	76	167	112	142	278	140	350	100	199	0.671629	0.452423	0.838645	-0.425847	0.322102	0.874351
NFATC2.1	CCGCCACCAGGGGACCGGA	219	259	331	196	309	219	138	271	187	206	134	319	0.505011	0.489622	0.714596	0.372687	0.937089	0.112828
NFATC2.2	ACCAGGGGACCGGAGGGGA	116	138	95	231	212	236	54	438	178	152	24	445	2.21e-10	2.80032	0.00543742	1.261	0.0307455	1.53906
NFATC2.3	GTGTCGCACTCACCCGTGG	118	246	290	105	221	188	135	190	174	83	128	135	0.824834	-0.257724	0.981763	-0.0476784	0.891285	-0.214775
NFATC2.4	AGGGCAAAAGTCCTAGTGG	433	457	758	155	396	359	348	279	374	298	407	229	0.00334414	-1.10465	0.444306	-0.566095	0.277849	-0.543264
NFATC2.5	GACAGTGTGGTCAGGTCCG	226	435	222	199	237	296	283	304	219	208	266	226	0.956975	-0.0598274	0.931186	-0.161946	0.941722	0.0979266
NFATC2.6	CGCGGAGGAGGCGACGTCA	72	133	152	83	135	134	28	36	108	48	60	60	0.902265	-0.254103	0.817856	-0.552954	0.902051	0.291087
NFATC2.7	CGGGCGACGGCGAGAAGAA	170	56	32	91	71	30	133	125	78	150	44	129	0.575555	0.735111	0.800845	0.624935	0.970791	0.108898
NFATC2.8	CGTCCATCTCCAAAACTAA	383	370	656	281	453	430	397	212	347	364	304	395	0.332329	-0.512373	0.87594	-0.208237	0.599977	-0.308854
NFATC2.9	TCCTGCAAACTTCACACTC	339	291	379	150	333	438	247	302	185	154	257	198	0.606719	-0.378709	0.91157	-0.21743	0.891285	-0.164734
NFATC2.10	CACAAGTCCCTGATTGTTC	1030	756	639	514	791	1047	907	807	705	1088	558	941	0.856699	0.131152	0.824684	-0.203251	0.556674	0.332259
TCFL5.1	AGCATCCGCCGACGTGGGG	289	348	450	276	211	300	343	96	236	428	241	210	0.298761	-0.709452	0.514165	-0.700706	0.986619	-0.0156104
TCFL5.2	CCTACGCGGTGACACCCTG	786	567	613	481	750	906	813	584	601	646	547	789	0.936307	-0.0586271	0.989913	-0.0124093	0.95962	-0.0486576
TCFL5.3	TCGGCGGATGCTTGCGCGG	162	240	182	88	162	188	112	108	134	132	82	169	0.979669	0.0421762	0.772432	-0.432528	0.631244	0.470524
TCFL5.4	CGCAAGCATCCGCCGACGT	223	163	172	176	182	152	235	266	182	157	120	370	0.300926	0.660625	0.125781	0.937544	0.811434	-0.279154
TCFL5.5	CCCTCGCCGGGCCTCAGCG	180	220	134	152	149	180	134	126	148	148	113	182	0.741509	0.324988	0.981763	-0.0568625	0.693786	0.378187
GMEB2.1	GCAGGCAACGCCCGACCGG	150	106	128	135	114	206	130	68	100	169	90	174	0.90079	0.181607	0.956125	-0.168177	0.778266	0.346627
GMEB2.2	AAGGCGGGGCCGTGAAATA	195	268	156	140	188	263	151	284	145	207	210	181	0.843759	0.229886	0.964624	-0.101895	0.734062	0.329372
GMEB2.3	ACGGCGCTCCCAGCGTGGA	173	251	188	140	130	191	178	74	140	84	146	92	0.444512	-0.653447	0.767299	-0.524717	0.933501	-0.133155
GMEB2.4	AGGGGACTCCCCTGCGGGG	307	376	405	297	377	639	282	360	277	253	268	258	0.986887	0.021493	0.87247	-0.233985	0.765681	0.251315
GMEB2.5	TGGCGCTCGCGGAGGAGGA	108	22	78	70	115	146	106	51	84	64	48	28	0.745672	-0.527781	0.927631	-0.379792	0.959562	-0.15166
E2F1.1	TGTCCCCACGCCTCCAGCA	96	203	210	182	173	268	112	68	92	267	125	32	0.745893	-0.497643	0.352533	-1.13943	0.360337	0.631369
E2F1.2	GTCCGGATGGTACCAGGCG	185	182	349	138	186	186	212	134	168	146	232	194	0.188108	-0.697937	0.981763	0.0460612	0.127413	-0.747976
E2F1.3	GTACGGCCAATGGCGGGGC	382	168	557	199	415	316	290	176	208	312	186	234	0.284577	-0.629721	0.906277	-0.216187	0.657826	-0.417183
E2F1.4	GTGACGGGAACAACGGCGG	82	90	166	30	152	75	116	35	110	56	85	114	0.352294	-0.988812	0.974929	-0.14935	0.358039	-0.841857
E2F1.5	CCGGGGCAGCCAATTGTGG	193	165	222	168	290	483	151	429	189	186	118	134	0.441145	0.665356	0.986726	0.0373701	0.478873	0.623695
ELF4.1	GCCAAGACACGGGGCGGCA	154	100	213	112	88	258	219	100	175	119	135	135	0.360758	-0.636134	0.923849	-0.240651	0.726219	-0.398085
ELF4.2	ACCGAAACGAGCGAGCGAA	144	236	162	154	116	90	135	140	195	193	110	147	0.86545	0.195055	0.981763	-0.0706929	0.869641	0.260741
ELF4.3	GCCGCCAATGGCAAGTTGG	550	493	576	268	448	690	617	370	416	527	484	399	0.0437613	-0.653064	0.255262	-0.541128	0.880828	-0.114893
ELF4.4	AGGGCCGGGCCAAGACACG	70	82	140	129	123	72	221	52	112	168	208	70	0.142948	-1.13114	0.958336	-0.196442	0.330958	-0.940654
ELF4.5	GCGCCGGGGCAGGCTGGTC	80	156	96	180	60	108	129	43	53	126	62	81	0.910862	0.208826	0.97506	-0.126956	0.824203	0.328435
GATA1.1	CAGGAAGACGCACATACAC	125	116	184	91	207	242	172	176	164	127	124	208	0.989306	0.0263958	0.956125	0.154493	0.932411	-0.130136
GATA1.2	GGGCGGGTCCCATGCTTGT	165	100	20	54	118	64	74	96	64	98	47	125	0.484727	0.926013	0.953067	0.204292	0.699966	0.720947
GATA1.3	TGCTTGTGGGGCACCTCTT	188	209	172	92	230	166	146	65	200	146	239	104	0.106934	-1.08064	0.441704	-0.80152	0.818445	-0.282439
GATA1.4	AGTGGGTGGGGCAGTCCAG	229	303	150	166	314	341	277	314	124	252	168	250	0.752777	0.310635	0.956125	-0.1127	0.622505	0.421201
GATA1.5	CGAGGTCCAAGAATCCCCA	168	338	200	154	164	273	154	76	149	152	94	139	0.904058	-0.163655	0.407585	-0.814622	0.374065	0.644981
KLF8.1	CTAGAGGAGAGTGCAAAGT	485	216	560	96	254	337	470	152	393	321	343	232	5.3e-05	-1.46707	0.429101	-0.718556	0.063812	-0.752443
KLF8.2	GAGGCGAGGCCAGCTCTGT	97	84	131	40	97	64	96	8	90	44	146	12	0.0035174	-2.53941	0.547604	-1.40288	0.189585	-1.13866
KLF8.3	GAGCTGGCCTCGCCTCCGG	140	193	276	74	159	360	269	132	163	312	341	174	0.0128092	-1.23008	0.147968	-1.03529	0.869641	-0.196669
KLF8.4	GAGGAGAGTGCAAAGTGGG	452	267	471	80	485	330	489	83	293	219	403	102	7.86e-14	-2.31575	0.00265039	-1.4241	0.00316173	-0.894333
KLF8.5	GAAACGGGTACTGGGATTG	254	280	275	197	268	438	323	280	303	241	280	320	0.898751	-0.117692	0.974929	-0.0705368	0.964976	-0.0495415
KLF5.1	AGCGGAGCGGGTGGAATCT	312	806	392	2504	488	818	303	2224	336	597	365	1689	4.06e-36	2.66691	7.82e-20	1.75061	0.000453838	0.91081
KLF5.2	CCCTACCTAGCTGCCTTCT	578	809	654	1035	644	1110	500	893	358	730	491	768	0.00249425	0.795753	0.716271	0.244873	0.0377048	0.54609
KLF5.3	GAAGCTCGTGGCCCGAGAG	242	447	383	430	310	237	162	362	255	222	141	323	0.0912385	0.849481	0.575983	0.513545	0.759746	0.329795
KLF5.4	GCCCGAGAGGGGTGCGGTC	104	356	116	444	156	267	150	321	118	77	156	324	0.00100528	1.40713	0.296529	0.901787	0.698835	0.497604
KLF5.5	GCCCGACCGCACCCCTCTC	362	1163	817	711	311	863	549	586	364	458	639	502	0.920198	-0.0735515	0.845802	-0.224981	0.870878	0.145739
TSC22D1.1	GTGTCCCGCGGCTGCTTAA	354	476	423	446	549	772	376	366	454	272	394	446	0.865431	0.129684	0.982586	-0.029958	0.88634	0.155381
TSC22D1.2	TCCCCGGAGCTGTGTCCCG	309	22	88	53	205	170	147	58	145	125	103	67	0.322244	-0.902251	0.809572	-0.65618	0.919245	-0.249064
TSC22D1.3	CCACCCCACGAGCGGGATC	297	186	159	274	206	234	216	122	144	160	99	270	0.521701	0.574901	0.773539	0.413789	0.910458	0.156992
TSC22D1.4	TCTCCAGATCCCGCTCGTG	58	88	76	176	50	72	115	90	109	122	70	53	0.808196	0.391678	0.89131	0.380952	0.997789	0.00374583
TSC22D1.5	GGAGGACCTGGAAGGGAGT	386	270	329	93	261	282	283	228	301	145	218	134	0.164258	-0.809507	0.790933	-0.411688	0.562384	-0.400944
HSF4.1	CAGAAAAGGCTGGCTGGAT	640	675	650	408	646	857	700	501	402	697	515	538	0.436202	-0.316115	0.272599	-0.440631	0.854016	0.121245
HSF4.2	CGGGGCGGGGCTCGGACAG	566	642	699	488	539	709	634	412	397	391	453	502	0.564568	-0.269638	0.95085	-0.0931625	0.76525	-0.180398
HSF4.3	CTGGATGGGATGTGTGGAG	274	284	132	216	185	174	144	222	178	278	137	282	0.102071	0.833891	0.956125	0.123725	0.342819	0.70621
HSF4.4	GGGGTGGGGTGAGATGAGT	573	541	579	306	685	470	525	615	511	523	434	640	0.942359	0.0578821	0.888769	0.175425	0.873556	-0.120994
HSF4.5	CAGCGGCCGAGGCACCAGC	212	248	223	159	256	234	188	212	178	353	182	198	0.998155	-0.00830824	0.734897	-0.40648	0.649761	0.393973
NFAT5.1	AGCCGTGGCGGCCCCCGGA	100	83	182	68	77	14	118	72	170	93	127	70	0.172845	-0.948575	0.956115	0.26666	0.328625	-1.22111
NFAT5.2	TGGCAGCGGGGCCCTTTCC	168	56	167	56	189	160	118	52	84	62	150	86	0.101306	-1.1266	0.927511	-0.300452	0.41292	-0.828322
NFAT5.3	CCTGCGCTGTGCCCCACGG	248	463	419	211	258	337	236	265	306	312	307	331	0.810422	-0.198071	0.795245	-0.284708	0.941722	0.0827232
NFAT5.4	CAGGGAACAGCAGCAACAT	221	116	330	197	218	246	222	156	175	322	196	140	0.476892	-0.496063	0.881301	-0.305923	0.89495	-0.194451
NFAT5.5	GGCCTCTGGGGTCCGTCCC	264	128	280	156	180	166	227	144	136	234	213	242	0.638118	-0.358699	0.94547	0.176929	0.503597	-0.539812
CTCF.1	CCCTCGCCGGGTCGCTCGT	81	166	156	54	109	205	96	142	55	70	54	26	0.866021	-0.331712	0.717935	-0.748196	0.776421	0.409701
CTCF.2	CGGGCGGCGAGTAGAGGGC	180	189	188	124	222	184	280	86	229	176	244	307	0.651442	-0.476254	0.981763	0.0659136	0.462693	-0.542748
CTCF.3	CGGCCGGGCGGCGAGTAGA	239	186	330	244	207	273	233	167	165	138	224	257	0.873097	-0.156126	0.763834	0.385691	0.37846	-0.545168
CTCF.4	TGAGGGGAGGGGTTGGCGC	314	290	212	216	236	434	240	166	235	270	240	234	0.898767	-0.133811	0.588431	-0.481269	0.656681	0.344668
CTCF.5	TCCTGGCTCCCGCTGGGTG	579	460	781	422	497	658	593	564	509	587	574	562	0.494804	-0.273453	0.981763	0.0341839	0.506294	-0.311559
ZNF174.1	CAGGGGCGTGCGTAATGGG	586	474	720	223	509	636	467	292	396	422	345	278	0.00922789	-0.853784	0.0550848	-0.753721	0.901613	-0.104514
ZNF174.2	AGGCGCAGCAACCAATAGA	415	614	395	354	464	478	429	431	323	414	431	347	0.887488	-0.113145	0.829367	-0.215169	0.916992	0.0978038
ZNF174.3	GGGCCGATGCCACTCGCTG	218	255	212	247	240	183	166	205	214	138	166	299	0.378062	0.525563	0.522465	0.584902	0.962292	-0.0636387
ZNF174.4	CCTCCGGGCCGGAAGTCAG	271	349	188	266	323	206	268	131	154	202	274	242	0.891274	-0.165781	0.984578	-0.0362243	0.923615	-0.133857
ZNF174.5	CTCCCGGGATGCACTGCGA	142	166	343	219	235	291	209	185	161	118	177	186	0.839383	-0.194701	0.873768	0.277767	0.569729	-0.476292
SALL1.1	CCGGGGCGGCTCAATTCCG	246	519	646	262	332	334	472	206	257	290	397	228	0.00121668	-1.02833	0.557442	-0.50599	0.248567	-0.527165
SALL1.2	GGGCTCTTTGAAAGGCGAT	128	162	195	194	139	138	109	136	30	104	178	176	0.913562	0.13246	0.648462	0.537405	0.703611	-0.409942
SALL1.3	TCCCGGGCGGTCGCAAAGA	198	286	226	110	210	263	188	198	164	264	164	230	0.958617	-0.0628253	0.690489	-0.438744	0.585946	0.37287
SALL1.4	CCAGCCCGGGATTGTGGGG	256	227	472	174	187	194	248	70	146	160	267	148	0.0217731	-1.21778	0.853238	-0.351792	0.0417601	-0.8716
SALL1.5	GGCGGCTCAATTCCGGGGA	260	132	127	294	302	308	77	344	264	201	51	464	2.53e-09	2.20859	0.0854599	0.965773	0.063812	1.24197
MAZ.1	CCAGCCGGCGCCTCGGGGA	339	198	82	446	338	321	182	584	281	160	133	816	4.1e-09	2.20536	3.1e-07	1.6397	0.58999	0.56126
MAZ.2	CACCGGGCGCGCGGAGGGG	262	84	0	168	310	20	198	86	243	0	45	94	0.924497	0.544922	0.700937	2.03762	0.894167	-1.50086
MAZ.3	GGGGGAGGGAGTTGTTACC	1045	1266	694	930	839	947	971	743	886	809	436	879	0.467986	0.360117	0.979268	-0.0390517	0.442395	0.394396
MAZ.4	GCGCCCAGCCGGCGCCTCG	210	172	166	74	131	179	91	152	187	132	67	106	0.925545	0.138498	0.841696	-0.355749	0.64044	0.488676
MAZ.5	GGGACAGCTGCGCGCGCAC	107	301	204	74	148	176	113	204	126	177	233	209	0.896274	-0.185108	0.89912	-0.269165	0.960972	0.0817063
TRPS1.1	TGTCTGGGGAACGTCGGTT	158	240	284	172	184	146	267	178	183	216	191	234	0.706533	-0.281959	0.95929	0.115453	0.64044	-0.401916
TRPS1.2	CGTTCACAGACGGGAGGTG	354	186	450	150	288	273	223	216	190	224	323	178	0.0958973	-0.805084	0.94547	-0.146199	0.243405	-0.66321
TRPS1.3	GGAGCGCCGCAAATGAGAG	594	54	50	36	517	125	164	51	256	86	86	54	0.318783	-1.09452	0.712222	-0.728618	0.860802	-0.367651
TRPS1.4	GGCGGGGCGGGAAGGTAGC	174	204	387	156	235	232	218	204	201	163	196	131	0.344174	-0.598295	0.975219	-0.0799665	0.392039	-0.523855
TRPS1.5	TGAACGTGCGGGCTGGAAA	414	456	344	315	420	561	315	382	366	319	297	419	0.640838	0.267941	0.974929	-0.0550784	0.576946	0.319754
RELB.1	GCGGGGCGGCGGAATTCCC	96	40	134	140	114	112	39	66	48	122	14	171	0.293117	1.22283	0.761323	0.621238	0.79936	0.6
RELB.2	TGGGCGCTCAGGAGGGGTT	163	26	52	65	126	111	140	34	140	14	138	132	0.711385	-0.564136	0.753934	0.870051	0.330958	-1.4353
RELB.3	GCTCTGGACGAGACAACTG	193	222	298	110	281	140	201	87	172	227	202	199	0.233191	-0.767734	0.80501	-0.431367	0.725106	-0.340882
RELB.4	GAGGCTGGGCGCTCAGGAG	252	138	130	178	230	165	110	198	207	96	10	280	0.0677852	1.54036	0.166492	0.914656	0.739145	0.622674
RELB.5	TGACGTCACGCCTGGGGAA	254	248	354	89	190	220	211	91	234	138	146	204	0.251776	-0.802742	0.751495	-0.475344	0.725106	-0.330862
LYL1.1	CTCGGTCCGCCACCCCTCA	430	495	332	124	276	385	416	165	273	397	203	338	0.450545	-0.56455	0.167161	-0.877233	0.675142	0.310733
LYL1.2	AGGCCCGGGGTCCCTACAG	693	568	532	372	550	698	575	402	509	542	459	537	0.694407	-0.215453	0.678711	-0.279919	0.940697	0.0616793
LYL1.3	GGGTCCCTACAGTGGCTGG	262	336	522	230	270	358	300	248	242	273	295	312	0.436202	-0.415767	0.954116	-0.102381	0.59661	-0.317722
LYL1.4	AGCGGAAGGCGAAGCCCTG	193	311	228	164	186	142	235	125	182	207	122	172	0.809986	-0.253209	0.845802	-0.336796	0.960972	0.0788206
LYL1.5	TAGGGACCCCGGGCCTCTG	371	464	636	268	480	392	365	337	422	426	420	597	0.812712	-0.191416	0.978853	0.0581548	0.695293	-0.252967
CRX.1	CCAAGGTGGGGGACTCGAC	255	274	379	254	233	483	403	403	312	229	260	212	0.836204	-0.189673	0.981763	0.0414449	0.787423	-0.234852
CRX.2	AGGAGGGGATTAAGCAGAC	567	613	800	538	492	675	404	422	391	680	364	469	0.995894	-0.00918319	0.728876	-0.271533	0.688385	0.256576
CRX.3	GTAATCCCGGCCAAGGTGG	537	392	245	460	540	627	314	398	430	541	318	604	0.0720265	0.751823	0.958336	0.0844157	0.202672	0.664645
CRX.4	AGGGTAATCCCGGCCAAGG	343	480	498	370	317	648	426	342	295	384	438	267	0.437028	-0.408124	0.605559	-0.401712	0.988923	-0.0104904
CRX.5	AGTAGGGGCTTATGGTCAC	237	396	279	157	284	387	306	184	222	270	242	264	0.530464	-0.416866	0.353343	-0.611986	0.808081	0.192985
MEIS3.1	TTCCGGTGGGAGTCGGGGA	391	477	330	373	291	467	269	447	306	380	167	320	0.124836	0.674429	0.989913	-0.0150002	0.0708866	0.683435
MEIS3.2	CCACCAAGGAGCGGGATAG	158	152	268	279	197	135	94	118	309	134	138	242	0.639523	0.481652	0.414941	0.804923	0.796424	-0.329419
MEIS3.3	AGCCCTGGGTAGGAGAGGA	155	152	76	158	136	205	132	119	92	26	87	153	0.550302	0.583258	0.860263	0.444864	0.959562	0.132954
MEIS3.4	CAGCACTTCCGGTGGGAGT	256	248	402	332	259	172	335	256	298	245	200	377	0.876953	0.138704	0.310075	0.705046	0.37131	-0.570773
MEIS3.5	AAACAGAACCACCAAGGAG	496	864	535	1068	670	577	243	1420	440	455	246	1476	2.7e-19	2.05343	3.44e-08	1.25613	0.0681389	0.793582
MEIS3.6	AGGGGTGAGGGAGACTTAG	729	744	1023	376	645	711	656	645	778	618	592	607	0.274632	-0.409097	0.850473	-0.174853	0.569236	-0.238566
MEIS3.7	GGGATCCCCTGGTGTAGGA	96	236	246	205	163	245	141	294	182	192	182	154	0.785016	0.276278	0.941853	0.159645	0.928051	0.111395
MEIS3.8	GGAGACTTAGAGGCATCTG	140	106	98	151	76	164	141	123	140	213	126	269	0.530707	0.575756	0.881301	0.305261	0.869604	0.268415
MEIS3.9	TAGAGGGATCCCCTGGTGT	148	32	232	145	256	186	197	126	148	140	136	192	0.840414	-0.210171	0.803781	0.547071	0.534776	-0.759473
MEIS3.10	ACCAGGGGATCCCTCTACC	386	330	356	263	383	242	268	200	224	216	324	312	0.757799	-0.241653	0.921327	0.169987	0.51172	-0.415703
ZNF175.1	CGGCATGGCCGCACCCATA	284	253	215	237	344	274	288	213	313	342	218	291	0.94059	0.0755766	0.976824	-0.0685243	0.907558	0.140741
ZNF175.2	GGAGGCCGCCATCGTCAAA	172	44	142	142	88	148	94	56	88	87	128	112	0.920198	-0.1566	0.893152	0.379126	0.703761	-0.539595
ZNF175.3	TGAATGAACCGCGGAATAA	372	588	397	190	400	422	289	328	338	276	288	262	0.704392	-0.264032	0.53318	-0.522031	0.741167	0.25379
ZNF175.4	GCTCCGCCAACAGTTATCA	593	682	564	492	592	904	681	653	425	582	455	596	0.901757	0.0844345	0.905471	-0.11747	0.73647	0.198437
ZNF175.5	ACGGCGTACCTTTATTCCG	172	352	290	55	273	246	212	193	105	140	206	189	0.419917	-0.667753	0.706435	-0.577735	0.946462	-0.0924255
DBP.1	CAGCCCCGCCAGCCTCTAT	821	698	1112	686	702	849	705	606	711	783	685	679	0.53297	-0.254371	0.96993	-0.0529783	0.670815	-0.206145
DBP.2	GCCCAGGAGGGCGCGTGAG	438	416	508	239	434	458	384	392	328	243	354	347	0.608839	-0.291437	0.990691	0.0123375	0.606558	-0.307138
DBP.3	CCAGCCGCGTGCCTCCCTC	396	269	364	314	395	495	416	177	284	298	264	319	0.707209	-0.292951	0.926274	-0.175722	0.909747	-0.120579
DBP.4	CTGGGTTGCATGCCCATAG	174	298	230	106	149	273	133	29	97	96	88	112	0.530464	-0.734405	0.305979	-1.18297	0.703611	0.443035
DBP.5	TCAAGGTGTCGGAGACGAT	143	276	235	222	242	252	177	248	192	158	136	261	0.393093	0.498095	0.809572	0.298768	0.858888	0.194962
KLF1.1	GGGCTGTGGAGCCTCAATC	192	186	100	107	153	227	226	153	150	228	112	144	0.948697	-0.0947537	0.647911	-0.498673	0.734062	0.401864
KLF1.2	CGGGGGGGCACTGTTTCTG	394	639	382	784	399	512	249	862	377	417	339	854	5.68e-09	1.4188	0.000377035	0.870454	0.24336	0.543215
KLF1.3	ACAGAGAGGAGCCCTCGAA	382	170	206	214	343	102	221	225	194	77	99	177	0.722656	0.329029	0.166492	1.03563	0.434207	-0.7115
KLF1.4	TGTCCTCCGGTGAAGGGGA	244	365	190	327	377	304	111	505	328	383	72	538	1.39e-08	1.97678	0.387972	0.533381	0.000625712	1.44049
KLF1.5	GCAAAGCAAGGCAAGGCGG	264	304	299	526	383	306	360	384	227	247	278	310	0.463935	0.454808	0.209938	0.730942	0.693786	-0.28113
ETV2.1	CCCCAGTAGGTATCGCCGT	371	310	456	241	345	515	301	219	234	236	240	413	0.902343	-0.113393	0.974929	-0.0747413	0.969932	-0.0414274
ETV2.2	GCCCGACGGCGATACCTAC	655	1001	770	630	577	804	449	732	523	602	395	603	0.328499	0.387431	0.946097	-0.0867188	0.232102	0.468674
ETV2.3	AGGTGGCCTCTCCCGCCAC	240	108	107	287	174	212	158	157	136	158	233	230	0.680542	0.435687	0.504445	0.706464	0.867851	-0.275202
ETV2.4	GCGCCGCTCCAAGAGTCCC	54	58	30	40	73	139	80	50	138	60	28	116	0.749376	0.580057	0.977002	-0.131792	0.708784	0.712001
ETV2.5	GCCGGGAGCAACACCAGCT	185	94	180	84	138	257	149	165	155	186	166	297	0.91402	0.142797	0.956209	0.169564	0.985367	-0.0278485
USF2.1	CAAACAGTGGGGTCATGTG	506	631	766	460	316	535	401	628	275	565	405	491	0.887682	0.10394	0.978651	0.0461301	0.957853	0.0527553
USF2.2	AGCGGGCGGGCAGCTGGGT	104	164	72	60	171	72	100	192	139	92	104	116	0.777974	0.400904	0.903096	0.325594	0.971296	0.0716978
USF2.3	CGCGCGAGCCGGCGATCCA	191	326	408	414	233	546	181	274	184	272	269	352	0.609247	0.375619	0.95929	0.0955463	0.763514	0.274905
USF2.4	GCGCGGCGTCCCGGAGCCT	123	134	84	154	83	106	99	100	69	45	112	42	0.970689	0.0744764	0.918007	0.33507	0.891952	-0.266374
USF2.5	ACAGTGGGGTCATGTGAGG	278	474	557	304	241	337	338	199	282	360	431	348	0.250876	-0.572541	0.824839	-0.274134	0.650468	-0.303035
ZNF14.1	AGTGACAGCGGAGCAGGAA	163	293	189	63	108	178	143	178	135	152	190	150	0.70144	-0.408186	0.744382	-0.502253	0.953502	0.0914296
ZNF14.2	AACACTTAAAATGGATGGG	423	765	580	417	617	568	500	525	459	643	555	646	0.992552	-0.012154	0.885961	-0.15018	0.865536	0.134458
ZNF14.3	GGAAGGGGCGTGGTTGAGC	460	326	460	342	379	437	370	398	337	443	421	383	0.883842	-0.108777	0.970341	0.0700794	0.826734	-0.182993
ZNF14.4	GACAAGCCGGACTGAAGCC	54	34	117	72	111	96	115	167	87	108	87	44	0.955221	-0.10543	0.899971	0.408214	0.74494	-0.518782
ZNF14.5	CGTCCTGGCGGGGACAAGC	213	308	339	156	304	434	254	308	288	343	332	267	0.679298	-0.317336	0.682734	-0.398351	0.94474	0.0785608
ERF.1	CACTCACACACACGCTCGT	190	324	92	211	188	166	107	198	137	272	68	172	0.0254723	1.19691	0.91157	-0.214496	0.00968229	1.40637
ERF.2	GGGTCATGACCCTAGTCAG	619	473	413	724	615	537	384	1046	551	504	223	1041	2.21e-11	1.53595	2.5e-06	1.06367	0.311586	0.469366
ERF.3	CGTCGGCGCGCAGCCACTG	136	125	200	140	137	195	74	188	124	136	34	257	0.177457	1.08424	0.630348	0.536937	0.707674	0.544474
ERF.4	GCGCGCAGCCACTGAGGAC	108	26	140	202	197	134	86	166	164	66	28	200	0.0533494	1.31994	0.0738124	1.54952	0.935163	-0.230144
ERF.5	AGAGCCGGCCGGTCCTCAG	266	252	84	272	197	218	142	309	161	141	51	232	0.00126634	1.63033	0.412312	0.628692	0.209388	0.996426
HBP1.1	GGAAAGGGGAAGAACCGAA	446	430	410	373	415	630	363	460	421	432	374	452	0.722705	0.207528	0.985119	-0.0208449	0.72945	0.224895
HBP1.2	GTACCACCCAATGGGAAAG	746	648	977	414	612	849	878	400	665	759	855	433	9.78e-07	-1.06573	0.0460823	-0.669182	0.228952	-0.400572
HBP1.3	GACCACGGTACCACCCAAT	1001	865	741	846	768	602	693	1117	746	648	778	1088	0.0774651	0.492439	0.0101912	0.704711	0.726083	-0.216712
HBP1.4	TGTCCCCGAAATGGATTGT	429	1004	806	554	639	485	508	699	600	648	538	928	0.484727	0.295426	0.87335	0.191831	0.921252	0.0994088
HBP1.5	GGGCGGGGCTCAACCCCCA	190	215	244	123	221	193	138	109	228	175	152	164	0.702529	-0.353244	0.791827	-0.374527	0.987993	0.0167491
SP4.1	GGTGGAGAGTCGGAGGCTC	184	138	171	154	161	237	119	43	167	115	190	92	0.565824	-0.660166	0.816485	-0.502417	0.916992	-0.161455
SP4.2	CGCCGCCGCTGTCAATCAA	158	98	180	164	156	188	93	137	84	210	77	90	0.817985	0.303193	0.958336	-0.155551	0.725106	0.452706
SP4.3	AGCGCCAGAGGAGCCAGGG	189	43	21	55	168	111	121	24	157	34	95	17	0.402924	-1.28452	0.840783	-0.671297	0.787423	-0.618277
SP4.4	GCCCCGGCCCCCGGCAGGT	148	82	90	96	178	146	134	152	111	72	46	142	0.578103	0.595973	0.688993	0.582386	0.995033	0.0106821
SP4.5	GGTCGGCGGCCAATCCGCT	70	52	152	38	38	140	98	136	56	26	44	62	0.912456	-0.203957	0.926962	0.356767	0.769169	-0.563368
DLX5.1	GGGGTGGGGGGTACTGAGG	582	848	1262	576	628	1004	908	621	497	598	693	708	0.0395256	-0.501494	0.841451	-0.156883	0.29715	-0.348552
DLX5.2	AAAACACACACAAGCGCGC	227	156	372	212	267	196	272	260	240	256	102	240	0.960344	0.0634216	0.763527	0.383126	0.798001	-0.322825
DLX5.3	AAAACTAGTTGGACGAGTT	206	325	176	130	170	319	170	191	248	185	135	211	0.861555	0.190169	0.666228	-0.44223	0.287236	0.629605
DLX5.4	CAAGGCTCTGTGATGTCTG	579	693	569	338	486	567	574	497	429	381	541	541	0.609964	-0.263536	0.972391	-0.0618342	0.753968	-0.205122
DLX5.5	GATCTGGTTCTATTGGCCA	223	130	258	199	183	326	206	252	93	102	140	184	0.871544	0.165405	0.787362	0.431887	0.849541	-0.269678
TFEC.1	CCAACAAGAGCTTTTACTG	329	412	516	412	383	409	423	257	369	408	340	240	0.559468	-0.386298	0.877487	-0.224333	0.801161	-0.168581
TFEC.2	AAAAGAGAAGTGGCTCATT	794	908	969	482	575	746	699	537	522	773	627	619	0.141586	-0.414903	0.37581	-0.390849	0.968006	-0.0284642
TFEC.3	GTTAATTATGGAGCCACAA	213	379	198	248	225	264	277	198	167	192	244	349	0.878984	0.161076	0.953482	0.128001	0.98308	0.0297692
TFEC.4	GTGCTCTTTCTCAAATTAG	182	184	280	117	173	188	104	94	126	127	138	146	0.664156	-0.440055	0.878023	-0.280767	0.912797	-0.164303
TFEC.5	TACATGGTTGTTATCATAA	358	569	488	295	383	396	271	410	251	343	377	331	0.936029	-0.0709314	0.921327	-0.143392	0.953502	0.0675926
HOXA1.1	CGACTGCGCGTCACCTAGA	915	788	682	702	867	903	764	1036	592	691	502	719	0.296323	0.396597	0.71117	0.238968	0.781297	0.153589
HOXA1.2	GCTGCTGCGGCGACTGCAA	167	325	358	221	257	371	178	457	213	134	132	188	0.561506	0.501479	0.87335	0.295694	0.887509	0.200197
HOXA1.3	CCCCAGGCAGCCTAGGCGG	176	305	296	125	202	202	260	108	190	183	328	155	0.00878045	-1.15972	0.528484	-0.638304	0.427567	-0.525217
HOXA1.4	CTGCGCGTCACCTAGACGG	402	494	558	309	363	607	399	548	436	527	402	322	0.866159	-0.139656	0.772553	-0.283412	0.840289	0.139183
HOXA1.5	CCCCCCCAGGCAGCCTAGG	287	347	163	293	292	301	287	201	257	206	366	229	0.88497	-0.177681	0.990609	-0.0163733	0.907558	-0.166465
HOXA2.1	GGGATGTCCCGGAGTACGT	368	502	453	368	520	598	412	302	381	490	460	434	0.731072	-0.224591	0.634039	-0.335743	0.896231	0.108008
HOXA2.2	TCGGGAAGGAACGCCTCAT	291	204	412	247	223	422	314	328	192	185	290	212	0.66616	-0.292264	0.925669	0.185958	0.473604	-0.481842
HOXA2.3	CCCTCGCCCCCACGTACTC	301	443	300	286	249	345	311	367	294	286	336	383	0.856032	0.151812	0.925757	0.136397	0.989452	0.0117352
HOXA2.4	GGAAGGAACGCCTCATTGG	535	447	599	443	483	747	607	595	418	468	257	491	0.839383	0.160066	0.957685	0.0807712	0.947161	0.0754924
HOXA2.5	CATATATGTTGGTGTGGGT	831	926	684	403	776	709	483	513	502	648	668	537	0.545557	-0.30276	0.262354	-0.468668	0.821884	0.161997
HOXA3.1	TCCTCTCAGTGATGGGGAA	1176	970	606	928	845	840	828	1231	680	627	519	1022	0.00452588	0.752058	0.0286345	0.58319	0.807696	0.164587
HOXA3.2	CAAGTCGGGGCGGCCTCGG	128	290	229	252	204	192	189	291	144	116	244	100	0.993363	0.0216373	0.865811	0.348148	0.756614	-0.332078
HOXA3.3	ACCGACAGCGGCCAATGGA	264	400	301	136	264	550	228	292	242	223	265	154	0.626269	-0.40493	0.310075	-0.789482	0.610968	0.381379
HOXA3.4	GGGCTGGGCCCGCTTCTTA	397	662	489	425	467	395	380	374	398	370	293	401	0.847419	0.136976	0.981763	-0.0471803	0.835046	0.179205
HOXA3.5	GGCGGCCTCGGTGGTAAGA	177	76	206	54	90	80	163	36	56	164	48	98	0.315663	-1.02972	0.763834	-0.656793	0.840289	-0.376216
HOXA3.6	GGGCTAGTGGCACCGACTT	354	657	346	196	406	356	469	381	257	254	366	300	0.523107	-0.410767	0.80573	-0.335856	0.953946	-0.0791889
HOXA3.7	GAAGCGCGGGCTGGTGTGG	418	116	567	320	345	381	386	580	248	326	338	576	0.662192	0.256702	0.136297	0.996655	0.299428	-0.742586
HOXA3.8	GGAGCAGCGTCTGGTCCGG	77	180	139	26	73	150	58	144	74	68	34	16	0.949053	-0.164407	0.713042	-0.882546	0.607554	0.709233
HOXA3.9	ATAAGCGCTAGTGCGGCGC	174	148	98	138	170	120	156	174	114	232	196	169	0.957545	0.0773942	0.981763	0.0786149	0.997677	-0.00479358
HOXA3.10	CGGCTGCTGCCCTCGGGAA	139	82	171	159	130	241	122	146	110	161	55	178	0.497098	0.597935	0.944705	0.19259	0.787423	0.402655
HOXA5.1	CACTAATAGGGGAGTTGGG	242	263	347	119	246	383	266	80	210	241	146	168	0.110952	-0.947489	0.0833565	-1.07439	0.915795	0.122571
HOXA5.2	GAACGGCGGCAACTGGCGG	178	164	224	128	329	278	273	138	119	191	186	120	0.177457	-0.7643	0.654244	-0.510754	0.800431	-0.257118
HOXA5.3	CTCGAGTCCGGCTGAACGG	142	160	205	102	151	137	120	190	69	176	90	144	0.896274	0.168207	0.98524	0.0366248	0.937089	0.126654
HOXA5.4	TAAACTCGTGCACTAATAG	501	672	632	354	632	635	574	394	610	438	423	430	0.274738	-0.399539	0.535323	-0.366337	0.962123	-0.0371248
HOXA5.5	CGTGCACTAATAGGGGAGT	691	650	1254	881	743	840	668	523	545	528	540	809	0.979904	-0.0241443	0.608407	0.352905	0.392718	-0.382481
HOXA6.1	GCAGCCGCAGTCAGGAAGG	164	0	0	108	174	54	24	115	147	20	0	74	0.35739	3.68148	0.195431	2.25091	0.870878	1.42683
HOXA6.2	GCGCTCGGGGCGGATAAAG	169	160	215	202	252	194	161	136	170	95	104	129	0.948587	0.0856345	0.877487	0.302634	0.869641	-0.22235
HOXA6.3	GGGACGCAAGGGGACCTGG	164	97	153	213	226	141	114	168	119	91	65	192	0.140397	0.904759	0.145254	1.01422	0.952227	-0.113782
HOXA6.4	CGTGCTCTGCGTGCGCTCG	150	94	72	84	120	130	137	208	50	110	140	202	0.6945	0.461112	0.558525	0.720657	0.88634	-0.260928
HOXA6.5	CTGGCGCCGGTCCCGGCGA	236	208	155	98	184	220	145	285	124	156	196	126	0.981218	0.0420211	0.99445	-0.0116615	0.970095	0.0515518
HOXA13.1	GGCCCAGACCCGCGCAACC	269	429	292	208	240	311	283	204	296	253	218	348	0.994165	-0.0141868	0.89431	-0.201761	0.840075	0.184424
HOXA13.2	CGCGGGTCTGGGCCCCACT	739	879	918	690	604	783	596	608	473	483	517	563	0.978697	-0.0220083	0.985621	0.0195697	0.957853	-0.0468447
HOXA13.3	CGGCCGCGCACCATTCACC	464	317	432	348	404	420	364	366	409	304	305	480	0.779998	0.177547	0.583646	0.386891	0.742097	-0.212784
HOXA13.4	ACGGCGTATGCAAAGCGGG	72	132	186	36	178	182	126	74	101	120	44	106	0.645208	-0.615987	0.53415	-0.839873	0.901927	0.220748
HOXA13.5	GCGGAGGAACGTGCGGGTG	172	116	215	157	105	264	129	134	120	136	140	195	0.943629	0.0827524	0.961965	0.124852	0.97757	-0.0454155
PAX4.1	AGGACGGTGAGGAGCCTGG	147	124	232	136	165	189	162	154	160	162	60	204	0.848811	0.246349	0.90497	0.229132	0.993222	0.0140993
PAX4.2	AGCATGCATCAGGACGGTG	214	252	370	178	242	253	299	108	172	262	249	297	0.380908	-0.596156	0.905935	-0.231017	0.539995	-0.369238
PAX4.3	GGGAAGGGAAGTTCCTTCT	226	346	310	102	166	307	263	238	150	215	94	241	0.936354	-0.107532	0.748201	-0.40415	0.787423	0.293062
PAX4.4	CCTGGAGCATGCATCAGGA	487	634	416	230	327	583	352	513	350	507	322	484	0.793053	0.205039	0.717787	-0.325761	0.101918	0.528296
PAX4.5	TGGAAAAGGAGCTCCTAGA	395	574	688	472	531	668	367	417	451	706	454	511	0.978255	-0.0255787	0.671066	-0.300173	0.667099	0.270169
EZH2.1	CCCACGCAGAGTGCGCTCA	225	126	116	76	171	234	145	190	150	91	76	86	0.938466	0.121766	0.968213	-0.136872	0.875028	0.255442
EZH2.2	CGGGCGCCCGTCCAATCAC	467	800	535	456	528	469	531	496	449	275	370	420	0.994805	0.00916596	0.981763	0.0546078	0.965657	-0.0504293
EZH2.3	GACGGGAGGCGGGGAGGAT	285	152	225	444	328	304	139	771	318	341	142	905	1.01e-13	2.12185	0.000110341	1.5468	0.506294	0.573371
EZH2.4	GCGGCGGGGTTCGCTGTAA	180	137	102	130	120	129	98	108	86	164	166	186	0.885515	0.201573	0.958336	0.137596	0.972299	0.0612738
EZH2.5	GCCCTGAGCGCACTCTGCG	468	457	584	214	338	341	444	415	668	498	404	553	0.740946	-0.239498	0.997025	-0.00467202	0.740828	-0.238487
MEOX2.1	CAGGCCTCCAGAGTCTGGA	231	152	155	140	161	273	139	108	92	186	60	147	0.834925	0.270622	0.757819	-0.426764	0.41292	0.692637
MEOX2.2	AATCAGGGTGCTAGGTTGG	305	266	338	290	292	399	377	196	281	306	178	241	0.841717	-0.195494	0.887747	-0.210089	0.993013	0.00976214
MEOX2.3	CCGGGCGGGACTTAGACGT	373	511	446	338	367	409	244	244	323	189	156	270	0.881113	0.15614	0.950644	-0.137199	0.787423	0.287452
MEOX2.4	CGTCCGTCCAGCAGGAGAT	224	246	130	161	220	204	175	168	166	231	221	264	0.901757	0.154853	0.981763	-0.0378251	0.892986	0.190715
MEOX2.5	AACTGGGAGCGCGTGGCGC	92	76	160	107	84	98	156	58	64	108	134	140	0.619997	-0.508964	0.92025	0.280818	0.328625	-0.793955
POU6F2.1	TAGCTCCACGGAAGATCTG	713	547	739	595	513	518	525	543	449	529	362	576	0.751918	0.181608	0.65178	0.291538	0.887509	-0.114938
POU6F2.2	ATCTTCCGTGGAGCTACAT	310	273	344	214	328	303	311	248	255	375	334	236	0.384674	-0.46071	0.821496	-0.283339	0.85556	-0.181682
POU6F2.3	AAGTCAGAGAGCTGACATT	700	911	736	582	645	823	572	806	568	422	406	721	0.259888	0.380906	0.857413	0.182321	0.782393	0.194457
POU6F2.4	GACAGAACACTAAACAACT	329	376	370	244	224	376	258	216	307	402	180	289	0.995338	-0.0109539	0.560132	-0.448406	0.445195	0.432369
POU6F2.5	TGACACACATGCTTTTTAC	362	414	418	373	467	638	393	520	253	202	220	377	0.478976	0.388894	0.850473	0.259388	0.919245	0.125649
GLI3.1	CAGGAGAGGCGTACGGCTG	161	150	174	64	144	276	119	28	83	146	98	257	0.948697	-0.130721	0.823832	-0.551381	0.674635	0.420463
GLI3.2	GCACCGCCTGCACTACTCA	845	1017	1082	711	854	1148	655	988	819	1027	688	1095	0.46771	0.271177	0.981763	-0.0202483	0.41292	0.287765
GLI3.3	GGATGCCAGGAGAGGCGTA	82	150	122	65	94	120	60	136	78	114	145	156	0.941774	0.118639	0.981763	0.0531698	0.972454	0.0633746
GLI3.4	CGGCCTGGTGCCCCGTGCT	397	367	501	256	504	458	329	459	280	380	328	584	0.776023	0.213749	0.809572	0.268909	0.952227	-0.0582012
GLI3.5	TCCCCTCCGAGCCCGAGAG	222	55	131	66	229	244	125	154	158	122	29	94	0.88451	0.25522	0.950644	-0.225481	0.801161	0.478224
LHX2.1	TCAGGCGCGGCTGTAGAAA	129	136	232	122	156	212	101	158	94	122	100	159	0.918124	0.130094	0.96993	0.103378	0.986725	0.0223552
LHX2.2	GAAGGCGGGAGACCCAAGA	204	74	249	109	186	336	233	132	204	214	226	159	0.129217	-0.786823	0.816794	-0.457454	0.814479	-0.332762
LHX2.3	CGCGCGCCTAGCCCAGCCC	657	799	1065	438	613	634	568	417	671	384	667	509	0.0238847	-0.670152	0.850473	-0.200781	0.310228	-0.47399
LHX2.4	GCCCTGGCAGCGCGTGCTC	150	202	120	102	111	30	113	119	66	100	130	80	0.870307	-0.225977	0.989913	0.0369171	0.906019	-0.269685
LHX2.5	GGCTGTAGAAAAGGCGCGG	116	72	184	108	76	161	55	52	100	104	89	100	0.903631	-0.204309	0.962724	-0.160273	0.982389	-0.0491508
LHX6.1	GAGGACTACCAAGAGGGGG	281	142	192	65	236	274	232	90	126	179	136	262	0.735817	-0.413322	0.87335	-0.362305	0.970337	-0.0510289
LHX6.2	CCTTCTTCCGAGGCAGCGG	116	90	68	58	94	108	107	78	72	80	74	231	0.69337	0.540625	0.798972	0.548646	0.995903	-0.00741562
LHX6.3	AGGAGGAGGACTACCAAGA	284	324	290	212	247	231	370	115	144	103	305	257	0.263284	-0.687731	0.981763	0.0584984	0.273371	-0.749561
LHX6.4	GAGCAAGACACACACGACG	122	218	162	152	173	253	137	174	88	190	229	280	0.879156	0.187277	0.981763	0.0518059	0.926289	0.133875
LHX6.5	GAAGATGGGTGCCCCTTGA	374	234	475	228	332	414	262	331	236	409	259	200	0.700898	-0.292491	0.829367	-0.30309	0.995477	0.00574561
LHX6.6	GGGCCGGGCCGAAAGTGGG	155	106	202	127	182	196	139	128	138	117	46	162	0.86545	0.246036	0.937694	0.194082	0.981156	0.0482136
LHX6.7	CGGGGGCCGGGCCGAAAGT	313	377	410	359	459	396	403	361	406	352	206	212	0.993408	-0.0159842	0.978629	-0.0634287	0.969097	0.0409472
LHX6.8	TGCAAGCAGTGGGCGGCGG	254	278	296	161	247	251	267	189	139	184	404	186	0.0945993	-0.841593	0.888769	-0.212773	0.310486	-0.632643
LHX6.9	GGAACGGCCTCACGTTGGA	157	122	59	66	134	174	148	168	128	152	164	198	0.928183	0.149746	0.978651	0.0941329	0.978495	0.0557452
LHX6.10	GGTACCTGCAGCTGTTCCG	211	192	218	161	107	200	199	144	81	132	166	131	0.686872	-0.343646	0.981763	-0.0471566	0.735763	-0.300653
CREB3.1	TCCCACAGTGCCACGGGGT	403	96	342	70	344	236	301	231	294	201	152	263	0.661753	-0.439637	0.94383	0.216221	0.424264	-0.658143
CREB3.2	CCTCCCTGGCAGGAAGCGA	329	737	504	411	307	499	383	238	354	364	390	414	0.811585	-0.192123	0.711173	-0.373802	0.827827	0.177176
CREB3.3	GTGCAGCGCCACGTCCCAG	160	166	136	172	223	205	176	68	182	144	136	110	0.839537	-0.282283	0.877706	-0.324415	0.9799	0.0381024
CREB3.4	AGGGGCTATGCAAATGTAG	409	272	266	210	446	588	310	550	323	397	378	314	0.882791	0.163214	0.981763	-0.0482579	0.85556	0.208963
CREB3.5	CCCGAGGGCGGGGGTTCCG	288	430	294	195	255	213	265	328	200	152	191	270	0.877493	0.142738	0.926274	0.196551	0.968006	-0.0584452
LHX3.1	AGACCAGCCCGGGCCACTG	349	366	639	429	387	378	457	524	339	367	321	545	0.775545	0.170353	0.125781	0.607259	0.332157	-0.441015
LHX3.2	CGAGGGCGGGCACCGGTAA	538	487	884	515	660	768	561	472	341	517	442	640	0.861555	-0.117386	0.958336	0.0735459	0.76292	-0.194751
LHX3.3	GGGCTAAGGTTCCCGGGAG	218	94	81	176	161	108	102	203	165	122	54	234	0.00429303	1.43096	0.0903943	1.08319	0.829602	0.345375
LHX3.4	ACCGCAGGTCCCGGCGCAA	230	351	162	263	204	216	228	276	94	276	255	266	0.697166	0.327968	0.956125	0.112412	0.870878	0.211171
LHX3.5	CGTCCGGGGCCGCAGTTCC	222	414	286	292	244	289	340	208	227	118	202	344	0.924376	0.093476	0.877706	0.273297	0.894882	-0.18397
LHX3.6	GGAGCGGGCACGGCCACCC	429	354	272	146	331	565	288	203	331	392	231	425	0.993363	-0.0185292	0.515775	-0.599828	0.21559	0.581058
LHX3.7	CAGCAGGGCCTGGAGCTTA	199	242	298	155	194	321	187	203	279	290	250	188	0.609964	-0.377109	0.61173	-0.466381	0.94532	0.0854526
LHX3.8	GACACTGACCCTACCCTTC	1174	1368	1431	946	1128	1354	1109	1332	979	962	1081	916	0.818883	-0.115232	0.996733	-0.00275719	0.767896	-0.116685
LHX3.9	GCTGCACGCCAGAAGGGTA	328	260	272	211	388	425	540	189	305	246	837	173	0.00159025	-1.55815	0.615038	-0.479122	0.448865	-1.08579
LHX3.10	GAGGGAGGCGCGCCCGACA	162	206	146	157	140	132	129	197	117	68	60	208	0.188363	0.841664	0.560132	0.683747	0.938869	0.153954
GATA3.1	CGCCGGCGGCCGCCCTCTG	256	123	76	132	276	138	155	79	252	92	88	102	0.994165	0.023279	0.981763	0.0504973	0.985367	-0.0314613
GATA3.2	GAGTAGGGGACAGGATCCC	161	212	84	92	152	94	156	60	181	128	53	89	0.902343	-0.206514	0.67201	-0.658202	0.769254	0.446993
GATA3.3	CCCCTTTCCGGTCAGTGGA	435	429	645	281	353	347	403	503	331	302	290	399	0.921512	-0.0830917	0.738085	0.314352	0.459257	-0.402194
GATA3.4	GCGCTGGCGAGTAGGGGAC	190	83	57	46	201	132	123	27	153	56	43	65	0.686084	-0.644736	0.713223	-0.752375	0.963443	0.105541
GATA3.5	AGCCTGGCGCTGGCGAGTA	203	180	397	147	211	317	88	160	166	146	126	116	0.779998	-0.360958	0.816485	-0.371681	0.997677	0.00416531
TLX1.1	ATGCAGGAGCCAGAGATAG	113	20	46	84	148	47	67	72	130	28	98	6	0.891274	-0.341694	0.742514	1.03203	0.348785	-1.37918
TLX1.2	GGGGTGAATGACAGCGCGA	104	36	118	147	90	150	120	32	75	138	124	113	0.888403	-0.243118	0.988201	0.0479172	0.887291	-0.295032
TLX1.3	TGACAGCGCGAGGGAGGGG	161	52	120	67	142	36	146	0	177	61	82	8	0.595339	-2.02314	0.902398	-0.721844	0.147422	-1.31729
TLX1.4	CTGGCTCCTGCATCTGTCT	426	260	247	146	468	342	225	196	385	231	86	170	0.994805	-0.0154346	0.565441	-0.504841	0.55989	0.484567
TLX1.5	GAATGACAGCGCGAGGGAG	301	304	354	186	372	178	195	179	279	292	288	248	0.581507	-0.395275	0.928339	-0.181935	0.856464	-0.217909
PITX3.1	GGCCAGAGGGCGGGGTTCT	126	316	148	204	223	174	199	166	101	135	72	192	0.567355	0.517408	0.981763	0.0618739	0.705396	0.450458
PITX3.2	GACCCCTCCCTCAAAGGCG	487	228	442	207	355	200	284	259	280	271	261	219	0.421464	-0.440551	0.950644	0.133497	0.31417	-0.579254
PITX3.3	AGCCACGGGTAAAAGGGAT	393	426	686	228	373	326	350	274	256	293	286	278	0.143396	-0.647789	0.83968	-0.234175	0.493329	-0.418591
PITX3.4	GGTCTCTGCCACGTGGGGA	401	186	136	178	287	264	149	458	317	194	73	471	0.000219434	1.67626	0.123384	0.94306	0.309016	0.731034
PITX3.5	CTCCAGGCCCCGCCTTTGA	396	430	492	532	537	523	584	370	429	457	435	607	0.953799	0.049683	0.741731	0.28676	0.693629	-0.240569
EBF3.1	TGTCAGAGGGTGACGTCGG	115	175	198	153	140	165	104	132	203	182	106	108	0.966507	0.0625208	0.92025	-0.216476	0.820737	0.272331
EBF3.2	AGTCAGTCGGCGAGCGCGG	190	78	331	237	220	319	224	282	92	257	98	281	0.59443	0.420378	0.768141	0.464986	0.982389	-0.0460684
EBF3.3	GGGCGGCCGCTCCCATATA	54	26	120	20	82	80	64	100	74	98	53	78	0.924376	-0.189974	0.985825	0.0624926	0.919245	-0.255535
EBF3.4	TCGCCGACTGACTGCCTGA	200	135	202	137	162	155	156	120	111	238	140	114	0.715044	-0.340671	0.853238	-0.349692	0.997677	0.0039864
EBF3.5	CGGGAGCGGCGCTGTCAGA	584	934	522	628	546	729	532	620	539	471	566	640	0.603168	0.258329	0.981763	0.0375749	0.756614	0.215751
TFAM.1	TAAGAGCCGCGGAGATGAA	439	560	507	347	444	349	438	303	295	494	499	468	0.542898	-0.333983	0.911085	-0.165036	0.851664	-0.173174
TFAM.2	CGGGAGAGCGTACCCCGGT	236	208	369	192	294	313	253	264	207	251	248	206	0.63757	-0.320566	0.981763	-0.03488	0.702436	-0.290065
TFAM.3	CCGGTGGGCGGCCTTGCGG	449	650	609	298	296	551	539	301	241	376	441	394	0.0513125	-0.618198	0.440903	-0.466914	0.819793	-0.154953
TFAM.4	GACCCCGAGGTCCGATCGG	326	283	479	253	288	305	229	363	324	304	323	342	0.971603	-0.0369287	0.800845	0.272967	0.683823	-0.313967
TFAM.5	AGAGCCCTCCGCAGGCTAG	772	910	937	562	652	818	716	528	514	615	768	559	0.0861059	-0.490975	0.589065	-0.301615	0.677246	-0.193713
UBTF.1	GGTCGGTGTGCGCTCTACG	470	744	659	426	491	540	371	306	503	437	325	343	0.775208	-0.213515	0.514443	-0.463246	0.724475	0.243498
UBTF.2	GCGGGGGGTGTGCGAGCTG	401	435	705	244	359	327	353	205	290	296	363	214	0.00789927	-0.986404	0.576481	-0.471211	0.304787	-0.520926
UBTF.3	CTTCCCTCCCACTGCTCTA	986	1362	862	867	840	1153	854	870	621	960	768	750	0.91782	0.0609167	0.578156	-0.278367	0.289412	0.334769
UBTF.4	GACCCCGGCGAACAGATGG	340	125	279	188	244	255	243	490	304	387	166	394	0.205869	0.693254	0.642817	0.592028	0.956275	0.0986041
UBTF.5	TAGGAGGACGATTTCTCTG	277	187	306	270	337	291	264	276	180	216	146	288	0.653515	0.317727	0.597409	0.460282	0.901927	-0.146495
HOXB6.1	AAGATGGCGACTGAGAAAA	301	166	260	146	260	289	261	186	211	236	219	193	0.478976	-0.449471	0.901036	-0.218686	0.815703	-0.234266
HOXB6.2	AGTGGTTGAATCCAGCGAT	72	48	193	66	84	233	98	98	98	218	82	138	0.881113	-0.214424	0.781574	-0.585142	0.842488	0.368815
HOXB6.3	CCGGCGCCGGTCATGTGGC	132	170	164	199	122	120	227	144	97	214	165	72	0.786963	-0.33999	0.981763	-0.090219	0.854474	-0.256414
HOXB6.4	AATGAGGGGGCCAGTTCAG	925	770	691	500	978	907	703	1002	673	767	466	815	0.406655	0.368155	0.94547	0.0935521	0.506294	0.271242
HOXB6.5	CAGAGCTCCTGTGGAGAGT	258	205	207	158	220	160	192	128	161	262	136	230	0.996849	0.0117466	0.957135	-0.137239	0.916992	0.144969
HOXB6.6	AGGAGCGCAGCCCGCACGA	313	454	386	391	270	372	338	251	172	311	236	317	0.916621	0.0959774	0.981763	-0.032738	0.891285	0.123199
HOXB6.7	CGTCCTGTTCCACCTACGT	550	464	645	232	418	471	437	299	402	340	380	476	0.321267	-0.476971	0.907686	-0.163504	0.493888	-0.316722
HOXB6.8	AGGACGCGTTGTGTTGTTG	280	377	383	208	417	605	249	397	303	273	206	298	0.832373	0.187258	0.83968	-0.265066	0.465829	0.44856
HOXB6.9	TGTGCGCGGGTCCCTCGTG	87	110	158	107	129	108	57	151	101	106	77	52	0.89943	0.217834	0.971071	0.136351	0.969174	0.0739685
HOXB6.10	TACGTAGGATCTGTGAAAC	108	108	193	104	143	224	122	90	109	138	76	198	0.947316	0.0984618	0.981763	-0.0789394	0.915133	0.174449
HNF1B.1	CCAAAGGTTAGGTGAAGTT	599	478	757	357	454	556	467	528	577	425	498	549	0.715277	-0.200413	0.87814	0.156341	0.382562	-0.360494
HNF1B.2	AGGGGGAAACCCGGAGAGA	498	490	535	204	396	174	475	288	372	300	291	137	0.0354481	-0.949319	0.780956	-0.432013	0.497796	-0.523146
HNF1B.3	CCTGGAGAGCAGAAGACCT	117	48	116	58	52	44	104	54	58	98	58	36	0.486691	-0.795954	0.95929	-0.213605	0.725409	-0.58805
HNF1B.4	CTAAAGCGGAACTGAGAAC	413	466	349	323	398	469	311	276	321	292	362	442	0.951242	0.0569087	0.981763	-0.034112	0.930832	0.0881199
HNF1B.5	CCCCCCAGCGTGAGTACAA	302	229	366	126	369	248	269	337	340	133	259	290	0.835993	-0.207614	0.686078	0.491143	0.150336	-0.70095
MLX.1	CCACTGCCTAACCCGGGGA	299	424	98	443	450	465	189	462	292	297	84	727	7.01e-09	2.16987	0.127481	0.652546	0.000495953	1.51468
MLX.2	CGGGGAGCAGTCTCGAAGG	200	183	108	124	182	138	69	310	93	90	26	234	0.00230717	1.83433	0.311908	0.88733	0.390862	0.943433
MLX.3	AATCCGCGACCGAGAGGTG	207	170	371	122	224	204	272	122	167	153	276	243	0.0810529	-0.873245	0.981763	0.0601284	0.0111214	-0.936127
MLX.4	CGGCGGGGAGCAGTCTCGA	298	454	178	237	409	415	226	279	311	198	336	258	0.968293	0.0517867	0.864341	-0.239847	0.806425	0.28675
MLX.5	GCCAAGCGCCGGGCCTTGA	236	320	490	183	227	220	168	335	224	308	264	295	0.931136	-0.0955185	0.97	0.0888044	0.887291	-0.188471
EZH1.1	CTGGGAGGCTGCACCCGCC	200	159	291	174	156	288	186	213	151	93	140	301	0.79086	0.240686	0.630363	0.571426	0.776638	-0.333238
EZH1.2	AAAGCGGCGCTGGCAGGGG	223	209	131	351	279	345	240	679	312	188	140	672	2.84e-06	1.74681	0.000108002	1.3866	0.739145	0.357359
EZH1.3	CCTGAGTGCGGGGTTTTGG	216	178	322	203	191	202	174	158	154	154	234	180	0.668067	-0.34922	0.89431	0.226109	0.364637	-0.580201
EZH1.4	GGTGTCTGGAGAACTGGTA	169	170	126	94	176	152	220	118	116	129	120	178	0.860168	-0.236825	0.984964	-0.0372119	0.891952	-0.201622
EZH1.5	CAAACGCTGAAGTGAGATG	364	338	578	269	442	472	315	328	290	398	282	528	0.990042	0.018306	0.97673	0.0613776	0.963443	-0.0465038
DLX4.1	GGCCCCCGAGGCTGAAGAA	137	152	127	37	178	100	156	224	97	168	89	121	0.975954	0.0645975	0.99284	-0.0191782	0.963003	0.0799373
DLX4.2	TCCGGCAGGGGCCCTGGTT	349	284	442	335	383	375	304	266	315	392	285	337	0.954678	-0.0510641	0.990609	0.0148194	0.949388	-0.0704814
DLX4.3	GTAAGGCGGGGCACCGCAC	230	312	217	210	253	347	291	251	228	363	207	310	0.88451	0.139949	0.83968	-0.242323	0.598676	0.379698
DLX4.4	ACAGCCCGCTGTAGAGAAG	318	172	356	210	172	149	290	234	204	403	294	301	0.654973	-0.288839	0.958283	0.143935	0.695207	-0.437162
DLX4.5	AGGAGACCCCGAGGTAGAC	184	281	181	201	271	174	251	218	187	252	199	318	0.791979	0.242474	0.901167	0.213937	0.985362	0.0251973
FOXN1.1	AGGTTCTGGGGAACAGCGC	152	100	150	36	76	132	46	74	85	73	68	134	0.989306	-0.0400624	0.96857	-0.152792	0.960119	0.11031
FOXN1.2	GAGCCCACTCATGAGGTTC	122	140	244	128	185	178	144	344	215	167	186	204	0.79172	0.282309	0.571089	0.640397	0.703611	-0.362129
FOXN1.3	AGGGGGCCTGGGCTAGCTC	110	161	136	56	66	170	136	87	119	164	136	88	0.315663	-0.7959	0.302807	-0.932255	0.92539	0.133851
FOXN1.4	CAGGCCTGTGCCCCACCTG	512	399	458	468	530	687	569	494	452	624	469	561	0.933695	0.0607353	0.99284	0.00808764	0.963003	0.04912
FOXN1.5	CTGTGCCCCACCTGTGGGT	328	253	257	227	261	466	361	356	228	180	272	241	0.938246	-0.0788727	0.964247	0.102486	0.882719	-0.184918
PHOX2B.1	GGTTAGAAGGGAGGATCAG	424	496	491	401	372	613	421	743	368	439	294	660	0.0648977	0.643247	0.514165	0.401548	0.664881	0.238145
PHOX2B.2	CCAGTGCCAGCCCAATAGA	771	409	818	591	689	808	652	689	515	637	418	705	0.754516	0.161886	0.739195	0.281287	0.900124	-0.12235
PHOX2B.3	TCAGGGGCTCGGTGCGTAA	393	546	371	484	410	368	223	575	288	315	250	676	5.98e-05	1.10625	0.0951015	0.685538	0.499016	0.416355
PHOX2B.4	GATGCAGGAATCAATGATA	233	290	188	438	168	354	172	636	147	234	87	690	6.16e-12	2.05928	2.67e-05	1.19488	0.0877445	0.861463
PHOX2B.5	GCTCGGGGAAATTGGATCA	428	394	308	179	257	383	206	179	186	258	198	243	0.854534	-0.172783	0.377177	-0.585799	0.468739	0.409024
NFKB1.1	GGGAAGCCCGCACTTCTAG	674	113	259	80	523	244	384	31	275	160	351	113	4.66e-05	-2.13902	0.436708	-1.01197	0.0286808	-1.12868
NFKB1.2	AACGCAGGCAGCACGGAGG	178	188	335	130	246	201	240	94	182	168	230	124	0.0122383	-1.1275	0.71117	-0.478299	0.175158	-0.653803
NFKB1.3	CGCCCCGAAGCGGCCCCGA	663	541	685	320	621	604	542	463	582	566	622	328	0.0423247	-0.687102	0.468675	-0.441297	0.637682	-0.249981
NFKB1.4	GGGCGCTCCCGAATCCCAA	116	210	37	104	140	132	58	128	88	90	104	102	0.570207	0.710199	0.956125	-0.158387	0.503597	0.863684
NFKB1.5	GCAGCGGGGGCGGGAGGTA	308	142	172	90	185	306	257	82	150	281	254	137	0.0465579	-1.14649	0.178004	-1.07511	0.962388	-0.0736725
ELF2.1	GGAGCACTCTGAGCTGGCG	279	370	491	220	303	234	188	220	191	223	311	180	0.378236	-0.576167	0.89757	-0.21201	0.681977	-0.3702
ELF2.2	CCGGCTATTTATACCCCGC	526	575	687	398	628	559	534	418	477	627	512	518	0.429005	-0.318043	0.784007	-0.233042	0.907558	-0.0891805
ELF2.3	CAGGCGCTGCGGTGACTGG	432	473	580	447	378	579	449	331	276	457	458	265	0.452296	-0.42303	0.753802	-0.313829	0.874132	-0.114441
ELF2.4	CCCCCCCGCCGCGTGGGGA	178	260	450	77	227	305	256	271	214	242	120	262	0.784121	-0.334742	0.902041	-0.250868	0.953502	-0.0876866
ELF2.5	CACTCTGAGCTGGCGGGGA	437	391	273	425	385	255	358	258	211	380	219	474	0.40545	0.504971	0.773571	0.342128	0.891952	0.158753
WHSC1.1	CGCGCCCGGCGCTACTCTG	245	154	294	176	218	257	197	228	163	222	325	253	0.726259	-0.292957	0.889738	0.225013	0.506526	-0.521427
WHSC1.2	CCCTGCTCCCGCTACTCGG	721	806	924	573	741	723	495	622	683	518	424	850	0.63745	0.247993	0.815498	0.19051	0.955638	0.0532523
WHSC1.3	GCCCGGCGCTACTCTGAGG	212	262	358	109	214	339	232	232	145	174	332	274	0.407531	-0.569931	0.95085	-0.147426	0.551273	-0.424104
WHSC1.4	CGCCCAACGCCAGCCTCCG	455	519	526	276	401	456	394	251	330	325	511	348	0.0876961	-0.67058	0.634384	-0.371106	0.623316	-0.303122
WHSC1.5	GGGCGGGCAGGCACGCGGC	152	232	194	214	192	207	170	211	145	136	103	125	0.726259	0.347757	0.946097	0.165102	0.89154	0.1765
SOX6.1	ACCCCTGAAAAAGAACTCC	144	150	112	58	146	115	60	164	58	138	128	82	0.99241	0.0300958	0.93105	-0.249027	0.870878	0.275774
SOX6.2	ATAAACCATAGGAGAAAGT	551	744	725	651	741	764	670	578	519	459	454	491	0.993408	-0.0110994	0.981763	0.0332263	0.9537	-0.0492601
SOX6.3	ACTAGCCAAATGCAAGGAT	400	490	246	441	465	330	335	518	346	562	254	452	0.0316451	0.796367	0.889738	0.185175	0.331415	0.606861
SOX6.4	GTAAGTTTTCATAATGGAC	182	216	260	178	193	219	233	272	141	155	216	314	0.878131	0.14371	0.514443	0.55563	0.533126	-0.414771
SOX6.5	GAAAATATGCAGTAATTAC	588	557	561	446	641	587	624	544	430	401	445	647	0.938581	0.052212	0.670745	0.275975	0.679704	-0.226947
SOX6.6	GCAATATTGGATGGAAATG	557	641	981	346	658	810	538	573	461	697	475	526	0.422114	-0.374347	0.469683	-0.399964	0.980408	0.0214723
SOX6.7	CCTGACAGGAATACCTTGT	711	1186	916	433	817	762	616	718	712	884	708	712	0.662192	-0.220077	0.407976	-0.441078	0.705331	0.216941
SOX6.8	TGGAACCCATAAGATGCTT	725	794	679	633	633	551	458	631	488	480	499	732	0.316624	0.354035	0.603622	0.32427	0.978495	0.0250752
SOX6.9	GCAGTGTTTGTTCTACCTA	750	848	1288	745	901	1084	718	872	847	891	809	966	0.935146	-0.0473593	0.958336	0.054668	0.872259	-0.105926
SOX6.10	AAAAAGTTGTTAAAGTAGA	1033	778	933	735	815	917	779	687	565	905	1040	656	0.375047	-0.365505	0.883482	-0.136	0.680956	-0.233997
SOX6.11	TGAGCTTCAAGGACATGAA	134	126	336	38	114	152	116	176	124	103	126	206	0.794347	-0.378943	0.919803	0.291647	0.452107	-0.673747
SOX6.12	TTGTTAGGAGAGACCATTG	224	280	148	228	252	224	193	255	272	436	107	281	0.104006	0.827791	0.93879	-0.16445	0.122583	0.989022
SOX6.13	GAAAAAGGTGGTAAAAAGG	330	291	423	131	268	332	281	160	290	386	303	288	0.138197	-0.755814	0.437975	-0.660343	0.926551	-0.0988929
SOX6.14	CAAAAGCTGGTAGTCTAAC	327	180	398	254	237	250	356	236	287	259	195	229	0.679298	-0.297506	0.873511	0.242556	0.396271	-0.544585
SOX6.15	ACTAAAACTACACTCAGTT	381	553	441	358	352	332	359	345	255	387	311	343	0.994165	-0.0110914	0.95798	-0.0941387	0.941722	0.0780791
PRDM4.1	CGCACGCGCGGAGGGGCCT	360	318	484	258	281	259	193	336	240	243	246	126	0.845181	-0.229331	0.989913	0.0208587	0.787423	-0.257738
PRDM4.2	AGGGCGCACGCACGAGGGG	155	100	16	118	340	97	58	180	201	50	49	115	0.0370377	1.72519	0.354135	0.960054	0.69849	0.757873
PRDM4.3	ACCCGGCCGGATGGAGACG	114	126	139	36	96	143	100	118	74	101	89	58	0.653515	-0.57151	0.740205	-0.623008	0.976753	0.0475204
PRDM4.4	GCACTGGCCGCGAGAGGCT	201	124	46	20	168	34	70	14	128	97	15	10	0.411381	-1.44318	0.0594073	-2.35464	0.646589	0.903172
PRDM4.5	TGGCCGCGAGAGGCTCGGC	341	221	361	328	224	383	339	296	178	274	116	222	0.869432	0.188853	0.932015	0.159915	0.985367	0.0236049
MYF6.1	TAAACTGCCCAAAATGGAA	116	220	298	132	165	289	173	146	179	218	226	264	0.72594	-0.32022	0.877706	-0.251533	0.956574	-0.0711773
MYF6.2	TAGATTGTCACAACACTCT	148	208	244	114	182	188	127	198	220	140	146	136	0.917559	-0.125666	0.981763	-0.0656778	0.962388	-0.0648635
MYF6.3	CACTAGCTGCAATCACATT	368	279	331	284	255	365	251	322	370	386	287	332	0.837113	0.160947	0.981763	0.0342139	0.907558	0.12273
MYF6.4	CTCCATGACAGCTAAAAGT	611	524	641	541	501	852	557	701	432	746	672	454	0.898207	-0.0980254	0.92025	-0.135534	0.971296	0.0331626
MYF6.5	GACAATCTATGTGCAGACC	534	352	538	393	458	565	421	531	249	549	327	285	0.998865	0.00313608	0.96145	-0.0942932	0.927371	0.0922482
MYF5.1	CCCACCGCAACCCCCGCGG	674	660	783	498	725	889	670	591	511	524	542	551	0.614298	-0.213532	0.894434	-0.129829	0.901379	-0.0874775
MYF5.2	TGTCCAGACAGCCCCCGCG	195	252	359	177	122	342	201	154	220	238	228	260	0.662192	-0.342418	0.817365	-0.303362	0.969174	-0.0427089
MYF5.3	TAAAACAAGGGATCACTTA	248	433	314	266	299	407	304	347	285	304	319	432	0.816754	0.180293	0.977851	0.0539765	0.894167	0.123769
MYF5.4	CTAGAGAGTGCAAATGAGC	246	290	306	190	265	262	262	461	360	192	288	406	0.673733	0.321562	0.34526	0.681084	0.593383	-0.361818
MYF5.5	AGTGCAAATGAGCAGGTTG	322	209	395	306	213	421	247	179	226	293	250	340	0.986404	-0.0258974	0.981763	0.0383769	0.957853	-0.0681163
GLI1.1	GGCCCCGACAACCAGATTG	304	388	383	277	311	315	320	252	158	384	254	212	0.687551	-0.279938	0.717935	-0.366657	0.938097	0.0810226
GLI1.2	CGGGTGTCATGTGTGAGAA	377	270	320	384	363	322	224	283	272	196	190	422	0.133927	0.657623	0.228345	0.679091	0.982389	-0.02572
GLI1.3	GAGGAAAATATTGCGGGGC	563	448	842	496	458	475	531	533	463	478	486	565	0.814624	-0.134434	0.53415	0.364321	0.160791	-0.503215
GLI1.4	ACGTAGAGCCGGGGTTCTA	406	375	685	347	364	669	318	387	365	291	252	414	0.998865	-0.00241108	0.997025	0.00406765	0.993013	-0.010559
GLI1.5	AGGCCTGCAGATAAACCAC	232	115	366	187	211	142	214	186	182	164	106	139	0.812572	-0.26875	0.741731	0.46345	0.374065	-0.737559
ELK3.1	CGGAGTCGCCGCGGGTCGG	106	32	55	142	158	98	67	56	147	148	28	140	0.169031	1.2702	0.884385	0.42732	0.646234	0.840684
ELK3.2	CGGGTCGGAGGCTCCTCCC	348	100	87	159	337	197	144	107	345	162	71	188	0.495233	0.641786	0.952041	0.16927	0.717898	0.469726
ELK3.3	TTCCTGCGCGGCCACCCCG	689	228	121	224	693	380	250	232	470	286	208	272	0.73459	0.329353	0.956125	-0.107771	0.667099	0.434475
ELK3.4	CAGCCCCTCCCCACGGGGA	196	256	315	166	127	454	225	188	212	218	138	178	0.79172	-0.243321	0.506553	-0.582958	0.704035	0.335341
ELK3.5	AGCGCGCGGGGCACCACGA	244	242	341	100	208	336	241	248	189	284	196	200	0.572629	-0.443787	0.657123	-0.491999	0.968006	0.0441028
FOXM1.1	CCGGCCCGGGCTGGTAAGG	120	118	156	97	117	62	70	98	43	163	128	137	0.983338	-0.0407004	0.981763	0.0763653	0.957853	-0.12141
FOXM1.2	CGTCCGGCCCGGGCTGGTA	238	358	296	188	360	132	267	252	262	309	148	262	0.951411	0.0630785	0.981763	-0.0445577	0.95129	0.103824
FOXM1.3	GAGCGTTAAGGTCACGTGA	152	149	82	32	95	196	190	214	129	206	176	142	0.88346	-0.26678	0.878227	-0.378033	0.953946	0.11137
FOXM1.4	GGACCGCAGGCCGGCTTGT	328	258	186	302	224	305	261	247	304	239	228	359	0.502742	0.451992	0.678647	0.372402	0.953946	0.0765408
FOXM1.5	GGTAAGGCGGACCGCAGGC	147	183	289	102	190	118	162	180	138	257	138	101	0.555613	-0.517456	0.830524	-0.408018	0.945848	-0.115037
CUX2.1	TCCCCCCCAAGTCCGGGGT	685	962	775	354	665	897	637	802	599	797	550	670	0.93891	-0.0589047	0.573779	-0.374341	0.31417	0.312036
CUX2.2	CACACCGACCCCGGACTTG	233	342	400	229	263	323	273	347	176	266	358	238	0.682364	-0.292069	0.999255	-0.00185259	0.66954	-0.294391
CUX2.3	TCTACGCAGCCCCAAGTGC	226	224	310	214	271	196	146	223	168	232	144	303	0.589347	0.403671	0.764873	0.346162	0.969174	0.0534355
CUX2.4	GGTAGACAGGTGCAAGCGG	279	240	203	70	247	178	188	142	114	77	90	128	0.684345	-0.423409	0.878227	-0.333822	0.959562	-0.0932448
CUX2.5	CGCCGGCCGGAGGGAGGGT	182	166	56	598	144	112	51	521	164	96	43	410	9.01e-25	3.43364	7.91e-11	2.24811	0.172577	1.17843
CREBL2.1	GGGAGCGCTGCACACGGAA	180	253	108	244	285	406	196	437	285	176	110	300	0.0078078	1.27398	0.651049	0.449026	0.257886	0.821349
CREBL2.2	GCGCTAGCTAGTAGGCAAA	213	428	292	204	273	304	178	243	190	216	134	244	0.706533	0.296233	0.850473	-0.253322	0.41292	0.544488
CREBL2.3	GTCCACATAGCCTCATTAA	100	198	285	63	130	112	112	83	170	214	225	70	0.0119187	-1.46302	0.22039	-1.12993	0.801161	-0.33837
CREBL2.4	AAACAGCTGCCCCTTAATG	393	480	466	295	331	283	359	322	356	557	367	410	0.812634	-0.162725	0.878227	-0.223302	0.963003	0.0561309
CREBL2.5	AGCTAGCGCTGAGGAGGCG	322	594	579	335	335	509	340	314	279	273	402	268	0.394687	-0.438953	0.719688	-0.35381	0.932837	-0.0902899
VDR.1	TCACGAGTTAGAGTATCTA	924	802	1253	654	758	1041	772	678	517	884	594	823	0.701597	-0.181636	0.832187	-0.157127	0.969174	-0.0285451
VDR.2	TACAGCGTGGCCTATAGGG	489	418	693	295	474	381	415	321	361	335	315	391	0.422657	-0.39803	0.990609	0.012503	0.402918	-0.415129
VDR.3	ACGGAGCTCCTGGCAAGAG	127	136	249	147	111	152	136	71	184	185	134	257	0.978697	-0.0470905	0.958336	0.155762	0.880465	-0.207386
VDR.4	GCGGGGCCTGACCGAGAGG	204	40	82	82	239	190	126	14	198	42	100	46	0.424543	-1.04446	0.854882	-0.629814	0.845913	-0.416932
VDR.5	TGCCTTGCCCTATGGACGA	602	622	564	753	770	723	601	707	460	583	418	627	0.169743	0.47379	0.573588	0.317729	0.801161	0.151419
NANOG.1	CACAAGGGTGGGTCAGTAG	220	284	512	317	239	513	616	221	190	182	602	230	0.00181186	-1.12429	0.9712	-0.0936182	0.0137476	-1.03423
NANOG.2	AATATGGTTCAACAGGAAT	814	888	992	747	604	812	1010	545	597	967	1074	574	0.0319436	-0.669636	0.633809	-0.327096	0.41292	-0.347473
NANOG.3	AGGGGGTGTGCCCGCCAGG	252	229	213	156	184	280	182	46	109	138	296	132	0.201224	-1.01537	0.616273	-0.710019	0.776638	-0.308098
NANOG.4	ATCAGGAATATGGTTCAAC	204	234	144	94	194	208	198	113	114	140	265	172	0.381319	-0.709681	0.755629	-0.431355	0.826155	-0.28018
NANOG.5	TTTACTGGGATTACAGGGG	296	408	175	285	392	317	264	512	374	394	211	401	0.0473942	0.895093	0.823794	0.257154	0.30044	0.635033
PPARD.1	CCTGTGGCGCCCTCTGGTG	287	430	651	214	375	641	378	379	233	326	375	243	0.13063	-0.663794	0.490404	-0.529744	0.877915	-0.138217
PPARD.2	AATTAGGGGAGTCTCCAGG	1067	744	1262	506	874	922	1084	540	739	738	1038	724	9.34e-06	-0.888369	0.654285	-0.25958	0.000929785	-0.632154
PPARD.3	CGGACGTAGCAGCTAAGGG	288	285	465	58	292	334	258	278	116	130	317	96	0.0678701	-1.21443	0.741731	-0.584651	0.314295	-0.632798
PPARD.4	GATGCGGACGTAGCAGCTA	207	296	246	182	228	188	192	154	147	208	120	197	0.97985	0.0336782	0.92025	-0.189805	0.851664	0.218357
PPARD.5	GCTGCCCCGGGCCAGCCTG	48	2	91	102	122	152	82	92	103	102	134	52	0.864561	-0.285168	0.981763	0.155591	0.940155	-0.446663
BACH2.1	CGCTGGGGCGCGGTACGCC	218	184	66	130	139	274	142	16	197	136	142	159	0.921512	-0.206921	0.717814	-0.734955	0.660756	0.528261
BACH2.2	TCCGCGAATGGCGCTCCGG	383	470	593	384	385	391	400	453	354	380	313	288	0.898133	-0.108591	0.978853	0.0554779	0.816346	-0.170359
BACH2.3	GCGTAAGCCGCTCCGCGAA	280	379	278	158	236	192	133	184	160	162	85	206	0.804693	0.276883	0.907987	-0.222725	0.65528	0.494602
BACH2.4	TACCGCGCCCCAGCGGCCG	123	156	317	131	52	152	127	112	28	84	90	110	0.692455	-0.433046	0.981763	0.0767463	0.657826	-0.515888
BACH2.5	AATGGCGCTCCGGGGGCTG	179	82	255	147	153	148	244	182	206	201	122	234	0.957545	-0.0630252	0.729435	0.518672	0.576402	-0.584344
ZNF451.1	CCGGCGAGGGGCGGTCTCG	130	297	266	238	132	159	195	218	109	129	71	214	0.59081	0.476121	0.76346	0.409345	0.970796	0.0614439
ZNF451.2	GGGCATAGCGGGCCAGTAA	255	172	236	276	266	415	242	309	236	136	228	344	0.430839	0.434513	0.555553	0.596028	0.907558	-0.165689
ZNF451.3	GAGTGAGAGAAAGCGGCTC	30	136	90	45	84	132	61	142	74	50	33	78	0.657712	0.621822	0.98524	-0.0514047	0.656413	0.668609
ZNF451.4	TGAGAGAAAGCGGCTCCGG	189	193	446	106	238	148	260	144	206	330	223	148	0.00633689	-1.13185	0.618035	-0.633513	0.585946	-0.502943
ZNF451.5	GACGCCAGCTGCAGTGGGT	370	428	250	153	201	255	228	160	295	206	184	166	0.569754	-0.401041	0.399474	-0.688441	0.756764	0.282846
E2F3.1	GGGCTGTGGGAACGGTCCT	104	153	59	214	151	194	152	125	126	137	46	58	0.586693	0.735155	0.989913	-0.0331976	0.507075	0.761598
E2F3.2	GCCCAATGGGCTGTGGGAA	152	482	362	172	197	218	142	144	140	279	177	299	0.968676	-0.0540417	0.672133	-0.503371	0.649761	0.444912
E2F3.3	AAGGAGGTAGCGGCCCAAT	248	362	200	172	266	407	176	240	174	258	303	208	0.908137	-0.13408	0.468675	-0.526752	0.659429	0.389568
E2F3.4	CGCGGCCCTGCTCCATGAT	509	869	430	456	576	694	520	589	443	464	360	709	0.237574	0.459502	0.989913	-0.0140953	0.311808	0.470102
E2F3.5	CTGTGGGAACGGTCCTCGG	210	114	182	96	162	142	150	104	128	95	82	152	0.910862	-0.147504	0.941853	0.193357	0.771877	-0.344365
E2F3.6	CACGTGTGCGAAACGTCAC	242	278	280	208	139	228	154	173	206	192	160	246	0.871983	0.169049	0.981763	0.039957	0.917203	0.12417
E2F3.7	TGCCCCCGCCCTCCGTCGC	462	456	391	238	326	577	292	394	246	314	330	441	0.891274	0.116442	0.931186	-0.134479	0.71421	0.248531
E2F3.8	TCCGCCCCCCGGCGACGGA	156	56	142	44	72	147	118	154	73	116	28	90	0.956399	0.114358	0.996511	0.00927226	0.965146	0.102326
E2F3.9	GCGGGGAAGGAAGGGGCAA	436	583	474	519	363	557	296	383	318	524	425	493	0.655091	0.284357	0.972375	-0.0594475	0.54632	0.339231
E2F3.10	AAGGGGAGAGGCGGGTCAA	25	57	33	31	52	40	19	24	36	48	14	60	0.647703	0.890861	0.974233	-0.178047	0.642876	1.06638
NR2E1.1	AGCCGCGGGGAGGGGAATA	453	509	651	609	503	497	318	748	430	671	448	1034	0.00958986	0.813708	0.120385	0.654997	0.87626	0.155683
NR2E1.2	CGTGATGGTGAGGACGGTG	522	572	695	384	404	532	504	292	298	431	354	463	0.503039	-0.351959	0.813478	-0.235576	0.870878	-0.12129
NR2E1.3	GAGGGGAATAGGGCGTCCC	500	513	428	577	407	725	289	514	408	664	234	754	0.000180183	1.04213	0.910646	0.131789	0.00317041	0.906609
NR2E1.4	TGGCTCTGTGCGTGCGTGA	194	295	372	209	219	206	297	290	192	206	146	175	0.88451	-0.157428	0.956125	0.124193	0.763131	-0.287432
NR2E1.5	CGGCTCCCAAAGAAAATGC	149	287	385	225	254	128	121	216	177	216	50	271	0.615676	0.555553	0.824622	0.339474	0.917203	0.212045
TFEB.1	TCAGCGGACTAAGGCTTAC	450	497	370	531	434	260	397	468	278	346	236	502	0.0668773	0.662829	0.28699	0.629851	0.982389	0.0283479
TFEB.2	GAGAACTACGCTTCCCAGT	148	168	186	218	208	192	262	261	226	178	156	126	0.956399	0.0732215	0.815307	0.370379	0.763131	-0.302239
TFEB.3	AAATCCCGGCGTGCCTAGC	250	85	239	99	169	296	136	278	229	153	132	64	0.948697	-0.107538	0.981763	-0.066102	0.980086	-0.0460329
TFEB.4	CCTCCCAGCCGCTCTGCCT	162	223	226	180	156	256	117	56	169	162	66	189	0.898207	0.209759	0.853238	-0.373369	0.525257	0.57573
TFEB.5	GCCCTCTGCCGGGCGCGGA	201	244	456	306	238	181	243	328	266	237	267	235	0.961217	-0.049696	0.513366	0.574114	0.282473	-0.62971
TFEB.6	CACACCCCAGAGGTGTCAC	187	284	369	168	282	322	313	250	210	252	220	254	0.572957	-0.357242	0.910302	-0.171675	0.806425	-0.18948
TFEB.7	GCCCCCAGTGACACCTCTG	612	426	611	498	770	557	552	747	534	614	398	851	0.141031	0.48038	0.278544	0.542787	0.946584	-0.0655974
TFEB.8	GCAGCCCCTCACTCGGGAT	148	127	169	56	162	175	150	179	167	122	198	92	0.505386	-0.656116	0.950644	-0.196546	0.631244	-0.461695
TFEB.9	CTCCCCCCATCCCGAGTGA	435	330	562	329	472	671	472	404	392	468	370	254	0.403877	-0.423713	0.717814	-0.369398	0.957853	-0.0586222
TFEB.10	GCCTGAGGCCACACCCCAG	409	230	227	40	301	253	308	76	314	190	257	161	0.00927566	-1.53552	0.213269	-1.12986	0.579372	-0.40518
SRF.1	CAAATAAGCGCCCTCTTGT	269	290	361	411	307	470	247	310	294	273	252	436	0.281712	0.505375	0.662129	0.377217	0.901927	0.124246
SRF.2	ACCACGCGCTGGCGGCGGA	428	327	334	259	387	336	382	316	248	387	164	338	0.887877	0.133572	0.981763	-0.0382215	0.882794	0.168532
SRF.3	CCCCCGCCCCATTGGTCCG	709	860	1132	414	861	869	792	711	611	768	752	785	0.201914	-0.433473	0.775548	-0.220291	0.548864	-0.216869
SRF.4	ACCGCGACTCTGAGAGGGG	304	139	88	98	225	87	74	272	326	64	46	310	0.00181568	1.75768	0.0612	1.39694	0.840289	0.358161
SRF.5	GAGATGACAGCAACGAGTT	94	148	138	22	123	80	45	182	106	159	52	110	0.779998	0.50699	0.95929	-0.196939	0.611538	0.698575
HAND1.1	AGCAGGGAGCTGAGTGGGA	479	406	392	376	446	488	338	531	376	348	242	489	0.092753	0.592239	0.573232	0.359584	0.711523	0.228759
HAND1.2	GGGTGGCAGCAACAGTCCA	123	54	228	76	164	98	95	78	52	52	108	131	0.638118	-0.502227	0.696122	0.678687	0.154071	-1.18381
HAND1.3	CCACTCTAGTCCGCCAGCA	207	129	326	139	191	146	160	235	138	144	105	142	0.965992	-0.0615397	0.721328	0.476917	0.565085	-0.543847
HAND1.4	TCCCGGGAGCCAATGGCAG	283	151	264	245	219	368	142	252	261	146	90	219	0.308739	0.667299	0.824312	0.343401	0.812255	0.319967
HAND1.5	TGGCGGACTAGAGTGGCGC	102	166	199	181	172	88	130	218	134	178	142	276	0.342759	0.576801	0.41918	0.781417	0.894882	-0.208744
IRX4.1	GCGCCGCGCGCAGACCGGA	299	342	328	269	282	305	96	184	166	400	233	248	0.88451	0.183895	0.703707	-0.402891	0.501642	0.581549
IRX4.2	GGGAGCCGGCGACAACTAA	163	261	160	102	228	214	147	174	122	136	78	257	0.564691	0.528755	0.990691	-0.0179972	0.528423	0.543852
IRX4.3	GGACCTCACCTACCTGCGG	407	319	472	208	360	483	334	256	253	359	216	445	0.924686	-0.0923156	0.90497	-0.184837	0.932837	0.0893513
IRX4.4	AGCCTCCGCCTCCTCGGAA	182	62	144	160	114	165	170	112	118	134	76	246	0.62793	0.481342	0.624406	0.691978	0.907893	-0.21268
IRX4.5	CGCGCGCCGAGCTTCCGCG	222	215	236	121	225	206	194	212	135	190	132	308	0.817985	0.242362	0.903969	0.223733	0.988671	0.0153886
NR3C1.1	GGGCCCGCGCGGAGGGCGT	91	28	221	46	114	203	134	66	134	94	130	132	0.232942	-0.940796	0.956391	-0.233435	0.624552	-0.709165
NR3C1.2	GGCCGCCGCGCGGCCCCTC	118	64	125	89	115	114	171	50	167	74	191	152	0.442255	-0.752543	0.877706	0.394288	0.127024	-1.14824
NR3C1.3	CGGCCTGACACGCCCTCTG	401	496	344	431	397	361	313	399	399	443	339	440	0.419917	0.397152	0.913082	0.144743	0.740828	0.247869
NR3C1.4	GCAGAGCGAGCTCCCGAGT	232	180	281	164	368	369	314	309	228	348	244	266	0.876953	-0.150303	0.957507	-0.12429	0.983694	-0.0292237
NR3C1.5	TGACGCTTGGCAACTGCAG	203	266	368	379	297	264	218	331	295	254	203	294	0.427223	0.456537	0.417624	0.555105	0.923478	-0.104447
SMAD5.1	GAGGGGTGTCTTGCCCGGG	306	230	524	213	257	304	216	252	228	218	155	224	0.826365	-0.228704	0.974233	0.0719209	0.765382	-0.305879
SMAD5.2	AGAGGCGGAGTGACCGCTG	164	148	236	147	132	263	188	233	168	185	161	149	0.948587	-0.0744534	0.989913	0.0215701	0.941722	-0.100127
SMAD5.3	ACCGCTGCGGGACCGAGGG	230	118	308	52	264	92	304	154	76	54	353	14	0.133501	-2.09826	0.989913	-0.0411172	1.13e-07	-2.05936
SMAD5.4	GTGACCGCTGCGGGACCGA	261	362	348	216	216	187	247	261	227	342	195	221	0.923424	-0.0884033	0.919803	-0.19391	0.942642	0.10071
SMAD5.5	AGGGAGGGGTGTCTTGCCC	773	681	726	563	560	746	458	582	413	363	379	440	0.861555	0.129735	0.974929	0.0585028	0.946584	0.0660497
CDX1.1	CCTCCGGGCCGCGAATCAA	243	131	211	292	156	178	136	528	77	103	129	278	0.00197004	1.28783	0.000187463	1.62202	0.74494	-0.338773
CDX1.2	AAAGGGGGAAACCCGTCGG	112	140	220	180	118	206	108	157	88	91	102	222	0.558705	0.485728	0.609518	0.577172	0.957853	-0.0954545
CDX1.3	CGGGGGCGGGGGGTTCAAA	269	227	247	116	280	187	226	248	250	124	281	314	0.887682	-0.160505	0.68365	0.507702	0.30044	-0.669911
CDX1.4	GAGGGCGCGTCTTGGGCGA	241	216	275	316	206	254	134	414	162	222	133	188	0.127621	0.884205	0.510211	0.609744	0.792266	0.267544
CDX1.5	GGCGGCCCGGAGCTATAAA	505	307	441	336	352	456	254	429	331	245	286	480	0.393183	0.412935	0.410435	0.507671	0.927333	-0.0983999
BCL6.1	GGCCCCTCGAGCCTCGAAC	244	357	368	212	237	325	297	338	276	204	246	217	0.839537	-0.176456	0.999656	-0.000277163	0.834915	-0.180415
BCL6.2	GGGAGGGAGAGCCACCTTC	187	283	251	238	134	344	219	246	192	134	130	166	0.826365	0.222546	0.990123	0.0199776	0.876126	0.197633
BCL6.3	CTCCCCGGGCCCAAGACGA	517	577	707	431	593	834	374	760	436	498	441	499	0.724344	0.229075	0.981763	0.0254093	0.767896	0.199278
BCL6.4	TGCTATTCGGTGACATAAG	271	289	600	280	312	484	332	187	235	156	263	202	0.171646	-0.701852	0.916797	-0.211588	0.513618	-0.494502
BCL6.5	GGCCAGTGAAAAAATCTTG	197	185	301	108	321	272	169	226	153	187	87	152	0.960745	-0.0715948	0.91026	-0.22085	0.923231	0.144317
TFDP2.1	CAAAAGCACCACGAGTTTC	421	598	419	354	301	428	351	306	237	338	253	378	0.894943	0.105082	0.877706	-0.18967	0.657314	0.290083
TFDP2.2	CGAGTTTCAGGGGGAAAAG	365	658	420	285	337	330	246	384	324	332	194	503	0.281677	0.5336	0.997172	0.0043235	0.429435	0.525347
TFDP2.3	AAGCACCACGAGTTTCAGG	217	264	425	158	223	390	200	246	177	237	300	114	0.237574	-0.753407	0.591307	-0.568431	0.857226	-0.190002
TFDP2.4	TCCAAAGCAGTCACAAAGC	619	723	606	558	526	690	508	408	417	442	442	598	0.91129	0.078903	0.981763	-0.0327751	0.882794	0.107751
TFDP2.5	AGAAAACTGTTTAGTTAAC	801	747	1394	823	908	815	643	600	626	739	528	667	0.841717	-0.149864	0.964313	0.0625392	0.741167	-0.218432
TFDP2.6	CCGGCCCGGCCAATCCGTG	236	311	310	330	263	360	194	324	244	245	140	482	0.0209756	0.914669	0.425556	0.503202	0.545679	0.407307
TFDP2.7	CCGGCCAATCCGTGGGGAG	82	64	135	90	130	176	87	76	83	126	64	153	0.869173	0.243978	0.990691	-0.0234408	0.887509	0.26486
TFDP2.8	CAGGCGTCGCACATTCTGA	256	358	357	276	311	566	337	324	222	364	198	262	0.969423	0.0394543	0.647197	-0.372909	0.4808	0.4079
TFDP2.9	CGGGCCGGCAGTGCGTGCA	226	298	244	202	185	114	193	147	114	122	127	116	0.898207	-0.156945	0.989913	0.0260581	0.906019	-0.189048
TFDP2.10	GGCGCCGCTCCCCACGGAT	385	329	403	344	344	280	234	233	328	321	228	399	0.724763	0.267959	0.851328	0.246815	0.985807	0.016063
HES1.1	CACAAGGTCTGGCGGCCAA	192	300	356	236	299	212	387	264	216	314	248	230	0.542898	-0.370155	0.991825	-0.0122648	0.644909	-0.362673
HES1.2	GGCCGCCAGGCACAAGGTC	87	102	30	84	74	118	116	79	50	110	130	102	0.957545	-0.110462	0.964247	-0.136044	0.991492	0.0230986
HES1.3	TGCCTGGCGGCCAATGGGG	687	538	356	266	428	487	490	392	354	200	280	222	0.703098	-0.29449	0.878227	-0.241594	0.963443	-0.0574721
HES1.4	GTGGACCGCGCCCCCCCAT	1241	1549	1843	977	1064	1810	1456	898	1009	1111	1480	884	0.000114096	-0.724283	0.0751815	-0.478723	0.352806	-0.249677
HES1.5	GTAACTTTCAGCCAATGGG	285	498	547	360	360	540	401	300	289	454	497	274	0.204598	-0.563799	0.465869	-0.469543	0.904502	-0.0989814
FOXP1.1	AGAGGCCAACACGTCGCGG	248	260	220	228	262	339	212	252	198	187	130	241	0.499349	0.440382	0.964159	0.0898638	0.673422	0.346311
FOXP1.2	ACCTGCTGGGTAAACAACC	218	152	315	225	262	98	221	204	161	66	140	126	0.897646	-0.1527	0.244742	1.04769	0.0357758	-1.20585
FOXP1.3	ACAGCGGAAAAAACGAGAA	287	327	75	232	379	285	174	186	208	178	115	427	0.0495808	1.20714	0.84787	0.289443	0.22396	0.916068
FOXP1.4	AGCCCCGCGGACCAGAGAG	224	116	124	19	408	92	166	55	259	79	76	56	0.0834192	-1.4573	0.558525	-0.982866	0.703053	-0.477359
FOXP1.5	CCCCGGCGAACGGCAAAGA	405	475	656	401	491	620	399	305	412	393	333	338	0.626695	-0.296931	0.741731	-0.292139	0.989196	-0.0103227
FOXP1.6	CACAGAAGTAGAGGGATAT	361	147	208	356	397	362	280	218	218	165	252	376	0.605179	0.392735	0.412312	0.723381	0.760976	-0.334152
FOXP1.7	CTAGCCGTGGAGGCACATG	290	131	198	199	264	449	219	180	236	265	200	273	0.913382	0.111753	0.944448	-0.178509	0.825572	0.287141
FOXP1.8	TCTGCCTCAAAACAGAGTG	361	306	419	188	248	272	320	394	278	182	110	257	0.932881	0.10332	0.795831	0.336267	0.85356	-0.237556
FOXP1.9	CACTTGTCACATACACCCT	623	712	905	455	577	630	600	416	354	399	538	275	0.0500753	-0.72484	0.671066	-0.37106	0.400531	-0.359402
FOXP1.10	AGAACCACTTCAAACACAT	347	588	456	256	364	333	366	214	407	232	338	351	0.394687	-0.439742	0.843784	-0.284871	0.887291	-0.159108
FOXP1.11	GGGCTCCGGGAAGCTAGTC	234	274	472	174	228	310	304	358	156	239	230	323	0.870307	-0.156076	0.87335	0.228312	0.503597	-0.388625
FOXP1.12	CCCCGGCGAACGGCAAAGA	444	473	601	410	485	645	402	344	418	408	357	396	0.831547	-0.148702	0.850473	-0.195629	0.960972	0.042313
FOXP1.13	GGGGTGCGTGAAGCGGAGA	338	452	518	257	306	505	343	353	363	304	312	225	0.48563	-0.400909	0.665228	-0.380386	0.978495	-0.0253949
FOXP1.14	AGAGGCCAACACGTCGCGG	234	258	242	230	207	305	240	250	188	147	122	185	0.806593	0.239371	0.950644	0.137197	0.945624	0.0972655
FOXP1.15	CACACGCACTCCCGGGCGA	214	373	230	121	244	258	204	210	209	221	236	194	0.694407	-0.330705	0.602098	-0.517781	0.868953	0.183979
FOXP1.16	TAGGAATGGCTGAAAAGAC	50	342	255	104	149	116	126	174	84	168	46	158	0.904058	0.182743	0.860522	-0.351751	0.712084	0.529921
FOXP1.17	TTGGCCTCCTCTGACGGGG	130	136	67	61	98	104	56	28	112	62	42	61	0.988313	-0.0476314	0.671066	-0.783299	0.570617	0.730649
FOXP1.18	AGGAGGGCCTGTTTGAACT	614	613	770	470	731	760	534	610	378	466	652	577	0.711253	-0.189462	0.972375	0.0519246	0.646945	-0.24527
FOXP1.19	ACGGGGAGGTAACCATATT	771	647	728	379	820	881	686	926	642	574	828	665	0.814071	-0.180686	0.957135	0.0884502	0.619563	-0.271373
FOXP1.20	AAGGCTTGTATCTCTGCAA	93	181	258	139	104	106	147	114	124	107	52	198	0.930893	0.129795	0.829502	0.37832	0.891285	-0.252787
TFCP2L1.1	CCGGGGCGGCCAGACCAGA	348	842	690	414	482	439	300	433	401	237	244	421	0.836706	0.176679	0.983193	-0.0327069	0.930907	0.204997
TFCP2L1.2	GCCAGACCAGAGGGCTCTA	403	496	543	391	299	315	383	292	382	172	332	232	0.596516	-0.3489	0.95206	0.144431	0.459257	-0.498749
TFCP2L1.3	CGGCCCTGGGCGTAGAGTG	78	68	160	75	160	142	155	162	88	92	152	86	0.620646	-0.496304	0.916418	0.287518	0.352765	-0.787251
TFCP2L1.4	TCGCCGGAAAGGCACGCGC	250	256	312	236	260	195	154	208	164	267	178	78	0.902353	-0.16851	0.911688	-0.25672	0.957273	0.0796098
TFCP2L1.5	ACTCCCGCGCGTGCCTTTC	112	2	130	94	96	120	90	90	82	52	96	42	0.788543	-0.385849	0.878227	0.627147	0.646662	-1.0162
TLX2.1	GACTCAGCGGCCCATGCTC	273	319	406	178	132	244	228	313	177	320	186	260	0.978735	-0.0323236	0.974233	-0.0789627	0.971385	0.0418534
TLX2.2	CTGGCGGAGATGTGCGGGG	178	114	98	94	94	180	180	153	173	174	118	80	0.866159	-0.246754	0.873169	-0.339976	0.960972	0.0897186
TLX2.3	CGGGGCCCAGCAGTTAAAG	551	520	542	584	582	630	425	557	476	436	454	802	0.131264	0.499697	0.234267	0.486625	0.988923	0.00981857
TLX2.4	GCTGGCTGGCGGAGATGTG	168	94	136	46	197	52	22	18	76	30	0	1	0.889882	-0.899843	0.754404	-1.12748	0.963093	0.207656
TLX2.5	CCTGCGGAGGAAGCCGGTG	76	86	66	133	76	123	109	90	66	79	94	65	0.928815	0.148596	0.941265	0.237603	0.962388	-0.0937812
STAT1.1	CAGCGTGGCAACACGGGAC	182	200	92	38	130	112	124	52	72	36	57	66	0.521701	-0.754605	0.609518	-0.934816	0.942884	0.176404
STAT1.2	CGGAAATACCCCAGCGCGT	347	368	489	500	342	521	288	385	314	411	293	332	0.661626	0.296085	0.9463	0.117607	0.829602	0.172509
STAT1.3	GGCGGCCCCCGCCGGAAGC	209	377	401	121	227	164	243	234	172	171	206	242	0.545704	-0.436024	0.978853	-0.0824832	0.724995	-0.357962
STAT1.4	CTGCAGCTCACCCAGCCGG	198	333	262	189	296	268	251	263	156	169	226	158	0.817128	-0.21866	0.95798	-0.119413	0.930832	-0.103497
STAT1.5	CAGCGCGTGGGCGGAGCAG	250	128	135	176	256	94	148	152	111	148	126	248	0.482777	0.531699	0.421393	0.788737	0.859547	-0.260924
OTX1.1	CCCGCGCGGGGCCCCCGAT	252	325	300	132	322	376	227	254	210	187	282	286	0.786644	-0.249685	0.90497	-0.208479	0.969932	-0.0431296
OTX1.2	AGTTAGCGCGCGACCGGGG	468	619	627	267	540	657	441	433	353	376	339	542	0.885515	-0.113352	0.840434	-0.222117	0.901379	0.105553
OTX1.3	GGGCTAGGCCGCCAATCGG	199	303	99	64	218	332	129	238	177	276	124	216	0.630771	0.537914	0.557442	-0.662893	0.00626349	1.20265
OTX1.4	CCCGCGCGGGCTGAGTGAC	159	176	274	81	130	164	172	208	282	179	126	90	0.62793	-0.497243	0.896835	-0.287669	0.857168	-0.216193
OTX1.5	GGCTCGCGCAGCCATTGCC	286	323	376	184	225	332	273	243	186	265	248	276	0.66227	-0.288495	0.873511	-0.205979	0.927371	-0.0863596
ID2.1	AGCGGGCGCTTCCATTGGT	104	365	198	162	156	65	72	52	118	248	88	204	0.823897	0.345978	0.817365	-0.543311	0.462122	0.88408
ID2.2	CGGGGATTGGCTGCGAACG	564	721	822	489	430	552	495	414	328	323	485	413	0.447169	-0.35273	0.981763	-0.0500065	0.632988	-0.307745
ID2.3	GTACAGTACAGTAAGTGCG	501	679	648	560	458	578	418	582	330	437	432	551	0.581128	0.257872	0.809572	0.204036	0.957708	0.0489107
ID2.4	TTCGCAGCCAATCCCCGCG	179	178	178	97	138	247	121	70	92	134	164	140	0.561506	-0.552846	0.590011	-0.65797	0.945624	0.102963
ID2.5	CCGCGCCCGCGCCCACCAA	591	879	673	511	682	802	443	825	623	654	592	796	0.422657	0.356314	0.974233	0.0487198	0.51172	0.304312
ID2.6	AGCCCCGGAGCAGACTCTC	207	320	404	288	415	474	273	368	350	301	323	340	0.953589	0.0509953	0.974233	0.0631051	0.985398	-0.0159096
ID2.7	CCCGCGAGTGATCCCTGAC	580	815	1106	617	633	857	631	747	544	757	546	921	0.883842	0.0914971	0.931186	0.0878195	0.999237	-0.000268214
ID2.8	GGATCACTCGCGGGGTCAC	202	380	385	223	314	417	227	240	174	75	127	214	0.998293	0.00842506	0.974929	-0.100585	0.970337	0.105158
ID2.9	CCCCCGGCGCATCACGCGG	209	268	208	124	138	160	124	142	114	175	102	189	0.895889	0.15702	0.903096	-0.232563	0.704264	0.385006
ID2.10	GCCAATTCATCACCTGTCA	431	204	570	263	412	399	294	338	326	453	156	354	0.972602	0.0416421	0.996446	0.00561054	0.983865	0.033569
CEBPZ.1	CACGGCAACCGGGCTTCGA	84	137	156	48	144	152	68	80	110	57	78	58	0.619832	-0.600221	0.71117	-0.669158	0.97377	0.0642795
CEBPZ.2	CTCGCTCCGCCAGGAGCTG	315	423	249	292	347	281	431	293	257	298	445	362	0.771368	-0.256572	0.956125	0.100316	0.695207	-0.360683
CEBPZ.3	CACTCATGCTGAAATTCGC	152	210	104	160	131	92	103	237	211	110	181	169	0.575555	0.535265	0.602098	0.64434	0.957853	-0.114911
CEBPZ.4	GAGGGTACCGGGGGATCAA	576	572	523	403	676	524	506	568	418	502	403	355	0.956975	-0.0458584	0.958411	-0.0805407	0.969174	0.0299432
CEBPZ.5	TTGGGGCCGTTGTGTGCCG	96	122	143	94	82	110	62	97	107	164	62	62	0.977196	0.0582456	0.809572	-0.474348	0.687253	0.525626
DLX2.1	CGTCACATGGTGGGCGCTG	99	108	107	61	147	159	56	84	107	126	46	172	0.570579	0.676698	0.95929	-0.155901	0.396271	0.829568
DLX2.2	ATGTGAGCAGCGAGGCGAG	38	156	26	12	98	103	62	106	72	95	6	104	0.484727	1.27066	0.850473	-0.535449	0.145899	1.80517
DLX2.3	GGGGCGGGCGTCACATGGT	142	98	244	46	110	136	337	99	66	96	239	60	3.25e-05	-1.97114	0.809572	-0.500634	0.000457235	-1.47375
DLX2.4	CCAAGGGGCGGGCGTCACA	364	165	346	282	218	315	314	249	232	327	108	306	0.807531	0.245628	0.894434	0.222104	0.98779	0.0206831
DLX2.5	CGGGCCCAGAGGCCGAAAG	479	384	306	362	443	521	351	399	282	317	348	343	0.831547	0.170629	0.971154	0.0656818	0.920676	0.101064
ATF2.1	GGGAGGGGCGCCAGAAGGA	170	132	114	120	234	240	152	254	129	122	18	326	0.0960656	1.38922	0.53487	0.684047	0.649528	0.703981
ATF2.2	GGGCGGGAAGCAGTTCTGG	379	372	394	135	286	415	336	265	230	234	361	257	0.136253	-0.707321	0.645041	-0.444505	0.702201	-0.264875
ATF2.3	AGAAGGCGGGTCTTCGGCA	70	120	48	92	59	132	85	128	50	16	48	89	0.436202	0.812962	0.873169	0.47361	0.902392	0.333395
ATF2.4	CGAGTCAGGTGATTCCGTC	432	463	466	377	366	484	398	496	247	207	284	278	0.913562	0.0943403	0.873511	0.234498	0.890568	-0.1448
ATF2.5	TCCCGGGGAGCCAAGGGGT	241	59	20	20	160	134	110	98	187	32	108	217	0.876643	0.36664	0.773571	0.758447	0.890464	-0.390176
EPAS1.1	TGCGGCCGCGCGTCCCCAT	432	435	462	499	477	523	514	434	335	448	265	338	0.879484	0.134716	0.974929	0.0612949	0.946584	0.0678694
EPAS1.2	CACTGCGTCCCGGCCAATG	200	226	304	177	322	120	213	130	238	258	282	327	0.750691	-0.306413	0.943417	0.19639	0.583606	-0.506841
EPAS1.3	GGGAGTCGGAAGGAGTCGG	374	380	211	440	271	462	229	537	222	271	131	372	0.000130131	1.32262	0.429175	0.495065	0.057455	0.822663
EPAS1.4	CGGGCGGCTCACTGCGTCC	302	291	196	222	202	114	181	320	196	317	146	391	0.0367442	0.879386	0.716271	0.489359	0.750845	0.386105
EPAS1.5	CGCGAGTGTAAAGCTCCCG	557	500	819	250	519	440	511	247	419	334	843	306	3.49e-06	-1.40222	0.469108	-0.469036	0.00424885	-0.937368
VAX2.1	GACTCCCGCCCAATCAGCA	566	508	620	415	825	803	561	623	643	677	351	848	0.460098	0.358148	0.95798	0.0839463	0.652887	0.271595
VAX2.2	CCGCCCAATCAGCAGGGAG	112	202	108	32	147	279	175	166	180	167	92	178	0.999808	-0.000462617	0.71117	-0.627301	0.445195	0.627469
VAX2.3	TCCGCGCCAGGGGGAGAGG	672	353	140	509	689	788	203	1067	457	282	161	869	1.03e-13	2.28854	0.0305648	0.995959	0.00734266	1.28851
VAX2.4	AGGAGGAGGAGTCGAGCGG	274	244	126	253	202	420	186	208	134	362	228	220	0.730779	0.340876	0.71117	-0.398003	0.317242	0.735392
VAX2.5	TGGGGAGGTGAGTAGGCTA	220	477	364	374	235	458	261	158	240	330	137	317	0.77802	0.29381	0.775131	-0.353111	0.209388	0.639627
NFE2L2.1	GCAAGAAGCTCGCGGTCCG	163	304	337	101	188	202	273	196	177	133	129	145	0.369978	-0.643906	0.84787	-0.333982	0.770629	-0.314427
NFE2L2.2	CAGGCGGGGGACCTAGAGG	393	394	555	344	592	527	397	371	351	379	290	300	0.788626	-0.188789	0.90573	-0.151954	0.962446	-0.0420742
NFE2L2.3	GGGAGGGCAAACTGAACGC	296	296	403	453	378	330	308	290	288	352	352	436	0.779998	0.212865	0.586013	0.454549	0.739921	-0.246247
NFE2L2.4	GGCTGACGCAAGAAGCTCG	331	124	185	102	162	266	316	308	146	273	88	202	0.941709	0.108928	0.989913	0.0246258	0.963443	0.0824418
NFE2L2.5	CGGGAAGGGACTGCCAGCT	216	254	294	246	215	261	260	217	151	295	196	191	0.910859	-0.109657	0.955791	-0.122399	0.994485	0.00727942
NFE2L2.6	CCAACCTGTCCCTTGGCCC	445	487	500	347	446	722	539	558	480	405	390	507	0.974815	0.0281439	0.995598	0.00555718	0.984023	0.0195916
NFE2L2.7	GCAGGAAAGGGCCAACCGA	400	499	289	268	434	322	398	411	320	324	371	370	0.998865	-0.00330984	0.981763	0.0518894	0.960972	-0.0589446
NFE2L2.8	CTCGCCGCGCCAGGGCCAA	179	346	192	140	121	346	184	169	152	232	122	120	0.909833	-0.132952	0.120385	-0.895217	0.101851	0.757137
NFE2L2.9	CTGTCCCTTGGCCCTGGCG	156	131	295	136	195	199	128	202	181	87	224	220	0.887717	-0.161534	0.571089	0.62882	0.311586	-0.793937
NFE2L2.10	CAAAGACAAAGCCGCTCTG	301	346	396	312	389	352	401	382	209	243	165	443	0.632875	0.330557	0.45547	0.466002	0.902051	-0.139144
PRRX1.1	AGACCTTTAGAAATCCAAA	224	314	319	138	228	434	358	235	231	241	366	360	0.443833	-0.515511	0.87335	-0.252191	0.739145	-0.263836
PRRX1.2	TCCCCTGCAATAATATCAC	375	288	318	252	439	462	430	470	253	350	347	234	0.872082	-0.164692	0.991735	-0.0125765	0.880828	-0.155546
PRRX1.3	CCCCGTGATATTATTGCAG	864	1031	1132	566	1081	1138	940	840	713	908	796	769	0.24064	-0.339921	0.448068	-0.317061	0.960972	-0.0266428
PRRX1.4	GCAAATGAGATTTTCCAAC	154	140	306	82	132	203	126	140	174	138	168	196	0.640964	-0.453215	0.987227	-0.032188	0.667778	-0.424054
PRRX1.5	TTCTGCTGTTCTAACAGTT	214	189	335	177	221	266	246	235	246	214	210	375	0.967113	0.0459712	0.730478	0.398495	0.620051	-0.355579
PRRX1.6	CCAAACGCTGTGGGCGCGA	156	125	133	164	130	140	146	220	130	142	80	66	0.734397	0.42755	0.877706	0.345321	0.962388	0.0756056
PRRX1.7	AACGCTCTGCTCTACAGAA	468	609	624	291	423	579	389	390	383	393	384	513	0.817645	-0.162162	0.825797	-0.218146	0.954315	0.0524635
PRRX1.8	TTACTGTGGATTATCTCTT	341	278	494	240	227	210	275	204	197	196	197	172	0.444808	-0.510972	0.981763	0.0570683	0.352806	-0.574524
PRRX1.9	AACGCTGTGGGCGCGAGGG	238	115	266	20	316	151	223	64	248	146	357	50	2.12e-07	-2.67553	0.133361	-1.47252	0.0158383	-1.2071
PRRX1.10	CAGCCGCCTTCCGCAGCAT	390	500	503	250	461	562	246	286	299	284	354	451	0.911124	-0.105411	0.837025	-0.246603	0.894896	0.137967
ASH1L.1	CGCACGCGCGAGGGGTGGA	235	230	581	218	418	552	521	227	304	494	406	361	0.0106062	-0.850412	0.630145	-0.50335	0.663672	-0.350139
ASH1L.2	GTGGGAGGCGCACGCGCGA	40	78	94	162	107	163	112	78	84	95	88	122	0.774301	0.370189	0.884385	0.337952	0.985446	0.0282951
ASH1L.3	CGAGGGGTGGAGGGTGGTA	377	334	320	264	329	331	377	305	298	235	323	270	0.731783	-0.240769	0.955791	0.10238	0.583169	-0.346907
ASH1L.4	AGGAATGGAACAGTCCCGC	128	202	225	68	140	170	154	93	168	134	112	188	0.688602	-0.430834	0.845964	-0.372247	0.963443	-0.0618603
ASH1L.5	CCTCCCACAATCCCCCCCG	670	837	791	521	505	832	1026	472	421	573	620	494	0.0381935	-0.648339	0.44064	-0.38146	0.579521	-0.271251
MEF2D.1	CCAGCCCTGGGGAAGCGAG	452	213	279	90	268	229	308	279	292	166	223	297	0.806411	-0.267171	0.877706	0.291535	0.310275	-0.560088
MEF2D.2	AGGGGCGGGGCCGCGTCCT	206	182	172	92	218	187	146	142	59	180	124	126	0.832373	-0.239547	0.741731	-0.436627	0.870878	0.193112
MEF2D.3	TCCGCCCCGCCACCCCCAC	1275	1796	1824	894	1194	1682	1156	1059	857	1158	991	1070	0.253117	-0.303935	0.092269	-0.416088	0.824541	0.107553
MEF2D.4	CGTCGGCCTCGACTCCCGG	230	217	349	148	220	350	218	207	197	158	90	191	0.913562	-0.133232	0.919248	-0.193765	0.970337	0.0562031
MEF2D.5	AGACCCAGAGGCCTTTAAA	646	414	552	396	648	706	508	547	594	455	389	528	0.902265	0.0807051	0.951931	0.0942126	0.985362	-0.0169091
PRDM2.1	ACCTATGTTAAACTCTGGT	907	950	927	304	666	743	715	483	621	760	612	618	0.0457583	-0.63181	0.118834	-0.644184	0.988671	0.00866798
PRDM2.2	AAGGTCTTGGGCAATGTAC	576	611	687	461	408	585	524	372	471	414	410	670	0.967209	-0.034973	0.952819	0.0951159	0.83741	-0.13385
PRDM2.3	CTCTGGTGGGATAATTCCG	164	176	319	276	133	149	186	138	119	191	307	140	0.613109	-0.466805	0.877706	0.30884	0.21559	-0.782296
PRDM2.4	CAAGTGTTAGTTTGATTAT	661	502	571	427	409	637	628	566	417	554	466	562	0.938581	-0.0514892	0.9712	0.0550429	0.887765	-0.109945
PRDM2.5	AAGCACATATAAAATGTGT	264	224	162	136	275	255	248	244	224	120	262	300	0.998293	-0.00913725	0.790719	0.378504	0.709519	-0.389668
ZBTB17.1	TGAGCGCCGAAGTACTGTA	122	243	168	54	125	166	116	104	103	88	140	174	0.792029	-0.337858	0.854302	-0.400326	0.969932	0.0605143
ZBTB17.2	TACTGTAAGGTGGAACTTT	816	773	881	582	717	993	587	569	662	655	475	648	0.983338	-0.0175179	0.7154	-0.224691	0.678135	0.202589
ZBTB17.3	GCTTCCCGGCTGCAACTTC	190	154	266	162	87	123	128	182	144	98	122	96	0.941774	-0.098218	0.78884	0.447666	0.54632	-0.552541
ZBTB17.4	GGCGCATGCGTCTGTCTAT	308	399	195	130	229	352	280	228	235	237	228	348	0.998865	-0.00229291	0.824622	-0.311804	0.717898	0.309017
ZBTB17.5	CAGGGAAGGGGATAATGTT	482	422	656	249	501	516	463	562	390	349	428	523	0.835962	-0.16362	0.85173	0.227789	0.321976	-0.394375
TFAP2E.1	AGGCGGCTCTGATCAATGT	197	224	344	295	134	239	322	252	94	178	238	124	0.726259	-0.325268	0.868826	0.29776	0.15794	-0.62882
TFAP2E.2	TGCGAGCTGCGAGCCCAGA	429	486	470	274	396	518	362	470	280	369	382	437	0.998865	0.0018275	0.981763	-0.0326469	0.969405	0.031566
TFAP2E.3	GCGCCCCCGCCACTATAAC	386	384	520	289	277	354	464	310	136	294	373	299	0.154539	-0.526258	0.996035	-0.00469448	0.144505	-0.525888
TFAP2E.4	TGGCAGCCGCTGGGGAAAA	238	354	528	176	291	406	555	244	266	141	442	133	5.82e-05	-1.4013	0.734897	-0.458618	0.0270425	-0.946036
TFAP2E.5	TGGCGGGATCGGGTAGGGT	220	314	249	212	178	335	278	214	170	265	308	213	0.62578	-0.359277	0.752395	-0.31814	0.969143	-0.0446159
NR5A2.1	TGCTATGCAGCACAGAGAG	648	85	54	96	583	36	226	46	463	98	111	40	0.375408	-1.05433	0.981763	-0.0836803	0.491794	-0.976646
NR5A2.2	TGGAAAGTTGTAAAACTGA	659	722	610	472	599	496	458	516	408	520	363	611	0.610424	0.237266	0.971071	0.0590968	0.801161	0.173899
NR5A2.3	TCATCACATGACTCTATGC	622	673	804	507	609	1009	598	796	484	530	446	654	0.769711	0.162472	0.981763	0.0296955	0.861072	0.129023
NR5A2.4	AAAGAGGTGATGACATCAA	396	669	467	434	456	477	517	385	476	423	512	538	0.883842	-0.11123	0.988201	-0.017536	0.917203	-0.0976256
NR5A2.5	CAAACCAGCTAACTAACTT	269	411	413	356	306	417	266	412	285	329	411	457	0.783934	0.203325	0.725633	0.271741	0.94783	-0.0722086
NR5A2.6	AGGAGGTCAGGGTTAAAAA	236	546	258	546	334	494	325	545	180	228	274	416	0.0207127	0.864335	0.534544	0.488292	0.646662	0.370545
NR5A2.7	GGAGCTGCGAGACCGGACA	181	326	258	500	134	260	86	422	158	224	79	189	0.00497613	1.58275	0.45137	0.686896	0.224889	0.88647
NR5A2.8	AAGCTGCGAGGAGGAGGTC	136	122	94	299	104	80	86	76	54	96	76	133	0.208383	1.10368	0.452993	1.00229	0.960972	0.0943772
NR5A2.9	AGGTCAGGGTTAAAAAAGG	464	592	543	544	353	678	541	702	351	395	386	511	0.469296	0.327373	0.683039	0.292288	0.969932	0.0308712
NR5A2.10	CTTGCGGAGCCGAACCAGA	184	278	272	408	296	233	125	296	94	181	172	277	0.0809294	0.894949	0.262354	0.725228	0.898857	0.163302
ETV3.1	GAAGTCGGCGTCTGCTGAA	202	208	334	149	226	150	126	248	171	202	224	228	0.960444	-0.0637615	0.838285	0.312006	0.725225	-0.379927
ETV3.2	TGCTGGGTGCGGCGAGGTG	54	88	25	75	78	104	50	113	80	102	110	140	0.609964	0.734616	0.884385	0.316188	0.858392	0.416905
ETV3.3	GAGGAGTGCGGGCGGAAGT	358	535	557	185	406	424	233	539	314	246	262	609	0.61767	0.412159	0.823585	0.321382	0.945786	0.0874788
ETV3.4	AGGTGAGGCTGGGAACCGG	348	350	430	473	309	609	376	600	351	329	209	445	0.0752332	0.678942	0.514165	0.45283	0.797349	0.221929
ETV3.5	AGGCTGGGAACCGGCGGGA	252	285	288	246	329	240	131	210	175	320	211	221	0.865359	0.186153	0.943226	-0.145046	0.739921	0.326052
ID3.1	GGTCTGACGCCGAAGACCG	84	155	178	123	147	166	136	91	166	108	112	174	0.96429	-0.0631796	0.981763	0.0543585	0.932837	-0.121003
ID3.2	GCCGCGGATTCAAAGAATG	743	941	754	731	722	823	644	773	502	509	577	1064	0.120052	0.430694	0.458561	0.377214	0.953502	0.0497059
ID3.3	AATGAGGAAGCGCTGATAC	480	454	312	270	305	506	347	288	299	327	108	419	0.575555	0.442406	0.857413	-0.204026	0.328625	0.642924
ID3.4	GCCGAAGACCGCGGAGCCG	88	188	219	129	118	204	136	191	150	128	188	68	0.709297	-0.413524	0.945199	-0.199102	0.85556	-0.219089
ID3.5	TCGGCGTCAGACCAGCCGG	72	132	90	87	34	85	97	38	96	138	94	142	0.983013	-0.0497937	0.937955	-0.263862	0.906019	0.211252
IRF6.1	GCCCCCCGGCGTTCGGGAT	410	764	321	284	326	757	408	174	397	421	315	362	0.694407	-0.30929	0.0174542	-1.02893	0.0606074	0.717145
IRF6.2	TCTTAGCCGGAGTTAGAAG	174	209	176	248	250	152	187	116	208	185	146	270	0.69337	0.379332	0.80643	0.398144	0.985367	-0.0231484
IRF6.3	CGGGCGGATGCGAAGGCTG	77	92	65	168	151	64	77	84	108	143	43	76	0.361315	0.940395	0.919248	0.310354	0.692205	0.623984
IRF6.4	CGGCCACGCCTCCCAGGTG	147	220	196	169	100	152	183	56	127	135	128	128	0.717291	-0.420218	0.903096	-0.299674	0.927155	-0.126061
IRF6.5	AGGCCTAGCCTTACGGCTC	152	319	553	166	202	294	194	314	208	180	221	120	0.530464	-0.55509	0.937694	-0.187175	0.68511	-0.374499
PROX1.1	GCCCGCAGATGGCTCGCTC	74	48	42	42	100	22	28	48	29	65	28	60	0.672695	0.679875	0.954948	0.272141	0.901613	0.404911
PROX1.2	GAGGCGCCTTCGGATTCAA	150	307	130	314	249	192	161	442	202	136	184	262	0.0191627	1.1189	0.161254	0.894904	0.882794	0.218045
PROX1.3	GCGCCTTCGGATTCAAGGG	287	376	357	190	205	318	310	154	232	98	333	106	0.0215053	-1.07879	0.720307	-0.546465	0.533126	-0.536943
PROX1.4	CAAGGCAAGAGAACTTGGG	117	194	177	204	298	277	190	229	181	294	298	194	0.944149	-0.084555	0.958336	-0.11261	0.985367	0.0242602
PROX1.5	GCCCCAGCACCCAATCGCG	725	959	785	401	460	764	666	631	555	569	528	558	0.568178	-0.254762	0.594398	-0.336314	0.915133	0.0775196
ATF6.1	TGTTTTATGGGGAAGGCGG	480	387	338	182	384	335	597	189	377	255	640	121	9.02e-05	-1.67044	0.255376	-0.773346	0.0681389	-0.902041
ATF6.2	CGTAACGCTGACGAGACGG	209	357	592	212	300	256	278	162	223	98	288	143	0.0233666	-1.03296	0.938775	-0.203303	0.22235	-0.834577
ATF6.3	CGAGGGATTTGTACGACAC	554	544	933	515	504	721	462	655	390	478	387	426	0.975574	-0.0315259	0.956391	0.0825508	0.894167	-0.119865
ATF6.4	TCTGTCCCGCTGTTTTATG	737	601	686	683	799	907	674	655	572	749	586	545	0.984049	0.0185742	0.967746	-0.0622332	0.923867	0.0763995
ATF6.5	CTCCGTAACGCTGACGAGA	179	129	249	56	202	224	116	170	199	198	182	142	0.60544	-0.533094	0.816794	-0.434253	0.950133	-0.10187
CREB1.1	CGACGAGAAGGGGTTCCGC	60	100	149	50	99	64	65	82	60	88	48	88	0.93891	-0.132749	0.986202	-0.044821	0.966509	-0.0922762
CREB1.2	AGGCCCGGAGCAGCTCGAG	68	26	20	38	70	91	59	12	44	72	124	106	0.838842	-0.505084	0.981763	-0.133196	0.901927	-0.371052
CREB1.3	TTCTTCGGGCGACGAGAAG	80	56	44	20	86	81	49	74	57	57	34	38	0.973515	0.0899345	0.916797	-0.382116	0.823985	0.46941
CREB1.4	AAGGGGTTCCGCGGGGAGA	579	452	468	276	464	539	353	311	493	393	340	338	0.635397	-0.264232	0.551995	-0.387532	0.87385	0.119536
CREB1.5	TCCACCGCGGCTTTCGCAT	428	240	402	175	326	247	227	128	266	255	236	417	0.865317	-0.20726	0.9712	0.104451	0.677246	-0.315328
PLAGL1.1	CTCGGGAGCCGGAACGGCG	90	164	122	44	60	67	23	188	82	112	26	230	0.121312	1.56646	0.80831	0.548894	0.503597	1.01472
PLAGL1.2	AGGAGGGCGCTGGGGCCCC	105	130	186	129	157	191	262	249	200	96	185	91	0.715155	-0.388473	0.843816	0.391257	0.253017	-0.782837
PLAGL1.3	CCACGTGACGCCCCCGCCA	753	818	751	601	800	815	540	588	454	755	379	620	0.663299	0.215187	0.739195	-0.211692	0.221872	0.4217
PLAGL1.4	GGCTCGGGGCGGTACCGAC	160	98	118	98	133	146	131	61	79	40	134	134	0.774951	-0.361775	0.927104	0.287017	0.598492	-0.651164
PLAGL1.5	TCTAAATCAAGGCTCGGGG	570	417	628	429	581	653	304	476	499	395	393	499	0.814624	0.166892	0.902956	0.142818	0.985362	0.0197732
PLAGL1.6	AGCCCCAACTCTTAACCGC	220	138	395	234	183	318	204	235	198	165	211	219	0.892555	-0.130581	0.795831	0.367451	0.547106	-0.50183
PLAGL1.7	GGCGATGACAAGAGTCTCG	229	303	209	248	221	303	211	200	134	162	186	53	0.911124	-0.17348	0.877706	-0.349191	0.882719	0.170517
PLAGL1.8	GCCGCCCGCGGTTAAGAGT	411	240	385	292	390	565	380	438	347	387	316	502	0.716728	0.225668	0.876926	0.223816	0.998709	-0.00114324
PLAGL1.9	GGCAAAGTCCCCAACGCGG	325	143	286	204	240	206	240	136	138	313	222	45	0.342269	-0.84008	0.763527	-0.585929	0.829304	-0.261866
PLAGL1.10	GAACTGAGGCAGCCCGACC	167	237	184	328	225	223	140	230	152	116	96	184	0.0960656	0.944812	0.561583	0.614217	0.763131	0.324394
MYB.1	CCGAATGGGAGCGGCGACC	248	94	337	116	186	218	120	66	154	136	102	112	0.409804	-0.764645	0.849965	-0.395073	0.787756	-0.374494
MYB.2	AGGGCGCGTGCGCACTGCA	186	112	426	283	352	384	427	296	241	335	378	202	0.208383	-0.591618	0.974929	0.0983432	0.365624	-0.694047
MYB.3	CGCGAGCGCCGAATGGGAG	256	318	325	20	231	308	336	47	166	170	218	126	0.000245048	-2.1785	0.0144595	-1.88574	0.711523	-0.292701
MYB.4	ACCGCGGAGGCGGCGGGCA	142	186	323	72	130	136	214	54	188	82	230	151	0.00829137	-1.42337	0.884385	-0.35341	0.0343022	-1.07226
MYB.5	GCCCTGGCTGCCGCCCGCG	333	148	218	90	305	326	461	133	180	144	280	155	0.00697504	-1.3398	0.720307	-0.503819	0.248313	-0.837979
TCF21.1	CCCGGCCACAGTTGGGAGA	620	644	1321	297	481	918	990	434	468	724	762	506	1.34e-08	-1.2446	0.045185	-0.712936	0.0339179	-0.535424
TCF21.2	CTCGGCCCCGGCCACAGTT	207	201	276	200	168	200	299	115	222	186	209	126	0.238386	-0.73974	0.931186	-0.198957	0.342897	-0.546174
TCF21.3	AGACCCCTTTCACAACCGG	646	1115	1347	358	707	891	812	623	735	749	1051	690	0.00102312	-0.902048	0.197009	-0.548336	0.342897	-0.357068
TCF21.4	ACATGCTGCTTCTCGGCCC	70	223	90	158	179	172	165	182	154	146	284	214	0.995226	-0.0174168	0.894434	0.221874	0.89136	-0.242925
TCF21.5	AGCCACCTTCTCCCAACTG	294	405	344	297	173	351	309	200	224	229	210	326	0.993408	0.0150218	0.981763	-0.0459756	0.959562	0.0567575
KLF12.1	CCGCCTCCTAATCCTCGGG	289	274	494	109	208	270	360	192	184	204	342	180	0.000321901	-1.25941	0.664074	-0.455709	0.0109928	-0.807474
KLF12.2	GATGGTTGAAATCCCCTGT	257	378	539	111	340	374	488	242	272	292	296	148	0.000733513	-1.32723	0.153302	-0.875367	0.311113	-0.45651
KLF12.3	AGCCCGCCTCCTAATCCTC	348	171	287	36	285	338	430	220	189	179	345	107	0.0127497	-1.55996	0.634039	-0.744226	0.147197	-0.816769
KLF12.4	CAAAGTGGTGCAGGTGAAA	288	220	482	160	262	440	344	136	345	309	390	134	3.91e-05	-1.42826	0.121849	-0.965662	0.443208	-0.46642
KLF12.5	GAGGGGTTAGTTTCCCACA	247	249	445	138	343	255	363	143	278	212	370	135	1.2e-05	-1.44133	0.505392	-0.587065	0.0073559	-0.858287
SATB2.1	ACCGGGAAAAGTTGCTCGG	375	492	529	418	490	510	340	365	378	418	408	254	0.791293	-0.21195	0.839532	-0.238157	0.982389	0.0205608
SATB2.2	CGCGCCGAGCCGAACGTCC	78	128	203	38	87	124	41	117	102	78	50	114	0.998865	0.0114422	0.974929	-0.121895	0.959537	0.129126
SATB2.3	CCCCTAGGCGCACTCGTCC	181	64	187	136	195	138	133	145	265	169	88	154	0.87213	0.192441	0.853238	0.381561	0.917203	-0.192008
SATB2.4	CGCGGCGGGCCGGGACGTT	169	110	122	162	116	124	150	160	120	92	308	113	0.707256	-0.43659	0.608407	0.629918	0.211346	-1.07181
SATB2.5	CGGCGGCACGAAGCGCGGC	210	225	114	212	199	68	126	164	144	159	130	211	0.294037	0.703855	0.728892	0.545055	0.940697	0.152903
KLF9.1	AGGCTGTAGGGGTAGCACG	117	221	101	169	172	313	119	139	150	88	90	104	0.63745	0.483955	0.877706	-0.324806	0.374065	0.803897
KLF9.2	CAGTCAGAACGGCCTTCGG	120	206	156	56	154	217	150	214	191	158	221	146	0.779454	-0.36602	0.880379	-0.314599	0.970337	-0.0520774
KLF9.3	GGAACGAGCGCAACTGACT	455	533	563	372	656	688	529	585	529	443	472	389	0.810422	-0.164535	0.946097	-0.103985	0.937089	-0.0639769
KLF9.4	GTAGCACGAGGCAGCGAAA	134	48	128	140	197	52	32	112	101	119	122	188	0.558705	0.683394	0.338225	1.12272	0.849686	-0.44212
KLF9.5	AGAACGGCCTTCGGTGGAG	455	470	279	602	466	239	327	721	285	272	160	546	9.13e-06	1.37076	0.00351235	1.12277	0.824541	0.243336
NR4A3.1	TATGCCACAGGAGCCCTAG	513	308	475	328	372	332	502	361	397	342	335	299	0.530707	-0.336303	0.87814	0.192197	0.227556	-0.533228
NR4A3.2	TCGCATTCCAGGCACTCTA	807	966	1014	482	885	963	597	788	606	772	599	920	0.941355	0.0515915	0.893433	-0.129925	0.709172	0.177872
NR4A3.3	TCCCTCGCACACGCGGAAC	280	226	270	280	264	260	290	178	156	344	195	343	0.882791	0.149934	0.962551	0.107062	0.976126	0.0389769
NR4A3.4	AGGGCGTGCGTCTGCGGGA	286	498	380	170	248	256	185	318	189	208	130	310	0.73509	0.310066	0.974233	-0.0855367	0.703707	0.3912
NR4A3.5	GACGTCAATGTGACGCCAT	211	239	321	294	270	336	283	230	204	234	228	252	0.989306	-0.0192376	0.931186	0.151395	0.843794	-0.17493
ONECUT2.1	GGGCGGGGCCGCACTTTTC	102	32	16	28	86	102	60	104	78	105	116	69	0.989253	-0.0527275	0.981763	-0.120037	0.98436	0.0662137
ONECUT2.2	GGGCCGCACTTTTCAGGTT	223	266	233	263	355	312	269	280	248	257	280	209	0.990441	-0.0195146	0.981763	0.0503443	0.953502	-0.0738584
ONECUT2.3	GGGAAGCTACCAGTGGCTG	345	384	455	295	321	400	299	292	318	233	320	277	0.721043	-0.235046	0.989913	-0.0163053	0.759746	-0.223147
ONECUT2.4	CGTGGAAGGCCCGCCTCCC	353	457	242	242	249	314	276	256	191	246	231	233	0.994165	0.0137615	0.828279	-0.269512	0.739921	0.278794
ONECUT2.5	TTCCACGGGAAGCTACCAG	421	433	538	244	450	489	393	301	326	546	430	309	0.0845255	-0.618396	0.228345	-0.617138	0.994485	-0.00538199
PROX2.1	CAGGGCTCATGAACCTCCT	427	414	620	400	289	552	396	363	274	361	195	575	0.726996	0.265075	0.844286	0.206535	0.962388	0.0545548
PROX2.2	GAGGAAGGATTCAGATTCT	300	537	559	400	393	481	282	350	267	320	328	444	0.879969	0.123049	0.981763	0.0445289	0.945624	0.0735415
PROX2.3	AATGTGCAAACATTCAACG	620	567	660	602	405	689	454	460	377	409	372	583	0.647703	0.244635	0.829826	0.201077	0.962446	0.0388506
PROX2.4	ACTCCGAGAGTGATCTTAC	441	499	443	400	364	470	425	344	405	424	389	343	0.841717	-0.146795	0.893613	-0.158142	0.993013	0.00693105
PROX2.5	TTCAGATTCTGGGATGCCA	249	157	374	186	254	303	262	188	262	309	267	155	0.151836	-0.690837	0.816485	-0.361687	0.718721	-0.333616
VSX2.1	TGTGCAGAGGGTGATGTAG	144	150	218	112	201	207	191	144	150	87	277	86	0.109617	-0.976094	0.960516	-0.140129	0.232704	-0.839475
VSX2.2	TGGGGCTCTGGGCAGATTC	126	241	102	81	98	172	116	80	146	59	92	119	0.939907	-0.109361	0.787148	-0.525127	0.782393	0.411825
VSX2.3	GGCTCTGCAGGATGCCCAT	187	162	251	93	114	180	189	194	159	65	138	129	0.662301	-0.398649	0.92025	0.253043	0.441694	-0.654957
VSX2.4	ACAACCAGGTTCAGGTTCA	120	187	330	182	171	272	124	56	156	210	180	128	0.525551	-0.657807	0.642351	-0.646944	0.988671	-0.0176391
VSX2.5	ACCGGGGCCAGGAGCGATT	120	114	66	76	82	142	80	104	131	160	132	44	0.86294	-0.313455	0.642971	-0.710691	0.801161	0.393617
ESRRB.1	GAGGGGCAACCCCCGACTC	620	388	372	215	422	278	434	331	337	362	344	341	0.561506	-0.344932	0.979871	-0.0578283	0.695293	-0.290903
ESRRB.2	GGCCCTCAAACATGGAGAG	473	228	76	115	584	257	221	133	298	246	170	136	0.832373	-0.296757	0.294535	-0.750687	0.703707	0.451853
ESRRB.3	CCCATGGTTCCAGAGTCGG	203	142	332	90	159	245	265	152	211	213	224	132	0.0140085	-1.07464	0.69131	-0.514078	0.374065	-0.564798
ESRRB.4	ACCCCCGACTCTGGAACCA	192	240	307	200	294	251	244	201	197	187	164	172	0.810422	-0.219391	0.981763	-0.0352453	0.843794	-0.189453
ESRRB.5	GTCATCAGCCTATGCTGGG	210	270	309	146	311	391	114	71	214	207	115	194	0.861555	-0.256423	0.318799	-0.864883	0.445195	0.602776
ZNF410.1	CTCGGGACCCAGACGTCAA	88	32	128	64	100	71	44	126	94	82	128	38	0.852081	-0.346926	0.879307	0.4652	0.606406	-0.817682
ZNF410.2	GGGCGGAGCCCTGCGTCGC	167	174	84	92	126	127	146	52	74	119	136	92	0.587537	-0.618694	0.671066	-0.63102	0.994719	0.00908952
ZNF410.3	GTGCTGGCGGGGCCTCCCC	114	70	56	80	60	46	114	98	90	106	92	86	0.996849	0.0164734	0.884598	0.383905	0.864626	-0.3716
ZNF410.4	GCGGACATAGGAGTCCCGA	447	509	338	274	450	530	278	393	273	371	276	332	0.755292	0.215106	0.707539	-0.300977	0.192771	0.51267
ZNF410.5	CGGCTCCTCCTGTCCGGGG	155	196	256	125	213	207	273	164	193	285	198	235	0.550302	-0.434325	0.885508	-0.256425	0.880465	-0.181456
NKX2-3.1	GCCCCCTGCTCTCTGCGAG	679	819	670	364	601	806	724	557	613	624	545	707	0.69337	-0.220221	0.666073	-0.291465	0.919933	0.0690581
NKX2-3.2	CCTCCCTCCCTATAGGTTC	727	700	804	611	901	1094	702	754	560	837	575	530	0.924686	-0.0607749	0.703426	-0.275976	0.675142	0.21082
NKX2-3.3	GAGCCAGAACCTATAGGGA	316	250	192	164	301	348	306	188	168	159	223	138	0.492222	-0.520173	0.756598	-0.396159	0.92539	-0.127742
NKX2-3.4	CCGCAGCGTCTCGGACTTC	170	182	204	103	133	100	98	89	62	115	175	110	0.508867	-0.599869	0.941853	-0.206319	0.746936	-0.398674
NKX2-3.5	CACATGAGCCAGAACCTAT	442	708	437	308	458	505	471	342	378	461	228	373	0.937623	-0.0692188	0.307942	-0.521358	0.41292	0.447822
MXI1.1	TAGAACACTGTCTTTTAAC	147	176	234	164	176	175	117	153	126	128	234	164	0.838517	-0.236121	0.91026	0.211069	0.654696	-0.451934
MXI1.2	ATGGCGACAGGCTCGCACT	167	66	296	168	273	182	249	200	307	169	293	154	0.241852	-0.636534	0.759571	0.499775	0.0703403	-1.14093
MXI1.3	GAGCCTGTCGCCATCGGAC	177	120	378	169	274	217	230	249	163	200	164	240	0.895889	-0.131758	0.71117	0.458254	0.433297	-0.593497
MXI1.4	TCGGACCGGTCAAAATAAA	224	92	302	90	215	197	227	72	206	66	164	159	0.0705176	-1.03719	0.981763	0.0761265	0.0764471	-1.11455
MXI1.5	GAGACTAGCGAGCGAGGCA	184	222	449	292	215	100	108	180	212	235	158	142	0.988963	-0.032783	0.878706	0.322234	0.814479	-0.362176
MXI1.6	ACTCCCTGCGGTTGCCCAG	245	238	217	119	190	326	217	202	140	250	390	126	0.171646	-0.898521	0.422322	-0.675782	0.858392	-0.225925
MXI1.7	GTAGTGCACACGCCGTTTC	86	132	77	112	116	132	56	58	113	76	68	112	0.661753	0.551845	0.984964	-0.0454831	0.638224	0.593253
MXI1.8	GAACGCAGGCGCCCTGAAA	169	226	174	130	150	286	197	206	215	235	80	275	0.570207	0.502536	0.956125	-0.125689	0.396271	0.625722
MXI1.9	GTAGTCCCGCACCCGCCCG	370	548	292	270	293	465	269	694	361	342	161	652	0.00191009	1.21515	0.62619	0.425527	0.0367452	0.786261
MXI1.10	CGTTCCGCAAGATTCGCAA	270	359	380	173	161	244	264	245	210	200	165	188	0.69337	-0.311679	0.900152	-0.208853	0.930832	-0.108019
HOXB8.1	CGCCCCCGCACGGGGTAGA	289	513	308	183	332	265	286	203	362	337	202	334	0.924686	-0.0916758	0.643829	-0.469727	0.631244	0.374314
HOXB8.2	GGGCAGGGACGGAGAAGGT	77	114	151	72	104	96	53	138	58	92	154	78	0.865431	-0.280652	0.974929	0.112216	0.804322	-0.397549
HOXB8.3	GGACCTTCTACCCCGTGCG	491	484	692	265	452	552	368	412	336	428	408	266	0.240973	-0.54979	0.53415	-0.44121	0.891514	-0.113797
HOXB8.4	TGGGAGACCATTATAATAA	448	713	738	504	534	614	533	463	483	684	413	577	0.959711	-0.0364045	0.813478	-0.204676	0.793986	0.163623
HOXB8.5	GGCGCAAGAAGGCCGCGGT	227	152	197	253	177	328	210	304	154	203	192	201	0.595339	0.391938	0.795831	0.361746	0.985362	0.0260511
HOXB8.6	CGGACAGAACGCAGAGCGA	51	230	174	80	119	186	99	192	119	75	142	94	0.927937	-0.131723	0.949784	-0.202573	0.969174	0.0664227
HOXB8.7	CTAGAGCGAGAGAGCGCCA	226	214	300	174	240	296	148	175	210	320	146	435	0.588047	0.473019	0.981763	0.05469	0.638216	0.415238
HOXB8.8	GCTCTGCGTTCTGTCCGGG	236	404	212	202	189	130	145	134	181	131	203	182	0.967227	-0.0543988	0.961461	-0.142841	0.963003	0.0823212
HOXB8.9	AAGAAGCCAATAGGATGCG	302	264	444	262	208	330	440	256	249	269	88	308	0.938466	-0.101623	0.941853	0.125651	0.877701	-0.230849
HOXB8.10	CCCCCACATCAGTCTTTGG	832	1095	1091	695	1068	1261	790	1021	777	894	601	784	0.870307	0.0964319	0.775131	-0.182449	0.386138	0.27402
HOXB5.1	GACGATCCGAGAATCGTTA	360	280	416	246	202	242	276	342	176	288	266	238	0.879969	-0.132591	0.89352	0.201512	0.623563	-0.339541
HOXB5.2	CAATGCGAGCCTCCGAGAG	92	38	112	44	91	24	50	32	124	60	116	38	0.221424	-1.23546	0.989913	0.0454974	0.331415	-1.28739
HOXB5.3	TCGGAGGCTCGCATTGAAT	439	402	500	315	308	212	323	216	205	342	252	388	0.887981	-0.128017	0.960516	0.107439	0.805802	-0.240142
HOXB5.4	CCACCTCCCGGCGACCGAC	100	106	112	178	71	112	70	92	78	88	93	24	0.910862	0.227899	0.958938	0.207103	0.993511	0.0131636
HOXB5.5	CCGCGCTCCCGTCGGTCGC	153	110	223	166	140	171	184	139	153	220	104	84	0.834925	-0.264276	0.952908	-0.182331	0.959562	-0.0880755
HOXB7.1	TGGGCGGGGTCACGTGGTC	149	234	62	116	190	199	134	136	136	156	94	174	0.597978	0.554787	0.863736	-0.280534	0.334024	0.833431
HOXB7.2	TGGCCGGGCCGTCTCCCCA	317	290	450	341	353	341	307	357	273	196	221	325	0.825901	0.169747	0.431641	0.523937	0.587001	-0.358832
HOXB7.3	GGCGGAGGGGACGTCACGT	149	106	265	220	142	146	127	88	97	108	180	128	0.835799	-0.274545	0.768669	0.508719	0.270021	-0.789237
HOXB7.4	ACGGCCCGGCCATTGGCGG	199	151	320	180	254	170	214	274	112	146	130	86	0.902265	-0.166227	0.819983	0.414647	0.40501	-0.58837
HOXB7.5	AAAGCCGAGCCCTGTGGAT	475	188	152	220	199	384	300	270	213	225	251	364	0.788543	0.268156	0.829826	0.290045	0.985398	-0.0242071
HOXB3.1	AGGAAGCCGAGGGTCGTGG	310	272	244	131	267	289	217	196	179	150	225	247	0.804395	-0.232109	0.95929	-0.111482	0.917203	-0.122904
HOXB3.2	GTAGAGCCTCCACGACCCT	740	912	987	460	607	797	814	384	487	483	525	508	0.0150849	-0.690116	0.35021	-0.482129	0.712084	-0.212261
HOXB3.3	GGCTCGAGAAAGTCACGTG	203	142	221	250	282	418	127	246	244	231	208	260	0.478976	0.493702	0.95206	0.145574	0.776638	0.343843
HOXB3.4	GACAAAGTCAAGGGGTGAA	169	194	194	135	264	174	207	215	181	252	116	359	0.549212	0.497041	0.853238	0.316955	0.896267	0.177578
HOXB3.5	ATAAGGGTAGGGAAGGCTG	440	249	815	238	384	546	401	414	394	251	508	168	0.0312889	-0.979228	0.958411	-0.12406	0.0606074	-0.859578
HOXB1.1	CTCTCAGATGGATGGGCTG	120	127	310	169	149	159	148	106	136	94	222	142	0.419917	-0.615261	0.841287	0.360017	0.0886037	-0.979729
HOXB1.2	GGGTGATGGATGGGCGCTG	195	157	120	97	169	151	145	181	64	163	76	124	0.810525	0.298629	0.981763	-0.062361	0.757188	0.357071
HOXB1.3	GGCACATGTGATCTCTCCC	93	130	200	130	142	227	122	66	122	154	98	121	0.825901	-0.289433	0.774573	-0.476694	0.901379	0.181944
HOXB1.4	TGATCTCTCCCAGGCCAAT	247	150	136	141	256	385	235	198	227	299	170	276	0.87787	0.184839	0.877706	-0.277417	0.670884	0.460597
HOXB1.5	CAAGCGCTTCCCTAGGAAG	555	529	378	984	660	659	399	1332	391	468	315	1145	4.81e-18	1.71501	2.37e-11	1.25814	0.254554	0.452737
MSX2.1	AATCAGGGGCGAGCGTCTC	132	282	195	112	228	78	167	184	194	90	118	84	0.840783	-0.250576	0.989913	-0.0367712	0.906076	-0.219698
MSX2.2	CCTGATTGGCTCTTCCCGA	90	321	102	223	153	170	79	24	79	60	70	110	0.682364	0.640849	0.931208	-0.329549	0.365674	0.96324
MSX2.3	CGTCTCTGGCGTCAGCGCC	136	134	212	72	174	148	117	114	148	168	110	104	0.585896	-0.511625	0.755923	-0.476169	0.980011	-0.0403784
MSX2.4	GTCTCCCACTTCCCCTCGG	664	260	132	171	576	283	459	210	459	477	460	187	0.202375	-0.928283	0.407585	-0.704769	0.945786	-0.226889
MSX2.5	CAGGCCCGGCGCGGATTGG	406	461	475	219	432	424	497	288	383	442	601	476	0.141118	-0.686779	0.809572	-0.279746	0.462338	-0.408907
ELF1.1	TAGGAAAGTGGGGATGAAG	121	125	380	172	221	84	247	151	164	225	222	133	0.110423	-0.79428	0.94547	0.208419	0.158676	-1.00795
ELF1.2	AAAAACGGTATAGGAAAGT	350	519	591	370	338	535	338	488	398	367	406	317	0.902265	-0.102492	0.972375	-0.0652367	0.962446	-0.0423476
ELF1.3	CTGCAGGTAAAAACGGTAT	516	611	660	324	583	645	670	471	541	438	404	610	0.662707	-0.249073	0.956125	-0.0870844	0.794173	-0.164807
ELF1.4	GCAAATCTGCAGGTAAAAA	171	134	432	343	218	124	280	217	247	114	71	190	0.925676	0.133344	0.0435322	1.2312	0.166266	-1.10437
ELF1.5	ATTGGGTCCACAGCAACAT	262	392	158	70	144	196	235	146	85	238	158	114	0.356381	-0.718876	0.0954488	-1.15742	0.651941	0.435283
SMAD9.1	TCCGGGAGCCGCAGAGGAG	192	42	28	81	130	156	74	138	166	14	64	72	0.541092	0.798618	0.776296	0.744657	0.986292	0.0472019
SMAD9.2	CCGACCTGGAAAGCGGCCA	427	570	463	249	287	600	279	270	264	378	273	218	0.557417	-0.36596	0.030707	-0.855107	0.261382	0.483573
SMAD9.3	AGTGCGCCGACCTGGAAAG	388	411	458	392	420	456	384	442	341	290	476	314	0.853468	-0.151786	0.863268	0.205555	0.514185	-0.361657
SMAD9.4	GGGACCGAGAGGGCAGCGC	277	261	136	168	242	295	202	282	190	275	203	259	0.66227	0.383926	0.97963	-0.0609379	0.605561	0.443099
SMAD9.5	CAGGTCGGCGCACTAATAC	426	464	631	364	482	741	386	614	422	417	408	607	0.713595	0.214935	0.893819	0.159707	0.959537	0.0519722
EGR1.1	GAAGCGGCCGGGCCATATC	296	375	194	184	232	324	286	134	186	224	270	364	0.90482	-0.146471	0.884385	-0.252309	0.935163	0.105056
EGR1.2	AGGGGCAACGCGGGAACTC	98	223	110	102	88	118	121	67	84	105	54	116	0.956682	0.0918418	0.817856	-0.442759	0.672908	0.529725
EGR1.3	GTGCCGGGCGCTGTCGGAT	235	123	132	161	215	218	220	148	76	130	90	138	0.948697	0.090036	0.956125	0.141258	0.973829	-0.0552406
EGR1.4	AGCCCTAATATGGCAGGAC	655	1009	1061	684	843	1026	727	741	648	667	544	972	0.814624	0.126006	0.981763	0.0246616	0.883974	0.097292
EGR1.5	GGCGCGGGCGCGGGCCCTA	106	78	168	102	126	82	130	45	79	52	139	162	0.706279	-0.454279	0.68207	0.741272	0.0648987	-1.19749
EGR1.6	TGGAGTTAGGTCCTCACTT	214	302	208	239	185	279	170	176	250	185	72	270	0.28914	0.72488	0.981763	0.0482028	0.36175	0.671244
EGR1.7	ACACATGCTCTGAGAATAC	183	335	240	116	180	234	152	246	117	278	246	211	0.905864	-0.139067	0.740205	-0.408193	0.7986	0.266108
EGR1.8	CCAAGAAAAACGAAATCCA	250	541	209	206	367	445	246	331	243	197	207	246	0.73356	0.276164	0.754404	-0.373999	0.326476	0.645841
EGR1.9	ATGGCACAGACACTGTACA	247	224	194	216	273	416	208	159	258	307	240	198	0.906143	-0.130141	0.593809	-0.522247	0.656179	0.388644
EGR1.10	CAAGGGGTCAGGCATATGA	695	804	710	533	704	1074	647	585	673	503	388	633	0.890433	0.0881202	0.783889	-0.223733	0.569729	0.308021
NR2C1.1	GTGGGGTGGAGGGATCGGA	285	280	347	251	205	265	391	312	201	328	188	316	0.999619	0.00109373	0.908954	0.171362	0.876126	-0.173841
NR2C1.2	GGAACGCGTAGCTCTGGCG	172	350	186	118	199	370	141	220	165	164	107	222	0.610317	0.430464	0.703426	-0.453901	0.108389	0.880949
NR2C1.3	TGAGTCCACTGCCCCCTTT	622	765	682	514	637	754	474	624	491	619	479	546	0.852108	0.114242	0.853595	-0.151053	0.521355	0.260734
NR2C1.4	AGGAGGTCGTGACGTTCCC	112	70	104	56	64	122	41	52	68	120	60	50	0.883809	-0.271076	0.618035	-0.800787	0.737288	0.524404
NR2C1.5	CATTAGCAACGGGGAGAAG	412	357	335	235	402	621	490	340	378	331	329	293	0.546476	-0.377723	0.65178	-0.386346	0.995097	0.00554752
NFYB.1	GGAAGCGGCCCGCGGCGGA	176	372	277	198	242	374	266	142	190	208	150	288	0.957028	-0.0648175	0.739195	-0.395408	0.678945	0.327036
NFYB.2	TGGAGACGGGAGCCAACCA	146	172	232	162	223	160	117	186	142	116	105	263	0.493483	0.5239	0.488804	0.634542	0.942082	-0.11458
NFYB.3	GGAGGCCTCACAGGAACGC	140	106	177	80	54	94	116	66	72	74	54	124	0.876953	-0.243254	0.958336	0.165259	0.774486	-0.412705
NFYB.4	CAAACAGCCGATTGGAGAC	180	136	108	102	172	132	152	178	127	127	82	202	0.571763	0.528581	0.751495	0.44768	0.962388	0.0785421
NFYB.5	AGAGGAGCGGCATCCGGAG	12	48	102	48	53	142	36	60	86	100	16	164	0.511687	0.959196	0.98524	0.0547296	0.608285	0.903334
TBX2.1	GCCAAGCTCCGGCCGGGAG	330	96	198	140	279	196	246	219	308	182	153	161	0.895889	-0.146269	0.87594	0.302557	0.664567	-0.452496
TBX2.2	CGAAAGGGCCTGAGGCGAG	146	245	203	232	127	306	228	126	186	129	105	248	0.811585	0.270227	0.981763	0.0695357	0.887509	0.196728
TBX2.3	GGGCCCGGCGGCCCGTCAT	394	389	355	110	294	460	386	239	344	352	278	263	0.188039	-0.708247	0.181125	-0.80707	0.913934	0.0970584
TBX2.4	GACAGCTCAGGCCAAGCTC	167	172	154	134	180	208	122	241	130	117	145	178	0.622143	0.42845	0.815307	0.355856	0.962339	0.0692513
TBX2.5	GGCAGGAGGAGGGGTCTCG	309	397	274	389	323	266	269	448	277	292	270	328	0.219514	0.569498	0.54288	0.477926	0.941722	0.0865441
TBX4.1	GGGCCCCGCGAGCCGGGTA	124	76	66	17	128	162	156	49	189	167	100	88	0.346959	-1.10733	0.35021	-1.28149	0.933501	0.175238
TBX4.2	GGGCCCGAGGGCCAAGAGG	120	30	62	31	82	34	76	18	38	34	26	99	0.97076	-0.0986103	0.824839	0.731069	0.693629	-0.830732
TBX4.3	CGCCCGCTGTCCCCCGGGG	218	254	349	260	223	360	236	293	229	228	142	300	0.62793	0.340413	0.859988	0.221089	0.923231	0.114864
TBX4.4	GCACTGGGCCGCGCGGTGG	96	0	124	120	132	91	135	145	84	74	93	163	0.737032	0.335057	0.81258	1.53442	0.838787	-1.20197
TBX4.5	GCGTGGGGCTCGGGATCTT	88	238	108	98	56	84	92	114	75	86	132	118	0.998293	0.0106005	0.976824	-0.108472	0.959562	0.113275
TBX4.6	CGGAGCTCAGTAGGAGTGA	143	420	92	134	169	206	213	111	131	70	110	210	0.918389	0.147754	0.866898	-0.385649	0.726219	0.529079
TBX4.7	TATTGGGGAACAGCCGAGA	272	320	176	317	298	333	242	218	160	132	148	266	0.385389	0.568935	0.864273	0.276108	0.801161	0.288132
TBX4.8	GCCTGGACCCCAGTTATTG	936	1151	1194	865	898	830	760	657	876	845	816	1107	0.998865	-0.00362104	0.95612	0.0789658	0.901927	-0.0869931
TBX4.9	GGCTGTTCCCCAATAACTG	332	436	507	406	422	416	298	360	334	272	281	335	0.879404	0.126035	0.877706	0.189782	0.946264	-0.0692672
TBX4.10	AGTAGGAGTGAGGGACTCG	166	324	323	83	225	287	162	126	113	108	230	164	0.130193	-0.888873	0.527486	-0.735019	0.915133	-0.15742
TSHZ3.1	ACCCCGCGCACCTCGTCTG	162	241	256	178	273	213	104	282	231	245	99	256	0.237738	0.755983	0.903096	0.196273	0.517708	0.555416
TSHZ3.2	AGAGGGCGGGCAGAGCGGT	220	471	294	215	247	382	200	284	232	346	180	326	0.571886	0.360741	0.654244	-0.361328	0.0665639	0.717866
TSHZ3.3	ACCCCCGGCCTAGGGGCGG	136	277	65	116	173	139	154	240	229	134	183	226	0.682364	0.476536	0.902457	0.254835	0.908315	0.218485
TSHZ3.4	GCGAACCCCGAACGTGCGG	196	134	393	96	214	186	174	264	137	175	88	146	0.876643	-0.228042	0.94383	0.192425	0.726219	-0.425223
TSHZ3.5	CGAACGTGCGGAGGGAAGA	212	228	187	323	245	257	234	236	202	217	274	334	0.632081	0.377596	0.474491	0.54316	0.891917	-0.169208
LHX4.1	GCCGGCACGCGAAGGGTGG	186	220	265	95	158	144	174	50	158	113	239	10	0.0118822	-2.00621	0.37581	-1.34828	0.356667	-0.664347
LHX4.2	CGCCCCGAGTGAGGCCGGC	96	403	370	248	279	193	200	160	153	320	106	287	0.879505	0.183948	0.903096	-0.229684	0.703611	0.408647
LHX4.3	CGGGGTTGGTGCACATCCC	356	402	301	124	286	441	388	252	300	317	318	235	0.183316	-0.709068	0.209761	-0.746949	0.970337	0.0364163
LHX4.4	GCGGGCAGCCGACCCCGGA	88	98	202	107	126	231	112	75	86	139	120	98	0.577882	-0.532322	0.749947	-0.526271	0.994485	-0.010188
LHX4.5	CGGGCGGCCGGCACGCGAA	214	60	170	136	117	255	202	78	57	208	142	104	0.471585	-0.618119	0.809572	-0.519971	0.959668	-0.101527
MYOG.1	GGGCCATGCGGGAGAAAGA	260	136	209	122	347	237	166	108	138	173	182	180	0.646583	-0.399703	0.91157	-0.229531	0.893166	-0.173032
MYOG.2	AGAAGCTGGTGGGTATAGG	490	572	469	326	378	527	367	262	375	535	554	368	0.326276	-0.513318	0.221303	-0.590422	0.945765	0.0733924
MYOG.3	TGAAAGGAGCAGATGAGAG	330	102	166	42	164	113	176	145	216	70	194	71	0.182117	-1.05042	0.987227	0.0431011	0.0703403	-1.0955
MYOG.4	AACAGCTTAGAGGGGGCTC	269	236	393	276	361	404	208	336	275	282	127	310	0.484727	0.472706	0.885746	0.194457	0.796616	0.274002
MYOG.5	GGGCTCCTGTGCACGGGTC	110	120	64	69	72	122	75	120	104	36	32	73	0.572629	0.697319	0.969313	0.153064	0.769169	0.539671
ZNF205.1	CTGCATGGGGAATGGGATC	478	561	770	427	490	663	542	336	461	555	321	542	0.75425	-0.216008	0.753706	-0.260364	0.964138	0.0397268
ZNF205.2	CAAAACCGGGAACGCTGTA	152	158	238	127	232	221	91	59	72	164	172	236	0.902265	-0.192591	0.95206	-0.18657	0.994485	-0.00864696
ZNF205.3	TCACCTCCCGGCCAAGAGC	243	295	274	180	247	343	198	273	217	192	308	194	0.798489	-0.242973	0.940922	-0.148787	0.940697	-0.0979405
ZNF205.4	AGCCACCAAAACAGAAAAA	414	525	272	500	330	457	324	325	280	344	112	340	0.130912	0.840714	0.981763	0.0379443	0.144418	0.796264
ZNF205.5	CACCCGGAACCCTCAAAAC	232	100	355	184	307	374	216	206	258	248	243	382	0.986279	-0.026968	0.903096	0.26533	0.823323	-0.294611
ZNF644.1	AGCGTGCCTACTTTGGGGC	297	292	248	294	451	410	126	328	294	281	268	245	0.545704	0.476575	0.983868	0.0273623	0.606558	0.44434
ZNF644.2	AACCTCCTTGGGAGTGATT	286	382	388	242	261	290	148	166	211	192	154	216	0.998865	-0.00334045	0.87594	-0.24712	0.845541	0.237216
ZNF644.3	CACCAGCGCGAAGCTTCCC	182	110	172	124	80	88	100	123	123	132	92	84	0.993363	-0.0232897	0.955791	0.179683	0.901613	-0.209149
ZNF644.4	TTGGGGCGGGAACCTCCTT	289	224	246	176	202	272	296	399	270	185	166	251	0.769658	0.27466	0.654285	0.465402	0.854882	-0.194054
ZNF644.5	CTTCCCGGGAGCTCCTCGC	260	306	383	274	209	298	195	294	181	258	272	272	0.951411	0.0605766	0.912096	0.156651	0.928657	-0.101029
HOXA7.1	CGGAGCGAGACCACCTGTG	342	312	355	237	240	369	173	427	209	352	280	329	0.646583	0.348889	0.95206	0.111346	0.803809	0.233843
HOXA7.2	CGGGCGCGGGCGGATTCTT	350	414	394	302	337	373	480	296	260	536	303	336	0.660456	-0.274278	0.717935	-0.344052	0.957438	0.0658594
HOXA7.3	CCCGCGGAAAAAGACCTGG	950	1080	1282	620	983	1114	1166	972	682	806	943	818	0.0870358	-0.437581	0.877706	-0.125101	0.18673	-0.315972
HOXA7.4	TGGCGGCCAACCTCCGCAC	86	92	106	151	159	192	154	170	118	85	140	112	0.912456	0.146477	0.784621	0.465875	0.829429	-0.323613
HOXA7.5	GCTCACTAGCAGGAGTCGG	111	194	46	152	164	172	126	80	61	93	104	97	0.876643	0.272162	0.931186	-0.233163	0.734301	0.500237
TWIST1.1	GTGGCAGCCCCATCCGGAG	243	164	182	148	246	354	110	140	77	253	80	404	0.172421	0.967087	0.999342	0.000874373	0.137646	0.963816
TWIST1.2	CAGCCCAGGAAGCGGTCGG	70	168	122	125	82	292	85	69	82	20	34	127	0.662301	0.55614	0.94413	-0.286278	0.64044	0.83939
TWIST1.3	CGGCTAGGAGGCGGGTGGA	183	402	479	136	301	490	412	196	275	234	379	272	0.00402728	-1.03637	0.313845	-0.699448	0.568487	-0.339058
TWIST1.4	TGGCCTGACGTGAGGAGGA	260	214	207	105	235	259	376	72	140	168	190	72	0.00350372	-1.56764	0.112645	-1.13769	0.624766	-0.434188
TWIST1.5	GGGCCAGGTCGTTTTTGAA	129	100	126	78	181	150	113	96	137	82	54	203	0.731119	0.42998	0.87247	0.363164	0.971046	0.0648706
NEUROG3.1	ACAGCTGGATTCCGGACAA	118	218	179	91	154	120	109	140	112	185	122	236	0.861555	0.228641	0.989913	-0.0296976	0.854678	0.255002
NEUROG3.2	CTCGAGAGAGCAAACAGAG	472	123	187	587	328	277	195	901	345	108	87	856	1.69e-17	2.39907	3.92e-14	2.42135	0.985892	-0.0249486
NEUROG3.3	GACAAAGGGCCGGGGTCGG	337	112	33	333	424	70	152	448	449	26	86	272	0.000823354	1.95724	3.24e-07	2.57911	0.756892	-0.632017
NEUROG3.4	CACACGAGGCTCTTCTCAC	120	42	64	284	57	104	63	460	43	86	39	220	1.47e-09	2.62025	1.51e-05	2.24136	0.865536	0.376309
NEUROG3.5	CTCGCGTGGCGCGGCCCCA	206	138	104	240	159	210	136	538	163	112	141	227	0.00662469	1.41165	0.0198673	1.33653	0.965143	0.0712036
EGR2.1	CGGCCGCGCGGACTCCGCC	293	312	416	316	343	412	319	412	270	274	174	359	0.559468	0.362127	0.698867	0.322447	0.9745	0.0352073
EGR2.2	GAGCCCGGCGGAGTCCGCG	544	559	713	596	490	518	279	842	397	726	248	1073	0.000997469	1.1344	0.166492	0.61677	0.443208	0.515333
EGR2.3	CTGGAAGTCGCGAGCCCGG	74	106	95	161	157	241	121	244	66	74	74	198	0.0425661	1.10673	0.514377	0.752965	0.829602	0.34975
EGR2.4	CCGGGGCGGGGAGGAATTC	52	150	220	126	150	107	72	218	129	169	70	150	0.561506	0.588364	0.836692	0.364064	0.906019	0.219934
EGR2.5	GAGCTGGAAGTCGCGAGCC	268	200	363	154	327	272	295	171	182	316	274	187	0.0470509	-0.803977	0.671066	-0.461664	0.657826	-0.346727
ATF1.1	GAACCCCTAGCCACAAGTC	350	272	357	410	301	383	344	384	230	403	194	344	0.409804	0.443786	0.800504	0.287186	0.890464	0.152223
ATF1.2	TGTACGCGGTCCTGACTTG	478	626	593	318	497	772	663	410	518	611	573	560	0.223078	-0.482912	0.339336	-0.467102	0.982912	-0.0178556
ATF1.3	CGGTCCTGACTTGTGGCTA	487	719	642	194	465	388	465	392	410	347	418	384	0.154235	-0.600236	0.696122	-0.408553	0.820552	-0.195883
ATF1.4	GGGTGGGGTACAGCTCCTA	196	322	542	120	347	262	263	162	256	264	209	279	0.202375	-0.758779	0.707539	-0.44043	0.695431	-0.322457
ATF1.5	TCCTCGGAACGCGTTCCTC	102	106	56	106	144	165	127	110	133	96	84	108	0.841717	0.296183	0.987921	0.0319473	0.890988	0.260748
NR4A1.1	TCCAGAATAACCAGCGGGA	205	335	282	183	308	430	271	309	220	296	144	302	0.759095	0.25926	0.847509	-0.234711	0.392541	0.490437
NR4A1.2	GCGGGGTTCCATTGACGCA	141	107	169	24	136	90	134	268	135	187	121	124	0.998865	-0.00388849	0.95929	0.203958	0.901613	-0.212653
NR4A1.3	TTCCGGCGGGAGGCGGCCA	118	214	124	72	94	144	124	52	88	120	146	71	0.210463	-0.980352	0.245509	-1.08665	0.952364	0.102746
NR4A1.4	TCCGCGCTCCCTGCGTCAA	968	876	1376	557	871	979	684	701	632	695	604	809	0.586693	-0.262704	0.892039	-0.113559	0.816346	-0.153283
NR4A1.5	TCCGGTGCGGGGAGCCTAG	226	243	362	107	189	150	181	296	234	146	210	205	0.828285	-0.241431	0.848422	0.341555	0.41292	-0.587649
HOXC13.1	GCCGACGCAAAGGGGTGTA	142	147	167	168	118	164	106	333	165	181	122	189	0.148671	0.866656	0.52523	0.652446	0.87888	0.209689
HOXC13.2	ACATCCTATGCCTAGGCGG	161	196	454	292	332	217	208	179	183	229	128	218	0.989253	-0.0267462	0.843715	0.298303	0.757188	-0.331427
HOXC13.3	GGTCACGTGGGCGCGGGAG	145	205	124	129	132	168	110	215	105	114	82	12	0.897646	0.279266	0.95929	-0.213378	0.6245	0.485739
HOXC13.4	GGGAGGTGGAAGCACTAGG	565	651	792	493	583	883	457	352	643	397	503	531	0.651442	-0.261241	0.803781	-0.259121	0.994485	-0.00625137
HOXC13.5	GGGCATCACGTGCGCAGAG	83	64	2	51	91	84	26	62	116	56	53	66	0.626878	1.02927	0.997949	0.0068511	0.704264	1.01853
HOXC11.1	GTAGGAGGGGTTCTCTCTT	356	200	170	142	207	208	253	102	111	70	118	172	0.777974	-0.316363	0.986202	0.0378179	0.788756	-0.357489
HOXC11.2	CATACCACAGCACGAGCAA	193	429	268	242	274	283	168	140	189	64	74	228	0.689892	0.409351	0.981763	-0.0837269	0.867467	0.489054
HOXC11.3	TGGGCGGTGGGATGGGCGA	304	186	232	252	288	269	229	312	268	363	212	345	0.374019	0.472379	0.836692	0.295113	0.894284	0.173443
HOXC11.4	GCACTTCGCAGACGTAGGA	140	72	62	98	84	56	76	104	102	102	44	138	0.24576	0.956431	0.645041	0.701387	0.913617	0.252459
HOXC11.5	CGGAGCACTTCGCAGACGT	196	356	242	143	213	142	262	179	139	222	126	112	0.615467	-0.442266	0.68585	-0.54616	0.953502	0.0984258
NFE2.1	ACTCCTGGGCTGAAAAGGA	172	263	354	214	427	581	296	284	332	425	235	304	0.924686	-0.0794157	0.593281	-0.482289	0.576402	0.399677
NFE2.2	AGGAGAGCCACGGGGAAAG	589	480	713	326	652	430	638	319	530	389	611	382	0.000633713	-0.882353	0.896835	-0.151196	0.00389374	-0.735195
NFE2.3	GAGCCATGTGTGCCCCCGC	332	386	188	252	440	406	222	468	274	353	229	378	0.0982083	0.790104	0.9463	0.113429	0.166266	0.674703
NFE2.4	TGTGGGCAGAAACCACATC	429	425	275	344	386	430	302	358	262	393	220	462	0.145703	0.596298	0.958283	0.0789331	0.254822	0.514149
NFE2.5	GGTCCTCGCAGATTCTCAA	124	204	138	118	79	168	190	120	54	127	60	108	0.967227	-0.0682242	0.853238	-0.320356	0.877037	0.246985
HOXC12.1	CACCCCCAGGATTGGGGAA	736	514	486	502	577	744	511	308	546	674	429	545	0.989306	-0.018027	0.717814	-0.325199	0.578829	0.303665
HOXC12.2	GGGGTGAGTGGGGTAACAA	262	164	218	285	220	444	228	230	169	194	78	397	0.119416	0.898865	0.76346	0.401953	0.662254	0.494483
HOXC12.3	GGAAGTTAGAGTGCGGGAT	226	138	242	188	241	281	174	291	126	236	194	298	0.561506	0.393365	0.739195	0.41247	0.985367	-0.0225046
HOXC12.4	CCCAATCCTGGGGGTGAGT	209	220	170	105	262	280	226	104	257	147	179	168	0.447871	-0.587487	0.603622	-0.575853	0.990854	-0.0133504
HOXC12.5	CACGTGGGCACGGCCGCCA	172	234	245	318	157	195	135	263	250	178	177	203	0.375408	0.588314	0.527956	0.58127	0.998921	0.000942432
MXD4.1	CCGCCAGTCAGCTAGCGCG	134	60	92	84	130	105	116	8	114	113	102	120	0.790516	-0.519474	0.962521	-0.227174	0.869641	-0.294676
MXD4.2	TTCCTCTCGGCAACGCGTC	58	106	102	42	60	60	38	46	38	52	76	54	0.72594	-0.539528	0.879515	-0.424009	0.960972	-0.120451
MXD4.3	GGCCCGCAGAGCCAATGGG	161	226	360	110	153	222	218	106	149	184	160	66	0.0201553	-1.25669	0.246368	-0.951131	0.707342	-0.312747
MXD4.4	GGCCGGGCTGGGGCCAATG	373	491	624	191	459	448	494	284	407	384	277	416	0.263523	-0.571174	0.633707	-0.404489	0.826444	-0.170276
MXD4.5	GGCTGGGGCCAATGGGGAC	456	477	562	447	504	495	509	498	262	408	485	382	0.79086	-0.168611	0.903096	0.14386	0.462693	-0.316822
CTCFL.1	CAGGCGCGGAGCGGAAAAG	172	148	174	174	135	128	110	250	186	164	84	224	0.0879254	0.909014	0.385918	0.718109	0.901927	0.187274
CTCFL.2	GGGCACTGGTGGACCTGGG	128	248	338	114	151	174	129	76	50	93	91	67	0.281677	-0.932149	0.589065	-0.753839	0.915795	-0.185847
CTCFL.3	CTGGCGCGAGAGTGGAGGG	122	80	107	0	140	66	212	15	112	28	22	35	0.335756	-2.75612	0.590011	-1.6493	0.485964	-1.10162
CTCFL.4	GCGCGGAGCGGAAAAGAGG	178	93	46	104	192	80	97	149	104	32	26	14	0.678515	0.764989	0.833652	0.64768	0.969174	0.110759
CTCFL.5	AAAAGAGGGGGCGTGAAGG	396	298	368	242	342	479	173	375	324	207	212	612	0.139969	0.765674	0.589065	0.514177	0.806425	0.249136
ZNFX1.1	CGGCTCCGCCCAGGGTCTG	498	477	393	315	514	364	479	287	376	376	386	370	0.561506	-0.332005	0.92025	-0.141104	0.803788	-0.194749
ZNFX1.2	GGGTGGCCCGGCGTGTAGA	103	139	244	96	157	164	193	102	85	91	142	176	0.458976	-0.566025	0.968136	0.119759	0.310531	-0.688375
ZNFX1.3	GGAAGGGGAACCCGTCGAG	270	246	338	258	264	193	211	236	227	182	201	308	0.830834	0.181413	0.479464	0.556738	0.607127	-0.379931
ZNFX1.4	GAGGTGACGCCCTCCTCGA	266	277	316	128	209	312	212	290	186	287	195	273	0.996849	-0.0104245	0.91974	-0.184798	0.854582	0.170509
ZNFX1.5	GCGGGAAAGAGAGCGTTTC	173	322	214	74	120	182	94	198	110	58	65	215	0.6722	0.490053	0.999342	-0.00220276	0.756614	0.488617
SNAI1.1	CGGGGACTCCTCCGAGGCG	108	137	366	95	173	115	352	48	134	92	547	16	0.00402495	-2.91937	0.683645	-0.850427	1.14e-08	-2.07638
SNAI1.2	TGGCGCGGAGGTGACAAAG	254	170	532	155	283	328	240	219	193	218	286	174	0.0682853	-0.852448	0.921327	-0.190863	0.281578	-0.665791
SNAI1.3	TCACCTCCGCGCCAATCGG	430	490	716	124	455	466	885	116	319	262	685	139	3.44e-22	-2.5499	0.000195551	-1.46811	0.000109517	-1.08471
SNAI1.4	CTGCTCGGGGAGTGGCCTT	142	371	272	146	248	245	184	189	215	208	220	140	0.545704	-0.446622	0.53318	-0.594041	0.902864	0.142589
SNAI1.5	GCGCCAGCGAACCCCGCCT	389	310	709	202	335	255	733	67	225	197	775	82	5.62e-10	-2.57392	0.46319	-0.865234	2.7e-12	-1.71248
RBPJL.1	GGGCGCCCGAGATGGCAGG	154	226	138	135	230	356	206	73	158	127	231	143	0.422114	-0.704888	0.498563	-0.770591	0.969174	0.0629251
RBPJL.2	AGGGGGCGCCCGAGATGGC	176	141	192	155	162	160	207	146	76	98	186	136	0.662301	-0.368396	0.829367	0.349257	0.268543	-0.721285
RBPJL.3	GCCCGGGGCCTTGGAGATA	158	231	163	121	173	204	138	131	133	288	136	184	0.97814	0.0401032	0.578156	-0.581855	0.383307	0.618555
RBPJL.4	CTCTCAGGAGCGACCGCCA	279	305	204	254	223	162	279	181	131	137	182	210	0.991937	0.0196492	0.853238	0.312862	0.797349	-0.29827
RBPJL.5	AGGGGCTGCGCCCTGTTGC	138	22	340	55	105	268	148	134	118	268	148	129	0.204267	-0.911784	0.781382	-0.687394	0.95962	-0.225161
HIF3A.1	AACGACAGCTGGCCCAAAA	514	669	635	424	627	429	479	417	331	454	331	499	0.986887	-0.0174546	0.981763	-0.0271631	0.994485	0.00525758
HIF3A.2	AGGGCCTGGAATAGAGTAG	551	433	196	324	338	461	561	484	385	310	393	457	0.913562	0.120725	0.755892	0.264139	0.916418	-0.146491
HIF3A.3	TGGAATAGAGTAGGGGACA	435	316	404	432	265	324	269	509	366	290	218	368	0.098474	0.655692	0.1329	0.688012	0.969174	-0.0378453
HIF3A.4	GGTGTGCATGGATCCAATC	138	82	131	116	164	230	116	138	78	116	12	54	0.825901	0.434402	0.943417	-0.237569	0.718721	0.665654
HIF3A.5	GGGTGCCTCACATTGGACA	531	614	548	415	517	663	438	572	384	477	320	774	0.192719	0.493173	0.843816	0.185203	0.479337	0.304643
HIF3A.6	AGAGCAGAGTGAACTGAGT	237	260	336	232	256	330	196	169	173	244	214	281	0.967052	-0.0480177	0.963905	-0.0941564	0.969174	0.0418617
HIF3A.7	ACACTGCCGAGGAAGTCCG	226	265	42	261	202	190	164	119	146	88	260	135	0.956204	0.11136	0.950644	0.190642	0.982389	-0.0899337
HIF3A.8	CGGCGAGGGGCGTGGTTGG	309	180	262	155	301	200	192	202	203	310	180	246	0.994165	-0.0146925	0.981763	-0.0617303	0.976273	0.0431459
HIF3A.9	GAAAGACTTGGAAAGGCAA	183	176	215	212	287	186	118	139	130	154	123	199	0.68246	0.373547	0.853238	0.295177	0.959668	0.0729206
HIF3A.10	GAAAAGGAGGCGGAACCAG	265	218	367	233	193	352	228	235	192	195	124	140	0.939306	-0.0930243	0.96857	-0.0995557	0.999819	0.000117997
TRERF1.1	CCCACTCGGGGCCGAGCCG	153	186	254	122	145	108	192	106	131	130	159	182	0.521939	-0.492186	0.967411	0.122586	0.40501	-0.619316
TRERF1.2	CCATCGCTTAGAGGGAAGG	194	150	22	114	236	132	106	132	138	109	98	164	0.522867	0.806014	0.894434	0.253247	0.756614	0.550119
TRERF1.3	ACCGGGGAGCGGATAAGGA	158	280	140	181	185	255	174	106	124	168	184	165	0.935146	-0.107534	0.755035	-0.416207	0.76525	0.305367
TRERF1.4	GGGTACCGGGGAGCGGATA	206	314	234	255	175	205	277	321	141	144	66	112	0.756208	0.392986	0.888115	0.285358	0.957853	0.100723
TRERF1.5	CCCGAGTGGGCTGCGACCG	399	465	687	294	407	549	503	296	306	464	609	255	0.000593201	-1.02989	0.209761	-0.609253	0.297557	-0.425102
SPDEF.1	GATACGTCGAGTGGGTCCA	222	194	89	122	199	157	184	186	162	166	152	206	0.839383	0.258702	0.9463	0.155602	0.956574	0.101094
SPDEF.2	GACCCACTCGACGTATCTC	325	158	342	116	188	344	254	283	116	175	122	271	0.996849	-0.01229	0.94623	0.170213	0.89455	-0.185035
SPDEF.3	AGGAGGGGGAGACCTGCAA	296	294	341	158	213	231	318	232	195	152	120	176	0.69563	-0.35242	0.981763	-0.0527822	0.78026	-0.304393
SPDEF.4	GCGCCAGAGATACGTCGAG	106	166	38	136	55	65	43	16	36	52	62	82	0.671629	0.758703	0.995598	-0.016361	0.657826	0.769697
SPDEF.5	ATCCATGCCCTGACAGCTA	886	1017	1040	874	1063	1279	875	855	783	846	947	947	0.930948	-0.0469159	0.981763	-0.0268137	0.969932	-0.0240371
SOX4.1	AATGGGAAGCCCGGGGGAG	356	334	296	619	308	271	315	440	266	240	146	713	0.000106893	1.31822	8.17e-05	1.26287	0.966509	0.0512802
SOX4.2	CATCGGGTTCCAAGCCAAT	327	404	402	554	330	385	237	976	287	284	263	926	8.69e-09	1.50524	8.64e-08	1.37664	0.894167	0.124844
SOX4.3	GCGGAGATTATTATTGCAT	424	513	571	230	476	375	275	421	394	359	221	262	0.917102	-0.10652	0.824839	-0.267184	0.88634	0.154839
SOX4.4	CATGCCAAACCCCTCCCCC	1409	1227	914	1992	1463	1261	1139	2793	1144	1295	718	2784	2.21e-18	1.49554	4.22e-15	1.16822	0.393761	0.324408
SOX4.5	GTTTGGCATGAGGAAGCGT	358	306	273	604	372	422	308	348	273	317	166	496	0.00829137	1.04976	0.21666	0.683362	0.605561	0.361576
SOX4.6	GAGGATGGAGCATCGGTGA	266	236	310	299	271	374	212	216	164	217	194	270	0.788269	0.22602	0.941265	0.14548	0.949816	0.0761543
SOX4.7	AAATACGAGGATGGAGCAT	238	409	400	267	389	306	248	290	284	312	276	264	0.913562	-0.0923888	0.935481	-0.134234	0.970665	0.0367583
SOX4.8	AATACGTCCACATATAAAA	172	218	338	141	182	318	229	296	243	264	152	311	0.901982	0.134072	0.981763	0.0623207	0.958533	0.0681087
SOX4.9	CTGGTGATAATTTCGTTGT	230	244	200	138	171	248	148	260	115	260	156	128	0.920582	0.12247	0.823832	-0.340677	0.506294	0.458401
SOX4.10	GGAAAAAGAAATACGAGGA	429	640	479	317	475	560	435	404	408	316	335	359	0.832632	-0.143605	0.774122	-0.275839	0.887509	0.12806
RREB1.1	GCGGCGGCGGCGCTCGGAC	108	28	234	104	79	62	177	42	82	42	298	64	0.00445215	-1.70379	0.660752	0.900455	1.41e-07	-2.60757
RREB1.2	AGGGCGTAGGGCAAACCTG	412	882	1377	192	369	480	1383	204	275	457	1617	156	4.51e-36	-2.95225	6.14e-05	-1.51452	0.00918692	-1.44314
RREB1.3	CATCCCGGGATGGCAACTG	197	452	833	47	333	346	965	83	286	318	1109	129	2.38e-28	-3.50636	1.74e-05	-1.94885	1.52e-09	-1.56135
RREB1.4	CAAACCTGGGGCTGCGGTG	182	174	568	156	242	352	403	124	202	238	454	27	0.000138905	-2.10046	0.403249	-1.06658	0.0050055	-1.0396
RREB1.5	GGCCCGGGGCGCCTTGGGA	363	339	600	169	342	499	847	157	345	299	1037	72	1.87e-11	-2.6159	0.0302927	-1.2763	8.18e-05	-1.34411
RUNX2.1	AAAAGGCAGAGGTTGAGCG	370	376	446	375	397	509	427	525	342	388	374	332	0.962928	0.0411501	0.913421	0.149892	0.891588	-0.112799
RUNX2.2	TGGACTGTATCACATTCTG	267	175	264	174	245	217	209	212	122	195	202	235	0.947316	-0.0655309	0.860522	0.257079	0.681977	-0.326489
RUNX2.3	CTTAACCTTACAGGAGTTT	458	492	692	344	474	374	528	236	346	529	342	374	0.149432	-0.609441	0.69216	-0.380323	0.752716	-0.234025
RUNX2.4	TTTACTTAAGAGTACTGTG	393	482	430	335	307	316	363	244	302	258	141	327	0.938246	0.0843167	0.991825	-0.0116281	0.948937	0.0905774
RUNX2.5	GTGGGACTGCCTACCACTG	228	232	236	114	171	210	201	214	144	210	182	234	0.924686	-0.103183	0.981763	-0.0564252	0.965146	-0.0499682
RUNX2.6	TCACCACCGGACTCCAACT	198	133	289	254	239	206	180	242	171	276	223	202	0.927937	0.0904666	0.826783	0.346746	0.834915	-0.261102
RUNX2.7	GGGCAGCGCGCGGCAATGC	162	83	146	98	136	176	111	106	156	54	59	138	0.87787	0.213675	0.877706	0.360603	0.945624	-0.149601
RUNX2.8	CCAGGACGCGGTGCCCCAA	542	676	798	440	542	834	517	573	562	407	385	601	0.986887	0.0172284	0.981763	-0.0367673	0.959562	0.0501436
RUNX2.9	TTGGAGTCCGGTGGTGAAG	64	163	61	78	152	140	48	127	72	194	100	104	0.668067	0.550051	0.707539	-0.534061	0.23908	1.08242
RUNX2.10	CGCGGCAATGCCGGCCCCG	472	223	292	295	497	424	401	203	397	428	448	226	0.292101	-0.631436	0.763827	-0.382867	0.821513	-0.252834
GCM2.1	CGACCGGCCCCTGGAGCGT	108	82	267	48	133	123	128	93	146	190	172	186	0.411737	-0.759325	0.95929	-0.178409	0.594831	-0.584199
GCM2.2	GCGTGGGCGCTAGCGAGGT	136	211	208	70	75	126	244	36	97	179	188	38	0.000154302	-2.07096	0.045906	-1.63857	0.636141	-0.43763
GCM2.3	ACAGTCCCAGGAACGGAGG	144	248	396	194	206	294	301	76	102	173	338	51	0.00916708	-1.56934	0.511744	-0.881008	0.107618	-0.693147
GCM2.4	CAGTTTCCATTTGCTTCCA	268	370	859	258	376	451	412	342	275	260	378	388	0.120052	-0.636714	0.9712	0.0690668	0.0859683	-0.709734
GCM2.5	ACCACAGTCCCAGGAACGG	441	598	660	338	309	382	640	215	274	149	532	337	0.00249659	-0.975185	0.972391	-0.0991454	0.433102	-0.881718
SOX21.1	CCGATGGGAAACCCCCAAT	529	743	698	811	759	947	544	807	649	686	582	889	0.0448465	0.516455	0.555553	0.275879	0.593716	0.236561
SOX21.2	AGAACGCAGAGCGCAGCAA	175	170	330	164	189	250	122	265	149	117	88	223	0.673733	0.417563	0.654244	0.490443	0.963443	-0.0774696
SOX21.3	GCTGCTGGACTGACGGGTG	193	208	276	218	213	308	262	128	151	254	236	177	0.487748	-0.493774	0.809572	-0.352809	0.89154	-0.145176
SOX21.4	TCTCCCGCTGCTGGACTGA	168	161	201	126	202	225	204	176	173	89	104	182	0.998865	0.00255683	0.903096	0.245579	0.860802	-0.246151
SOX21.5	CGGGAGAGGAAGACTCGAG	154	206	295	89	208	161	163	185	169	161	168	248	0.865431	-0.206864	0.958336	0.133989	0.703611	-0.34457
IRF1.1	TTGTAGAGCTAGCGGCGAA	34	28	125	59	116	72	28	58	61	58	35	37	0.967113	-0.101451	0.974233	0.164576	0.928051	-0.271134
IRF1.2	GCGAAGGGGAAGTACAGGG	255	270	539	43	183	186	246	107	249	230	392	88	1.48e-07	-2.25858	0.0443971	-1.37715	0.0711581	-0.886531
IRF1.3	GCGGCGAAGGGGAAGTACA	150	172	136	155	219	158	166	162	199	168	148	187	0.865359	0.194173	0.92025	0.192807	0.998278	-0.00215017
IRF1.4	CGCCCGCGCGGCTGTCCGG	421	553	488	390	390	507	267	384	412	563	414	418	0.918124	0.0868806	0.738371	-0.268083	0.579314	0.350616
IRF1.5	CAGGCTGTTGTAGAGCTAG	487	272	389	140	386	474	447	292	332	417	317	224	0.0921186	-0.776514	0.399474	-0.663595	0.915117	-0.116105
SOX9.1	GGAGGGGATCGCAGCCAAA	319	526	203	312	368	504	195	475	221	277	114	736	4.77e-06	1.62391	0.636361	0.407525	0.000866638	1.2137
SOX9.2	CTGGGTGACGAGGCGGGAG	121	74	45	211	206	139	116	289	160	14	43	314	0.000128724	2.02461	0.00368326	2.10412	0.978495	-0.0864724
SOX9.3	CACCCTACCGTCCGCCCTT	1026	1510	1279	1647	1311	1484	780	1966	869	1395	845	2300	1.07e-11	1.09394	0.000112815	0.605626	0.0267552	0.484649
SOX9.4	GGCGGGTGGCTCTAAGGTG	288	90	170	34	299	177	217	41	210	167	131	68	0.00158241	-1.82144	0.120385	-1.4502	0.752101	-0.3743
SOX9.5	CAGCCAAAGGGCGGACGGT	227	74	102	225	98	60	134	240	125	52	14	179	0.0621228	1.50541	6.14e-05	1.99641	0.838037	-0.494522
BARHL1.1	CCAAGTTGGGGAGAGCAAA	430	274	140	106	274	325	280	190	132	243	246	161	0.526856	-0.559526	0.33262	-0.69978	0.92003	0.138654
BARHL1.2	GCGCCTCCCTGCTCCTCGG	245	274	102	102	130	162	160	107	74	50	131	124	0.870307	-0.220969	0.910103	-0.307078	0.969174	0.0808132
BARHL1.3	AGAGAGGACCTCCCCGGCC	358	317	397	180	472	640	353	264	323	335	371	232	0.0952426	-0.692121	0.234267	-0.729097	0.976273	0.0337492
BARHL1.4	CCGGGCCCGCAGCTATCTG	403	286	558	263	518	477	506	294	483	368	198	321	0.526856	-0.414885	0.89411	-0.179305	0.806425	-0.239003
BARHL1.5	GACGGCCCGAGGGCCCCCT	392	686	578	406	647	418	374	287	441	350	419	366	0.631792	-0.290322	0.845802	-0.244383	0.960972	-0.0511096
BHLHE23.1	GGTGGGGGCTCTGGACCGA	178	163	199	246	223	152	138	213	140	232	179	164	0.700898	0.343536	0.819983	0.360757	0.985446	-0.0227934
BHLHE23.2	TGGCCCCTGCGTGTCGCCA	88	84	173	108	153	70	180	202	102	138	220	127	0.695908	-0.379063	0.627046	0.711898	0.155608	-1.09653
BHLHE23.3	GGGTCGGGGTCAGGGTCGT	302	213	196	119	131	370	200	147	139	227	145	221	0.923424	-0.109368	0.591526	-0.549098	0.558636	0.437684
BHLHE23.4	TCACCCGGTCCCCCCTGAT	1468	1556	1472	931	1253	1577	1243	1171	1090	1273	1012	1444	0.978735	-0.0150576	0.817856	-0.132695	0.725106	0.114173
BHLHE23.5	ACCAGCGCCGCAGGCTCAC	188	226	300	274	202	124	188	339	222	148	151	112	0.785092	0.30897	0.541951	0.749713	0.631109	-0.448351
PAX8.1	GAAGGGGAGGATTTTGCAA	540	435	700	548	475	765	591	684	439	565	481	695	0.669152	0.185481	0.645041	0.312651	0.870878	-0.130717
PAX8.2	TCAGCAGGCCTGGAAATAT	171	292	303	350	245	146	198	132	242	327	220	224	0.955633	0.0747466	0.981763	0.062603	0.995802	0.00567344
PAX8.3	GGCCTCAGCGGGATAAAAC	211	684	572	674	239	340	274	544	183	237	167	593	0.0130057	0.994315	0.22039	0.747258	0.854582	0.241835
PAX8.4	TCGCCAGACCCATCTCCCA	382	319	195	465	293	448	565	434	319	248	355	346	0.87741	0.177846	0.440258	0.522561	0.743291	-0.349836
PAX8.5	AGGCTCGTAGGCCGCGGAT	131	143	202	238	94	166	101	163	162	101	88	148	0.448069	0.631867	0.555553	0.656319	0.985362	-0.0310073
FOSB.1	GACAGTGCGGGACTCGATT	204	202	64	348	254	218	124	204	157	252	170	228	0.114331	1.1209	0.741731	0.411304	0.496045	0.705102
FOSB.2	GGACTCGATTTGGCGGGGC	218	225	164	165	228	234	212	60	164	124	138	180	0.836122	-0.282582	0.89431	-0.298148	0.991688	0.0129243
FOSB.3	GCCGGCCGAGCTCCTTATA	164	50	182	108	90	187	70	172	142	12	78	164	0.586693	0.533878	0.549651	1.11332	0.801161	-0.581569
FOSB.4	TGGCGGGGCCGGAGATTTG	134	300	107	216	183	126	140	138	158	146	98	131	0.542898	0.567558	0.990691	-0.0184068	0.587345	0.57997
FOSB.5	GGGATCCCCTCCCGCCGAG	136	240	201	215	188	217	143	327	202	203	100	227	0.0774651	0.886919	0.691828	0.404884	0.524107	0.47684
FOSB.6	AACGCTCCCGGGACGTCAG	85	134	157	86	119	31	78	28	74	96	34	18	0.649864	-0.790682	0.808368	-0.757792	0.985367	-0.042968
FOSB.7	CGTGCCCCGCGTCAGACGG	184	210	200	60	171	180	281	82	99	133	88	117	0.144914	-1.06974	0.407932	-0.833465	0.870878	-0.238929
FOSB.8	GGCCACGTTGCTAAGGGAG	231	352	275	152	322	211	184	177	269	182	84	227	0.901757	0.151621	0.888769	-0.234442	0.728181	0.381539
FOSB.9	TCCCGGGAGCGTTCTATTT	296	518	380	370	393	478	307	384	277	283	256	383	0.484727	0.345681	0.981763	0.0456721	0.646234	0.295593
FOSB.10	TCCCGGGACGTCAGGGGCG	70	122	155	96	69	76	88	112	46	133	68	24	0.88451	-0.273657	0.926274	-0.324308	0.984023	0.0412594
FOXA2.1	GGAGGCGGTAGTTGGAAGT	226	92	108	182	194	260	156	194	93	182	104	121	0.60258	0.493466	0.974929	0.104322	0.776287	0.384984
FOXA2.2	CAGGCCAGCGCCCCGCGGT	141	210	54	194	164	164	95	215	119	133	20	211	0.00147772	1.96307	0.631716	0.488313	0.0852735	1.47066
FOXA2.3	CGGCAGCCCGTGAGCGCGG	292	313	382	186	221	441	194	168	242	453	178	237	0.788543	-0.246186	0.102439	-0.861813	0.298961	0.611059
FOXA2.4	ATGGGCTGCCCCGGGTCTG	512	512	459	409	426	563	405	371	447	429	402	486	0.947655	0.0502713	0.974233	-0.0533556	0.895521	0.100246
FOXA2.5	AGTGCCGCAGTGACGTGGG	146	69	91	110	197	77	64	144	98	217	72	122	0.326669	0.787704	0.967774	0.152039	0.695293	0.631849
PAX1.1	TAGAGGGGTGGGTTCCGGG	149	88	166	200	104	152	74	258	111	118	36	177	0.0324132	1.36785	0.145077	1.02107	0.854882	0.343365
PAX1.2	GCGGTGCAGGGCTCCTGTC	87	134	16	316	69	78	54	294	48	72	18	283	1e-10	3.38925	2.85e-05	1.85795	0.257269	1.52384
PAX1.3	TAGAGTTTCAGGGCGGGGA	140	77	159	83	256	270	276	173	153	196	196	160	0.472366	-0.600795	0.941853	-0.220728	0.782287	-0.382522
PAX1.4	CAGAGCAGTGGAAGGTCCC	465	507	402	289	443	592	405	521	414	197	291	502	0.607066	0.301765	0.87335	0.237235	0.960972	0.0610646
PAX1.5	CCCAAAGCTAGAGGAGGAA	679	710	813	553	711	689	494	719	507	636	504	665	0.726996	0.175472	0.906287	0.110346	0.938203	0.0606466
TCF15.1	TCCGCCGCGCCCTGGCCAA	248	394	270	284	260	186	263	496	213	224	165	261	0.228487	0.654061	0.590011	0.558143	0.949849	0.0906485
TCF15.2	CCCGGGCCGCTTTCAACCT	606	680	605	593	710	715	449	401	411	390	473	593	0.865431	0.126402	0.975768	0.055218	0.941334	0.0671371
TCF15.3	GGCCCCTCCCTCGCCTATA	431	379	338	369	376	329	475	359	358	361	173	482	0.603022	0.370638	0.645041	0.350918	0.987715	0.0167462
TCF15.4	GCAAGGCCGCCCCGGCCGG	112	34	84	88	80	121	117	163	109	45	112	44	0.978735	-0.0556184	0.712222	0.803768	0.524107	-0.863132
TCF15.5	CCGTCCCCCAGGTTGAAAG	714	768	1136	762	996	1081	604	708	652	688	515	879	0.760656	0.169602	0.929747	0.0930802	0.932837	0.0720106
MAX.1	CGGCCCCCGCCACGTGACC	152	260	363	140	196	215	136	49	231	198	166	242	0.660959	-0.523053	0.809572	-0.467113	0.965143	-0.060883
MAX.2	CGCCTGCGCGTCCCGGGGA	290	384	102	494	389	386	159	550	301	411	192	732	8.78e-08	1.95295	0.0320311	0.754114	0.0145644	1.19633
MAX.3	ACCCGGGCCGTCTGTTAGA	551	658	662	249	525	647	464	416	439	587	521	429	0.157161	-0.547752	0.136863	-0.621528	0.926551	0.0705878
MAX.4	TCCCTCTAACAGACGGCCC	398	481	749	203	505	400	409	512	424	381	336	456	0.727656	-0.269623	0.981763	0.0506459	0.587345	-0.324745
MAX.5	CGCCAGCCCGGCTTGTTGA	134	156	42	41	132	136	77	0	67	86	92	136	0.955975	-0.326228	0.916418	-0.930616	0.668557	0.610975
ID1.1	AACAGCAAGGGTGGGTCGG	148	148	248	162	200	182	164	210	126	128	115	185	0.866159	0.180363	0.65178	0.478843	0.767896	-0.302961
ID1.2	AGGCTGGACCTAGGAGCGC	454	300	257	245	416	399	460	331	336	476	184	366	0.91782	0.109603	0.913082	-0.168987	0.801161	0.276603
ID1.3	CAGGCACTAGACGAGCAGG	186	84	250	118	131	103	122	90	92	112	88	138	0.825901	-0.279304	0.845964	0.382978	0.506526	-0.666945
ID1.4	CTAGTGCCTGCTCGCAGTG	307	564	142	1533	413	579	101	2077	322	283	176	1672	2.56e-54	3.68143	1.13e-24	2.10782	0.000109517	1.56333
ID1.5	TGGGTCGGTGGCAGGGCAC	126	316	184	110	168	186	186	218	76	45	84	158	0.887877	0.178735	0.981763	0.0631623	0.960682	0.111279
PLAGL2.1	CCAGCCGCGGCGCACAGTC	228	200	172	278	298	298	182	366	251	206	60	339	0.00363856	1.34859	0.230338	0.674649	0.423857	0.670574
PLAGL2.2	CCGCGGCGCACAGTCGGGG	190	110	294	57	187	274	98	275	152	94	96	191	0.89943	0.206327	0.901167	0.328197	0.952752	-0.124802
PLAGL2.3	CGGGCGCTCGGGTCGTGGA	47	104	22	90	24	146	51	136	56	40	26	165	0.0053464	1.99133	0.683083	0.656269	0.341226	1.33011
PLAGL2.4	CGCAGGGACCGCTGGGAGC	362	372	265	510	467	353	213	613	284	329	273	721	2.84e-06	1.32466	0.000293058	0.983558	0.632988	0.337496
PLAGL2.5	GCGGCGCGCAGGGACCGCT	42	62	84	20	88	94	30	90	60	53	37	116	0.706477	0.645859	0.948923	0.270881	0.874249	0.372905
THRA.1	CACCAAGTACCCACTCCTG	398	508	366	318	520	487	434	266	324	414	429	333	0.500575	-0.390978	0.51933	-0.423645	0.976753	0.0291494
THRA.2	GAGCAGCCGCGAGCCGGCC	255	300	360	183	286	357	215	317	298	121	248	241	0.927937	-0.0872142	0.946442	0.157198	0.826155	-0.248399
THRA.3	TGGGGAGGGCGAGTCCGAG	120	93	0	61	98	76	70	130	76	72	10	100	0.632875	1.84669	0.835603	0.441726	0.610968	1.40563
THRA.4	GCGGCCGGACCTCTGGCGG	196	283	223	205	166	156	239	166	136	90	145	360	0.715277	0.322166	0.583646	0.669711	0.769169	-0.350933
THRA.5	GCAGGGAGCAGCCGCGAGC	400	318	397	189	160	312	303	265	203	205	177	333	0.941709	-0.0722972	0.957962	0.102598	0.857226	-0.178577
NR1D1.1	AGTCCGCCCACTTTGTCGG	511	688	425	471	543	597	367	239	278	599	279	414	0.864022	0.161595	0.416223	-0.545381	0.0123661	0.701307
NR1D1.2	GGGGTGCGCTGAAGAGTCA	152	102	150	124	197	142	227	107	132	220	262	94	0.152823	-0.963161	0.873169	-0.355821	0.568179	-0.611978
NR1D1.3	TGTAGTCCACCGACAAAGT	234	198	306	192	292	264	209	273	167	116	231	318	0.898449	0.11836	0.441989	0.646353	0.448865	-0.531137
NR1D1.4	GAAAGGCTCGGGCAAAAGG	205	462	399	166	194	266	189	84	94	191	165	191	0.416869	-0.646535	0.35941	-0.844854	0.884374	0.192681
NR1D1.5	TGTTGGAAAAGTGTGTCAC	254	142	309	270	278	176	288	194	367	232	337	283	0.709524	-0.2836	0.55501	0.604998	0.102608	-0.893252
IRF3.1	GGACTGGGGTGCCCACCAC	685	354	456	261	607	766	467	526	530	498	526	510	0.853504	-0.157087	0.936482	-0.143909	0.986725	-0.0156241
IRF3.2	GCTGGGCCGGTTATCGACC	233	143	116	167	381	224	194	306	215	212	120	258	0.210412	0.786335	0.642971	0.497298	0.826158	0.286606
IRF3.3	ACCGCAAGTTGAGTGGAGG	278	272	406	133	283	275	192	142	191	152	172	182	0.311168	-0.642439	0.740205	-0.405214	0.822139	-0.241761
IRF3.4	TCAGCGGGGTGTTGACGAG	122	154	186	78	120	48	84	130	62	72	109	86	0.836706	-0.27883	0.93105	0.282176	0.698835	-0.56666
IRF3.5	CGGCCCAGCGTAGAAAGGG	136	74	387	62	195	219	253	130	179	186	308	106	0.000114637	-1.62754	0.780956	-0.527723	0.0701237	-1.1043
STAT5A.1	AACAAGGAACCCGCTGAAG	387	495	459	316	202	424	366	287	255	550	479	352	0.433483	-0.41161	0.529411	-0.453868	0.970337	0.0380941
STAT5A.2	CCTACCTATCCCTGGACCG	410	377	427	360	556	478	443	232	341	406	385	407	0.682221	-0.277412	0.927631	-0.145014	0.8694	-0.13575
STAT5A.3	GGCCTGCTGGGACTCCCGG	321	312	326	204	297	393	298	220	238	164	259	171	0.374848	-0.50104	0.827509	-0.308903	0.846753	-0.195846
STAT5A.4	AGGAACCCGCTGAAGGGGA	250	146	60	268	360	216	86	449	180	267	81	370	1.13e-08	2.26886	0.115854	0.935992	0.0468314	1.32884
STAT5A.5	CTGCCTCGCCCTCAGTCGC	518	572	551	304	675	466	510	236	424	486	340	363	0.185345	-0.556259	0.302807	-0.573314	0.985986	0.0124734
DACH2.1	CAGAAGGGCTGGGGCCCAT	699	392	773	552	582	989	699	777	525	745	558	611	0.998865	-0.0018831	0.981763	0.0517749	0.959668	-0.0572363
DACH2.2	GGAGCGCTCGGGCGCAGAA	142	130	102	114	102	96	150	108	91	139	96	129	0.970689	0.0564887	0.974233	0.106846	0.976273	-0.0542567
DACH2.3	GCAGCCATTCGGAGCGCTC	41	6	18	32	8	36	63	86	31	62	48	50	0.879969	0.344808	0.822623	0.789078	0.907558	-0.447372
DACH2.4	AGGGGATCTAGAGGAGTCA	836	641	815	452	557	575	688	437	687	583	523	624	0.341635	-0.352954	0.957135	-0.0754291	0.492617	-0.281758
DACH2.5	TGCGCCCGAGCGCTCCGAA	63	66	100	120	129	104	96	138	84	96	46	131	0.347769	0.779366	0.560132	0.726816	0.982389	0.0495297
ZNF384.1	GGAGCGCCGGAAACGAAAA	195	264	228	198	342	359	216	238	208	180	180	210	0.909513	0.109588	0.962951	-0.0954567	0.841628	0.201417
ZNF384.2	TGGAGGAACTGGGGTTCGC	100	90	51	104	149	92	124	128	108	108	96	204	0.542065	0.661247	0.553114	0.736005	0.970516	-0.0762637
ZNF384.3	GGGCGCTAATGGAGAAAGA	629	363	212	282	610	464	346	566	477	451	401	554	0.458953	0.513069	0.780956	0.287621	0.842488	0.223939
ZNF384.4	TAGCGCTGCGAGATATTCA	243	82	202	174	258	179	170	230	172	126	260	239	0.981032	0.0330162	0.239695	0.916327	0.246261	-0.887208
ZNF384.5	CAGAAGCCGAGTCACTTCC	263	195	436	240	255	221	223	225	208	86	191	207	0.816464	-0.214215	0.510509	0.662469	0.15794	-0.880976
ELK1.1	GGACTGTGAGCAACTGAAA	322	204	236	299	266	351	175	548	242	200	168	332	0.00518493	1.08967	0.135033	0.846002	0.806425	0.239755
ELK1.2	CGCCTCCTCGGGACTCCAG	76	96	36	51	78	222	56	49	51	18	60	98	0.845	0.361654	0.877706	-0.498659	0.667099	0.856647
ELK1.3	GGCCCCTGGAGTCCCGAGG	251	317	269	140	220	265	449	114	301	235	425	105	0.000163476	-1.64894	0.113305	-0.978664	0.254822	-0.67469
ELK1.4	GTGCCGTGATTGGCGTAAG	449	308	474	451	363	283	329	151	310	320	320	320	0.876643	-0.177236	0.911085	0.222227	0.448865	-0.40621
ELK1.5	AAGGCCGAACGCGCCTCCT	166	132	316	100	186	250	180	198	133	156	117	140	0.700898	-0.374969	0.9712	-0.107188	0.824541	-0.271947
SIX1.1	TGCCGGCGGCGCCTATCCG	178	81	142	94	122	162	154	144	131	167	118	159	0.990042	-0.0243057	0.974929	0.102718	0.942579	-0.130208
SIX1.2	TTAAAGCGCGCAGCGTCCC	225	189	93	184	202	248	82	343	150	134	151	330	0.0100461	1.37163	0.245509	0.779455	0.576402	0.588661
SIX1.3	TGGCTGGCCAGCCCCGGAT	142	146	162	149	160	196	204	96	126	185	160	309	0.949102	0.0898809	0.926465	0.227805	0.918464	-0.139373
SIX1.4	GCGTCCCCGGCACGCTGAT	278	232	309	130	237	237	152	230	258	280	127	185	0.998865	-0.00338308	0.836618	-0.302789	0.771877	0.294499
SIX1.5	GAAGCCAGTTGGGGTCTGA	233	293	120	130	200	185	108	262	160	190	48	130	0.167094	1.01993	0.94547	-0.172139	0.0544185	1.18588
PRDM7.1	AGTACCCCCAGACCTCCCT	1248	1667	1840	741	1254	1513	1324	1151	848	1237	1278	919	0.00402495	-0.595763	0.0954166	-0.464546	0.684753	-0.135499
PRDM7.2	GTGTTCAGAGCAGGAAGAC	82	144	42	112	69	58	77	66	131	70	90	66	0.897935	0.239834	0.981763	0.0638275	0.947161	0.169691
PRDM7.3	AGCAGGAAGACTGGGTTCC	201	84	164	114	183	188	87	104	167	84	98	164	0.874872	0.20921	0.885627	0.315092	0.957484	-0.108965
PRDM7.4	TCTGAACACCCCAGCCAGA	357	424	526	218	356	493	242	208	308	363	250	479	0.937726	-0.0877124	0.777399	-0.328634	0.756945	0.237314
PRDM7.5	GAAGACAGAGCCTTGTTCT	88	84	68	94	64	171	110	178	76	51	77	88	0.657182	0.526791	0.825797	0.475513	0.984023	0.0472663
HIVEP3.1	ATACCTGTGGGGTTCCTCA	603	1418	1303	620	823	1232	838	941	818	659	784	879	0.657824	-0.188433	0.763527	-0.232121	0.960979	0.0394832
HIVEP3.2	CTGCCCTGAGGAACCCCAC	968	1074	1591	654	1107	1048	771	632	802	757	707	832	0.245549	-0.424766	0.637359	-0.245875	0.753159	-0.183603
HIVEP3.3	TGAAAAAGGCACCCAAAAA	325	231	374	193	330	356	343	369	285	192	235	383	0.968676	0.040938	0.625334	0.468109	0.484015	-0.429635
HIVEP3.4	GGTCAAGATCAGGTCCCTG	334	592	327	260	447	549	518	432	326	357	306	389	0.949053	-0.0617978	0.76346	-0.276671	0.803809	0.211904
HIVEP3.5	AGGAACCCCACAGGTATGC	342	537	579	316	379	524	281	399	332	693	266	344	0.986887	0.0217734	0.296529	-0.567772	0.260645	0.584957
HIVEP3.6	GAAAAGACAAGCGAGGCAT	401	451	324	341	406	473	308	335	321	405	468	418	0.998865	-0.00343712	0.950644	-0.0939112	0.941722	0.0872018
HIVEP3.7	AGACAAGCGAGGCATGGGT	330	258	264	190	331	533	359	322	375	210	148	167	0.92929	-0.104782	0.832565	-0.328691	0.867345	0.220068
HIVEP3.8	AAAAGGTCTGGACTCCTAG	385	538	510	134	409	388	295	444	267	238	168	365	0.970689	0.0505138	0.958336	-0.123651	0.890988	0.170018
HIVEP3.9	CTAGTGGAAAAGACAAGCG	107	264	174	198	128	215	137	156	128	153	164	142	0.913382	0.128339	0.957961	-0.126095	0.820552	0.249592
HIVEP3.10	GCGAGGCATGGGTTGGCTC	123	86	138	136	142	231	104	117	137	115	46	101	0.713298	0.435681	0.981763	-0.0557871	0.734062	0.48686
HIVEP3.11	AAGCCAGTCCCATGCCTAA	428	508	330	268	482	376	436	286	307	398	248	372	0.927937	-0.0803667	0.750917	-0.294532	0.803809	0.210758
HIVEP3.12	GAAAAGACAAGCGAGGCAT	346	387	354	299	425	437	297	347	354	416	425	480	0.936286	0.0742134	0.981763	0.0282679	0.969097	0.0434928
HIVEP3.13	TAGCTGTCACTCCCAGCGC	158	297	192	183	202	173	148	250	108	84	134	207	0.444808	0.500748	0.784621	0.430927	0.969174	0.064737
HIVEP3.14	GTGCCTTTAGGCATGGGAC	248	213	242	82	161	100	133	271	142	199	64	192	0.726154	0.425877	0.941853	0.214514	0.907558	0.207197
HIVEP3.15	CCATGCCTAAAGGCACAGT	438	435	438	394	290	553	411	419	312	376	366	350	0.999784	-0.000243139	0.98524	-0.0212068	0.984751	0.0169825
BCL11B.1	CCTGCCAGGTGAACTGGGA	678	552	522	468	457	608	523	577	492	518	289	579	0.421367	0.361628	0.879307	0.136889	0.724475	0.220885
BCL11B.2	GGAGCTCTCGGTCTCTCTA	631	649	760	413	516	468	364	605	388	347	317	448	0.865431	0.141621	0.859347	0.203376	0.955102	-0.0670346
BCL11B.3	TCTGCGCCCGCACCGACCC	352	544	245	304	359	307	304	404	285	423	290	394	0.477535	0.412493	0.981763	-0.0438583	0.524107	0.452171
BCL11B.4	GCCAGCCTGCCAGGTGAAC	136	314	154	106	182	206	165	208	185	172	268	123	0.671892	-0.441907	0.725633	-0.471739	0.985367	0.026183
BCL11B.5	TGACCCTTCCGAGGCTCTG	381	244	378	328	233	405	272	205	167	218	148	428	0.631214	0.378941	0.766493	0.359388	0.988671	0.0156864
KLF2.1	CGGAAACGCGTCCCGGATG	350	650	712	768	409	593	762	385	387	557	737	198	0.694022	-0.611083	0.968573	-0.167428	0.21559	-0.45012
KLF2.2	CCCGCCGGCTTATATACCG	380	522	547	338	276	466	509	216	252	360	475	315	0.0478783	-0.753368	0.603622	-0.422902	0.461187	-0.334272
KLF2.3	GCAGCGGCCGTGGCCACTG	234	212	334	383	196	372	315	304	160	285	349	285	0.991496	0.0170427	0.73291	0.369323	0.642479	-0.356734
KLF2.4	GGGCCCGCCCAAGCCTTAT	173	232	236	146	303	159	151	238	151	140	87	179	0.703098	0.360174	0.87335	0.272321	0.959562	0.0828238
KLF2.5	CGGGCGGGGACGGCTCTGT	115	137	230	164	109	126	194	169	168	120	102	198	0.920626	0.111558	0.490175	0.654148	0.523991	-0.54677
ATF4.1	TAAACGGTTGGGGCGTCAA	270	258	256	299	225	292	180	183	267	98	158	234	0.641807	0.371609	0.795245	0.402162	0.982389	-0.0350696
ATF4.2	TGCGCTGACACCGGAAGCG	53	72	134	78	125	124	78	44	66	108	54	134	0.986109	0.0459626	0.981763	-0.081101	0.953946	0.123251
ATF4.3	GCGGGGAAAGGTCGTTTTC	86	50	66	76	78	64	69	55	52	56	40	40	0.973944	0.0752149	0.956125	0.223966	0.953502	-0.154327
ATF4.4	GCTCAGGGCCCTAGATGGG	566	414	676	354	454	539	352	611	328	430	393	526	0.845792	0.14579	0.727316	0.285396	0.865536	-0.143601
ATF4.5	GGGAGGGAAGGGAGCGGGC	189	255	332	149	252	395	290	183	139	124	434	116	0.00829137	-1.21152	0.678647	-0.53791	0.355698	-0.677739
FOXP2.1	AATCACTAGGGTATGTCTT	810	1145	1255	697	847	1185	787	974	668	792	862	868	0.797742	-0.126132	0.906287	-0.0999267	0.962522	-0.0304111
FOXP2.2	GGTAAGCTTGTCCTAATAA	323	354	473	378	382	554	293	305	242	267	134	434	0.525628	0.450085	0.925669	0.148052	0.763131	0.297406
FOXP2.3	TCTTTGGTGTGCAACGTGA	241	224	326	186	219	242	183	190	152	234	219	288	0.948697	-0.0681204	0.965527	0.0931283	0.880465	-0.165103
FOXP2.4	CAGACATGAAAGCTAACCG	200	322	403	256	336	264	340	192	244	288	391	240	0.141156	-0.668096	0.93105	-0.156495	0.314295	-0.516206
FOXP2.5	CGATCACGTCCCAGACTGA	324	406	356	344	237	481	359	454	319	291	294	267	0.873097	0.142262	0.97255	0.0720199	0.945786	0.0662895
FOXP2.6	ACTGAAGCTGGTAAATCAA	201	357	335	240	247	396	135	248	217	129	165	368	0.436202	0.526826	0.927104	0.184525	0.769169	0.338274
FOXP2.7	ACAGTGTCGTTCCTGTCTT	575	843	591	347	431	705	464	320	471	388	588	478	0.253571	-0.487965	0.345972	-0.546735	0.959562	0.0548212
FOXP2.8	AGTCAGTTCTTGCAATAGG	282	534	410	152	278	300	312	166	270	194	205	256	0.253571	-0.61209	0.514524	-0.641639	0.985362	0.0255802
FOXP2.9	TAGCCTAGCAGGGTTTGTG	559	880	927	625	746	997	525	864	458	661	402	822	0.257779	0.421608	0.956406	0.0607231	0.41292	0.356307
FOXP2.10	TGGTAGCCTCAAACTGTTA	184	186	139	78	60	170	82	86	88	81	44	166	0.755292	0.42095	0.944705	-0.206237	0.606558	0.623308
IRF5.1	GGGCCCGGAGTGGATTCGC	240	137	277	172	228	255	183	242	194	268	184	249	0.912196	0.106412	0.94547	0.161004	0.968006	-0.0581912
IRF5.2	AGAGCCAGTGGCCAGTCTA	409	160	351	216	285	344	198	281	190	238	239	242	0.990042	-0.0187271	0.92025	0.186282	0.859181	-0.208906
IRF5.3	CCTCCAGGGAGATGCCAGA	362	474	153	301	364	485	182	341	283	404	167	284	0.0360151	0.92256	0.61006	-0.361307	5.98e-05	1.28093
IRF5.4	CCGCCCCGCGAATCCACTC	163	430	181	128	256	229	158	130	130	196	198	108	0.543654	-0.510348	0.147968	-1.01256	0.564977	0.497256
IRF5.5	CGGGGCTGCACACAAATGA	373	353	291	222	305	236	243	228	277	162	176	293	0.877493	0.139516	0.915533	0.187685	0.967803	-0.0522724
IRF5.6	AGGTTGGAAATTTGGTCTG	345	464	162	328	406	487	262	320	178	350	252	303	0.457989	0.507425	0.800845	-0.244509	0.15794	0.748139
IRF5.7	CCCTGGCCTCAGAACACGC	647	623	744	543	462	548	492	645	394	559	363	568	0.63991	0.236438	0.802805	0.204098	0.973948	0.0274676
IRF5.8	GAAACGAAAGTGGCTAGAC	197	216	212	86	156	246	146	202	134	152	100	218	0.86888	0.212351	0.9712	-0.102365	0.749257	0.311252
IRF5.9	GGGTGGGAGGTTGGAAATT	684	1039	600	624	699	581	717	649	717	514	588	724	0.865431	0.10778	0.946442	0.102156	0.998921	0.000627906
IRF5.10	CTGAGGGAGGGAGCCGAGT	325	322	236	322	327	226	250	340	353	254	426	407	0.83036	0.212735	0.331143	0.59058	0.700367	-0.381811
HOXD1.1	GGAGAGCCGTCGCGACCGG	218	126	415	128	131	217	179	60	116	171	188	127	0.0495808	-1.18415	0.759992	-0.506398	0.34434	-0.682949
HOXD1.2	GGGGGGGCTAGTCCCTCGA	448	587	639	459	468	489	462	334	393	432	377	516	0.908126	-0.0873392	0.991825	-0.00935337	0.916589	-0.0828782
HOXD1.3	AGGCAGCCCCCGGTCGCGA	270	471	383	394	364	480	288	445	275	300	220	460	0.0704633	0.627013	0.749743	0.260526	0.503483	0.362096
HOXD1.4	GTCGCGACGGCTCTCCTCG	192	143	222	174	204	163	170	104	118	184	140	210	0.976119	-0.0444895	0.950644	0.165378	0.858888	-0.21458
HOXD1.5	GGCTCTCCTCGGGGCTCGG	166	82	181	107	129	83	122	202	76	76	79	66	0.957545	0.0895746	0.578156	0.831056	0.423857	-0.748016
HOXD3.1	AGGGAGGGAAGAACCACGA	128	243	168	157	240	231	115	281	158	239	111	212	0.171213	0.787084	0.981763	0.0345117	0.188583	0.748273
HOXD3.2	GCTGCGGCTGGTCATGTGC	147	70	68	125	135	339	133	127	124	219	94	178	0.586415	0.552162	0.87335	-0.361695	0.421792	0.911211
HOXD3.3	TTGCGGTCGTCATTGGCTG	137	108	239	46	145	103	114	132	101	89	54	44	0.581507	-0.722764	0.945182	-0.252055	0.734062	-0.477574
HOXD3.4	CTGGGAAAGCAGAATGCGG	460	172	430	307	308	500	372	210	320	431	346	405	0.710785	-0.261775	0.974929	-0.0865515	0.890988	-0.178313
HOXD3.5	AATGCGGGGGGAAATTCGC	133	144	221	80	139	251	144	181	64	174	224	103	0.423803	-0.667457	0.772432	-0.459968	0.87301	-0.210621
HOXD9.1	GAGCCGGGCACATGGACCT	464	538	882	271	474	385	498	517	438	705	413	507	0.470384	-0.38493	0.888115	-0.206234	0.857226	-0.18242
HOXD9.2	GGCCCGACTGCGGGACCGA	169	239	338	258	264	350	219	336	202	250	144	292	0.47235	0.444901	0.811232	0.272384	0.880672	0.168058
HOXD9.3	GCCGCGCGACCAATGGTGG	227	156	54	134	279	219	216	171	137	56	120	57	0.966723	-0.0865467	0.99171	0.0212973	0.960972	-0.11314
HOXD9.4	TGGGCCGCGCGACCAATGG	269	208	309	208	246	343	193	184	166	246	192	344	0.880474	0.152378	0.979871	0.0659084	0.946264	0.0832815
HOXD9.5	GGGCCAGGCCAGGTCGGGC	122	74	138	50	99	154	101	54	148	87	98	130	0.69337	-0.490726	0.941853	-0.25306	0.887509	-0.239105
HOXD10.1	GGCAAGGCAGGCTCTAAAC	255	186	162	270	304	252	251	285	231	166	162	435	0.104981	0.808438	0.0675112	0.901314	0.947161	-0.0954693
HOXD10.2	CCGGTGTATGCACTCACAC	315	354	570	346	563	533	492	391	266	307	268	432	0.902343	-0.0941221	0.879307	0.174221	0.700439	-0.271995
HOXD10.3	AGTCAAGCAGATGCCCCGG	105	264	200	61	118	207	172	38	136	83	210	70	0.0014037	-1.74571	0.0881198	-1.47724	0.842488	-0.271557
HOXD10.4	ACAGAGCCTGGCACGGAGG	116	224	208	82	151	73	139	148	106	14	242	114	0.304478	-0.762306	0.919248	0.381714	0.687643	-1.15354
HOXD10.5	GCTCTAAACTGGAACCTGA	96	168	152	107	131	181	112	167	90	116	119	152	0.86545	0.20343	0.981763	0.0685663	0.927497	0.131428
HOXD10.6	CCGGCCGGCCGGGTAAGCA	183	220	280	288	197	286	140	174	203	242	166	147	0.88295	0.182823	0.97963	-0.0744107	0.801161	0.249997
HOXD10.7	CTCCAGCGCGCACTATCGC	328	326	421	220	330	442	305	430	302	313	338	334	0.938885	-0.0689586	0.981763	0.04692	0.894167	-0.119013
HOXD10.8	CGGCCGGCCGGCCAGGCTC	112	174	312	64	155	136	238	48	56	142	54	76	0.04005	-1.53193	0.246368	-1.08264	0.739145	-0.454244
HOXD10.9	AGTGCGCGCTGGAGACAAC	344	422	400	296	361	258	303	282	308	164	194	302	0.932881	0.074448	0.845964	0.278717	0.857226	-0.208732
HOXD10.10	CTGGAGCACGTGACCCGAG	236	368	468	325	428	423	252	348	385	210	282	334	0.90685	0.0972936	0.845964	0.231064	0.895064	-0.138418
HOXD11.1	GTAAAAGCTGACTGGGGAA	643	730	415	865	553	795	454	958	548	436	279	1274	1.25e-11	1.48929	0.00053503	0.863522	0.094003	0.622111
HOXD11.2	CTCTCGTAAAAGCTGACTG	396	345	537	324	498	561	467	346	355	388	564	526	0.478976	-0.370269	0.9712	0.0695907	0.390911	-0.442554
HOXD11.3	CCCCCCTCAGTGATAGTGG	421	526	555	261	313	485	499	415	385	437	456	281	0.120052	-0.605068	0.575605	-0.412351	0.725106	-0.196836
HOXD11.4	AACGTGAACAGACACTGTC	130	248	226	101	161	218	204	110	114	144	146	158	0.411345	-0.581232	0.642351	-0.530244	0.965143	-0.0543042
HOXD11.5	TCAGGGCGCCCCTGGTATC	132	352	320	184	164	230	206	194	155	206	166	179	0.817645	-0.211978	0.825797	-0.300511	0.949358	0.0831447
HOXD13.1	CCACGTGGGGGTAGGAACG	392	398	662	267	386	456	336	418	422	423	336	529	0.949053	-0.0576183	0.958336	0.0868747	0.868707	-0.14815
HOXD13.2	GCTGCGCGCGGCCACGTGG	176	187	216	73	172	111	176	220	138	96	126	193	0.978735	-0.0426251	0.801085	0.46878	0.579521	-0.515022
HOXD13.3	GGGCCGCCTCCCGCCCCGA	119	246	87	170	142	158	120	109	128	97	108	109	0.779999	0.352036	0.967495	-0.12717	0.698132	0.473879
HOXD13.4	TGGGAGGTGGACCCTGCAA	254	296	349	218	300	290	116	289	167	244	117	346	0.318036	0.679391	0.863996	0.216993	0.632988	0.458146
HOXD13.5	GGAGTGGGTGGGTCCAGCC	208	211	498	224	260	442	199	230	180	144	188	311	0.935573	-0.0878102	0.93879	0.172389	0.841628	-0.263545
MYOD1.1	CGCGCACGCCAGTGTGGAG	302	321	178	335	293	423	193	379	216	328	129	486	7.1e-05	1.31634	0.642351	0.345139	0.0106002	0.968244
MYOD1.2	GGCGCCTGGCGAGAAGCTA	196	128	144	106	89	182	181	118	122	190	136	288	0.906461	0.157954	0.954116	0.1703	0.992029	-0.0136027
MYOD1.3	CCTCCCTCCCTGCCCGGTA	487	384	363	204	456	437	422	453	218	411	192	438	0.814606	0.219716	0.990609	-0.0147374	0.782393	0.23169
MYOD1.4	TGCGCGCTAGGTCCCCTAC	668	652	700	587	628	764	675	599	548	506	460	829	0.679298	0.198275	0.662165	0.263423	0.925566	-0.0684932
MYOD1.5	TACAGCCGGGGCTCCCGAG	259	550	374	201	298	556	452	194	357	278	559	249	0.00527723	-1.10222	0.0586959	-0.885947	0.820425	-0.220041
SOX15.1	AGGGGAGGCAATCAGCAAC	400	616	449	252	312	574	355	162	271	360	488	370	0.189507	-0.696982	0.178004	-0.780858	0.937938	0.0815398
SOX15.2	GGCACCCTGAGGGTGTTGG	198	90	292	164	246	167	225	108	219	177	131	180	0.63757	-0.411925	0.926962	0.229362	0.450897	-0.645294
SOX15.3	GAGGCAATCAGCAACGGGC	150	266	208	133	126	134	143	72	146	140	160	148	0.63189	-0.464099	0.82447	-0.415068	0.970337	-0.0537011
SOX15.4	TCAGCCCGTAGGTAAACCC	465	394	568	345	493	492	465	392	447	558	437	337	0.359429	-0.38663	0.810995	-0.256218	0.877037	-0.134944
SOX15.5	GGCTGGAAGGCCTGACATC	264	346	430	382	352	590	308	267	315	378	256	277	0.998865	0.00364857	0.816485	-0.282246	0.676539	0.280774
FOXA1.1	CCGAGGTGCACCTGCAAGG	204	198	148	130	117	141	155	106	208	137	92	220	0.825901	0.266245	0.96857	0.112386	0.917816	0.150479
FOXA1.2	GCCTCCGCGGGAAGTGAGC	198	104	92	94	128	127	136	144	66	145	94	265	0.495256	0.643323	0.714596	0.551573	0.960972	0.0906208
FOXA1.3	CTCGCACCTACAAAGCCCG	575	221	186	320	306	346	205	443	317	119	254	472	0.0226688	0.939319	0.0306853	1.07202	0.928051	-0.137937
FOXA1.4	GTCGCGCGCAGCGGTGAAG	229	122	141	145	208	79	142	76	175	102	89	221	0.808196	0.313958	0.6278	0.710042	0.749964	-0.400019
FOXA1.5	AAGGTGGCGTGTACCTCTG	232	290	154	202	260	231	118	284	251	242	241	351	0.330717	0.686315	0.807499	0.297717	0.725106	0.386162
NRL.1	CATCAGTGAGGAGCTTTGT	238	232	261	343	172	320	140	219	220	266	176	204	0.495233	0.517455	0.956125	0.121756	0.627201	0.389466
NRL.2	AGCTCTCTGAGGTCATCTG	93	177	48	296	143	301	202	108	97	110	144	203	0.609247	0.634998	0.881416	0.312001	0.869604	0.318017
NRL.3	GGGAGTCGGATCATCAGTG	387	404	224	465	237	369	272	535	150	364	228	747	1.67e-05	1.29483	0.0227014	0.788706	0.352806	0.503415
NRL.4	CTGCAGGGCCTTGGAAGGT	136	165	218	78	136	195	130	88	104	85	110	42	0.197404	-1.0169	0.551188	-0.850248	0.907558	-0.172057
NRL.5	CAAAAGGCCCGGTGAGAGT	260	264	314	169	198	266	182	220	143	244	244	245	0.863622	-0.170297	0.955791	-0.112824	0.959668	-0.0611841
NRL.6	CACCCCCGGCGCACCACGT	217	168	96	233	156	230	124	120	175	259	158	189	0.586415	0.541291	0.974929	-0.091312	0.501642	0.629045
NRL.7	TGTAAGGGGGCGCTCTGAT	542	720	729	509	637	929	454	698	460	433	354	618	0.425065	0.343892	0.981763	0.0270752	0.595225	0.312655
NRL.8	GCTGCCGGCCTTTGTAAGG	640	442	712	626	552	712	675	573	376	423	382	532	0.925377	0.0672612	0.608407	0.352899	0.632988	-0.28999
NRL.9	TGATTGGTCGATAAGGTGG	120	242	376	230	250	160	121	244	194	138	80	228	0.648131	0.462547	0.53415	0.579743	0.949719	-0.122883
NRL.10	GAGTCCTAAGGCTTCTAAT	570	971	681	684	761	597	617	564	624	661	746	708	0.976119	-0.0260854	0.999342	0.00109425	0.972299	-0.0320504
KLF16.1	GCGGCTCGGAGAGTGGTGG	78	89	68	123	80	94	59	98	60	30	38	38	0.561506	0.780717	0.829826	0.56446	0.935751	0.209591
KLF16.2	GCTCCGGGCCTAAGACGCT	50	160	120	226	75	165	43	57	52	68	90	115	0.539388	0.776162	0.920626	0.297285	0.755436	0.471905
KLF16.3	CGGCCGCGCGCCCCGGCGT	176	120	52	204	86	102	100	150	128	183	54	153	0.0394375	1.35674	0.755035	0.486882	0.448865	0.865769
KLF16.4	CTGACGCGTCCTGACGCAC	146	99	100	196	76	142	129	98	162	93	104	132	0.706533	0.421744	0.696122	0.581496	0.923231	-0.164116
KLF16.5	CGCCAGCGCCTAGCGTCTT	162	299	233	227	172	150	177	266	173	164	194	264	0.561506	0.379883	0.642971	0.491714	0.935619	-0.116979
JUND.1	CCGAGCCGAGGCTATAAGA	339	474	418	469	448	341	320	558	324	299	273	515	0.0207127	0.684184	0.115511	0.663069	0.985367	0.0165116
JUND.2	CAACAGCGCGCTGCCTTGT	380	296	243	358	226	269	491	357	365	146	356	334	0.977891	-0.0351984	0.149266	0.784937	0.181398	-0.825171
JUND.3	AGGAGCCGCCGCCAGTGGA	138	292	202	121	176	123	129	164	106	172	76	85	0.998865	-0.00707759	0.78067	-0.475095	0.695984	0.461301
JUND.4	CCTTGTGGGTTGACGTCAT	136	250	160	135	198	118	166	80	204	102	120	204	0.984049	-0.0374529	0.989913	0.0294298	0.966509	-0.0705788
JUND.5	GTACACAGCGGTCCCGGGG	184	48	283	73	158	62	172	92	105	101	148	98	0.0381366	-1.10846	0.853238	0.450816	0.0106002	-1.56544
GATA5.1	CTGACCCTGCGGGGAAGAA	176	98	124	115	128	114	83	319	63	32	60	187	0.0334628	1.29722	0.0475959	1.5712	0.89495	-0.277819
GATA5.2	TCGCCAAGCCCCGCGAGCA	244	133	90	68	226	274	162	332	186	124	48	168	0.344575	0.961572	0.91157	0.287763	0.572525	0.671766
GATA5.3	CGGACCAGTGCAGCTAGAC	94	183	127	150	228	220	138	126	78	175	48	225	0.361908	0.770324	0.989913	-0.0237432	0.34367	0.790434
GATA5.4	CTGGCAGGCCCTGCTCGCG	269	260	273	123	384	228	215	310	219	235	122	286	0.755074	0.309037	0.95085	0.143731	0.89136	0.161114
GATA5.5	GACAAGGACGCACGACACG	356	250	257	362	517	322	246	423	270	337	286	456	0.0910345	0.67966	0.252444	0.616752	0.960972	0.0592056
NPAS1.1	GTAGCTTGGCCCCCTACCA	233	221	272	167	347	344	280	186	214	138	290	224	0.371087	-0.518127	0.981763	-0.0628577	0.558309	-0.458369
NPAS1.2	AGGGGGCCAAGCTACCCTG	322	189	373	164	241	180	168	223	177	172	188	180	0.783668	-0.25955	0.873511	0.249955	0.485964	-0.514708
NPAS1.3	GACCCCCGACGTTACCGTG	210	379	319	149	179	94	142	254	204	201	162	220	0.937623	0.0904531	0.982956	0.0454422	0.983865	0.0402658
NPAS1.4	GCGAGCAGGGCGGGTCCGG	39	88	66	20	44	53	33	0	50	48	50	0	0.209678	-2.69333	0.248556	-2.9147	0.938203	0.209556
NPAS1.5	GGGTCAGAATGTAGCACCT	290	202	236	146	235	220	126	154	182	168	206	302	0.927926	0.112362	0.91974	0.201591	0.949816	-0.091423
ZNF236.1	CCCGCCAGGCCGAGCTCTA	450	428	424	209	315	481	417	193	241	374	341	447	0.495233	-0.446983	0.659827	-0.425908	0.9799	-0.0226009
ZNF236.2	GCCGCGGGGCCTTAGCGGA	118	184	165	78	71	158	123	76	112	158	92	44	0.365838	-0.828712	0.214585	-1.13153	0.787423	0.295441
ZNF236.3	TCGGCCTGGCGGGGACCCT	630	662	866	468	649	759	650	520	592	339	408	554	0.662192	-0.221912	0.981763	0.0320473	0.703611	-0.257811
ZNF236.4	GACCGCAGCATGGCTCGGA	94	148	121	122	133	122	50	248	104	113	54	114	0.0990807	1.21796	0.724771	0.523667	0.535769	0.688286
ZNF236.5	CGGCGCCGCGGGGCCTTAG	82	134	40	58	106	107	94	64	46	52	93	37	0.758077	-0.513839	0.758174	-0.641679	0.960972	0.123113
NFATC1.1	CAGCAGGGGCGTGATGTCA	335	162	292	77	455	331	282	352	330	242	214	558	0.79301	0.325754	0.737512	0.556281	0.823985	-0.230761
NFATC1.2	CGCGGCAGCCGCTCGCCTG	369	418	360	195	374	359	308	332	198	284	271	275	0.829518	-0.176285	0.866898	-0.218127	0.968006	0.0381952
NFATC1.3	GCTCGGCGACTCGTCCCCG	450	265	367	184	537	518	394	295	411	422	352	287	0.305677	-0.511448	0.596787	-0.484645	0.980086	-0.0299164
NFATC1.4	CGTGATGTCACGGCAGGGA	180	172	208	158	199	230	181	136	150	90	149	290	0.88451	0.166056	0.757819	0.459738	0.796616	-0.295702
NFATC1.5	AGGGGCGTGATGTCACGGC	304	192	298	170	301	300	301	234	207	175	332	329	0.647743	-0.337187	0.813478	0.322755	0.231691	-0.661919
NFATC1.6	ACGCCCCTACCCCCGGGTC	313	222	326	206	290	415	241	272	171	226	291	198	0.695448	-0.290887	0.94745	-0.13877	0.890988	-0.155918
NFATC1.7	GTACCTGGTGCCGCTCGTG	332	298	357	364	377	350	282	373	320	348	181	364	0.249546	0.522982	0.705182	0.326713	0.829602	0.191747
NFATC1.8	CGCGCGCGCGCGACCGCAG	123	99	214	146	225	230	149	183	160	83	133	275	0.685167	0.343622	0.495334	0.764726	0.724475	-0.42343
NFATC1.9	GAGCGGCACCAGGTACCTA	650	747	940	555	654	805	663	728	557	549	528	623	0.901273	-0.074719	0.95929	0.0599809	0.79936	-0.139271
NFATC1.10	TAAACCCGGAAACGCCCCG	123	188	148	100	162	231	165	115	204	188	139	128	0.707017	-0.35926	0.507768	-0.638735	0.782393	0.27672
CDX4.1	GGAGCTGGTCAGAAATCCC	196	220	450	288	198	300	181	340	241	234	244	425	0.610317	0.355835	0.218277	0.662543	0.734041	-0.310369
CDX4.2	GCAGATGCAGGTTGGACGC	24	108	34	92	118	101	33	113	74	33	124	78	0.779965	0.503125	0.840502	0.47134	0.993222	0.023878
CDX4.3	TGACGCTATGGGGACCAGA	242	308	270	348	224	546	154	448	224	315	152	545	5.91e-05	1.29571	0.615038	0.392237	0.0408538	0.900235
CDX4.4	CGCGGGAAGATCGGTGAAA	498	498	368	464	253	373	329	646	342	196	226	697	0.000110962	1.03368	0.0190174	0.967477	0.960972	0.0622249
CDX4.5	GGGAAGATCGGTGAAAGGG	191	221	456	119	177	277	372	230	158	173	396	203	0.00285535	-1.11581	0.970428	-0.0938255	0.00123088	-1.02454
NR1H2.1	GATCTACCCGGTAAACTTC	321	656	726	292	318	562	264	370	262	386	220	236	0.778	-0.271076	0.262354	-0.623158	0.687643	0.345065
NR1H2.2	CGACAAGCAGCTATAGCTA	322	574	559	398	397	587	455	418	320	541	479	396	0.645013	-0.243066	0.642971	-0.300642	0.949388	0.0533316
NR1H2.3	ACGGAAGTTGGAAACTCAC	241	238	170	175	172	122	173	160	138	190	241	99	0.703098	-0.393181	0.957961	-0.149923	0.862295	-0.24909
NR1H2.4	AACTCACCGGAAGTTTACC	660	631	1074	440	647	946	551	603	596	487	564	940	0.927937	-0.0698748	0.923506	0.132961	0.757188	-0.205595
NR1H2.5	TGCTGCCCCGCACGGAAGT	218	274	124	144	113	220	189	143	71	101	85	253	0.610572	0.485139	0.981763	0.0692049	0.739145	0.412919
BARX1.1	GAAGGGAGGCCAAAAAGGA	492	494	506	235	486	567	309	227	340	254	373	344	0.31185	-0.501334	0.554819	-0.490255	0.987312	-0.0145297
BARX1.2	GCCGGCCGACCGAGACCGA	172	54	174	170	180	146	160	116	168	100	92	80	0.949802	-0.0937267	0.809572	0.515813	0.597902	-0.614425
BARX1.3	AGGGAGGGACCCAGAAGGG	404	371	280	151	349	384	284	388	253	264	264	346	0.916621	0.110303	0.98524	-0.028937	0.883974	0.13795
BARX1.4	TCGGCCGGCCTCTTTCACG	107	44	56	52	108	72	100	76	42	114	26	154	0.647703	0.670906	0.893222	0.394093	0.917203	0.277174
BARX1.5	CGCTCCGCTCAGTCTCCCT	516	683	909	350	482	801	685	417	550	513	699	485	0.000536693	-0.819115	0.258464	-0.476551	0.311571	-0.345856
RARA.1	CAGTCAGGGGCGGATCTAC	524	697	680	355	576	659	456	626	527	373	355	696	0.684345	0.240539	0.910646	0.147804	0.919516	0.0892672
RARA.2	CACCGACCAATCACCAGTC	428	430	421	404	385	397	413	220	415	386	258	443	0.961392	0.0504259	0.996255	0.00531165	0.965146	0.0402745
RARA.3	AGGGTACGGAGCAGAGGTA	100	4	0	60	208	8	32	122	193	132	0	95	0.506796	3.12967	0.80421	0.94	0.824095	2.19551
RARA.4	CCTCTCCTTAATAGACCTC	578	380	238	414	550	324	321	505	527	424	158	723	0.000321901	1.2433	0.149266	0.689734	0.394366	0.551365
RARA.5	CGGGAAGGGCGAGTCTTAA	645	233	276	333	627	536	273	594	576	369	184	483	0.00335695	1.00079	0.572696	0.489756	0.462693	0.508025
RARA.6	CGGGGCGGGGCGGTGGAAA	234	378	314	202	145	129	172	148	198	122	171	146	0.764491	-0.289163	0.973785	-0.11648	0.915133	-0.178391
RARA.7	TGGAGAAGCCCCGGATCCC	546	144	76	129	449	164	153	188	314	198	195	192	0.878131	0.220976	0.9463	0.160906	0.976273	0.0580595
RARA.8	AAGCCCCGGATCCCCGGCT	455	628	280	424	464	586	339	475	305	536	376	681	0.117729	0.668237	0.981763	0.0260877	0.147067	0.640173
RARA.9	CCGGGAATGGGTTAAGCCA	279	235	172	81	248	113	168	227	168	173	134	186	0.947316	0.0893544	0.981763	0.0649532	0.987667	0.0204733
RARA.10	CCACCCGGAATCCTCGCCA	428	476	387	537	549	475	350	488	431	466	236	537	0.0125222	0.767093	0.608481	0.32789	0.333442	0.434578
RFX1.1	GCAGCCGGGCCCGTCACTC	213	150	281	138	143	208	272	237	122	117	145	212	0.866159	-0.176749	0.65178	0.501906	0.299374	-0.681817
RFX1.2	CCCGCGCGTGACGTAACTA	171	519	378	239	320	262	262	235	288	168	351	210	0.411381	-0.478287	0.89131	-0.24672	0.845627	-0.23729
RFX1.3	GATCGCCGGGAAGTCCAGA	178	52	59	102	242	116	146	50	110	146	120	112	0.863178	-0.300264	0.981763	-0.0932984	0.927155	-0.209834
RFX1.4	TAAAGGGGTAGGACTCGTG	460	768	482	517	623	884	479	489	534	534	311	717	0.167094	0.503129	0.885627	-0.141227	0.0300237	0.640892
RFX1.5	CGGGGCCCGGGGTGATTGG	411	582	472	409	490	472	546	491	328	308	355	357	0.941479	-0.0596204	0.955338	0.100051	0.847073	-0.164296
PPARG.1	CCTCCTGGGAGCCTAACTG	895	615	1128	483	834	1022	848	677	638	797	725	699	0.0636193	-0.473366	0.809271	-0.211402	0.568179	-0.26554
PPARG.2	AGGTCCCTTGGTGGAAGGT	106	150	159	69	106	142	156	135	59	157	169	68	0.32325	-0.800155	0.728179	-0.552147	0.836019	-0.252118
PPARG.3	GCCTCTACCCCCCTCAGTT	1381	1611	1761	1146	1197	1734	1259	1118	908	974	1242	1413	0.667785	-0.145513	0.981763	-0.0208868	0.775502	-0.128584
PPARG.4	CCTGGGAGCCTAACTGAGG	460	722	693	391	353	517	486	358	396	539	586	366	0.0828084	-0.599206	0.384895	-0.481062	0.880672	-0.123079
PPARG.5	GCACCCCGGGGGGCTGGAA	110	295	211	88	154	165	123	241	102	70	196	260	0.902265	0.161494	0.878227	0.346975	0.915795	-0.189269
PPARG.6	CGGCGGCGCGCGACTGGGA	197	50	76	275	149	209	164	298	125	82	76	220	0.0111833	1.37822	0.0443534	1.45654	0.970337	-0.0830695
PPARG.7	CCGCCGCCCGCGCACAGTA	279	288	373	302	342	383	361	194	158	302	172	177	0.745521	-0.301845	0.819983	-0.311182	0.997677	0.0028147
PPARG.8	GCGGGGCAGAGAGTGGACG	150	36	152	179	142	71	122	89	73	184	174	123	0.920582	-0.139624	0.828279	0.551736	0.657278	-0.696629
PPARG.9	GAGGGATCCGAAGTTTAGG	88	38	238	127	138	117	122	22	88	145	148	109	0.444808	-0.865153	0.989913	-0.045077	0.466235	-0.825362
PPARG.10	CCCCCGGCCAGGGCCGGTC	84	256	158	135	72	148	158	108	52	90	102	128	0.943939	-0.0899255	0.947592	-0.187342	0.959562	0.0926968
E2F5.1	GGTCAGCTCGCGAACGCCA	58	0	112	38	34	12	40	106	30	26	44	46	0.97708	0.0721044	0.252442	2.40571	0.285918	-2.33481
E2F5.2	GGGTGGAAACGAGGAGAAG	388	168	266	267	486	399	396	253	302	424	441	300	0.542898	-0.427236	0.962521	-0.111027	0.890464	-0.320337
E2F5.3	CAGCTCGCGAACGCCAGGG	86	112	162	46	100	102	87	40	92	62	78	62	0.236026	-1.04406	0.71117	-0.693085	0.807696	-0.355309
E2F5.4	GCGTTCGCGAGCTGACCCG	218	118	130	168	193	198	86	389	204	227	57	201	0.00264843	1.56908	0.598256	0.631816	0.261194	0.933501
E2F5.5	AATCTCACGCGGCAAAGCA	426	680	378	392	386	416	363	441	338	254	99	554	0.117729	0.837953	0.845964	0.245868	0.741167	0.58915
ARNTL.1	TCCCTTCGGGCGTTCGGAT	185	160	266	131	155	273	145	166	141	254	177	100	0.57866	-0.477813	0.602098	-0.605608	0.929696	0.122575
ARNTL.2	CGGCTCCTCCATTGGTGGG	229	393	365	177	250	206	263	208	143	231	270	201	0.263625	-0.5509	0.822605	-0.316665	0.803809	-0.239183
ARNTL.3	CCGCCTCGCCATTGGTCAG	108	177	110	104	164	207	141	101	168	218	146	138	0.880474	-0.199417	0.539554	-0.643368	0.659429	0.441825
ARNTL.4	CGAAGGGAGCCGGTCCCGG	176	28	14	87	141	97	92	33	96	104	106	58	0.903633	-0.285595	0.973088	-0.174642	0.970337	-0.115045
ARNTL.5	AGCCCGCTGGCCAGTTGTG	74	372	124	121	163	214	136	166	138	91	57	109	0.707898	0.417249	0.737512	-0.538499	0.31417	0.950345
DPF2.1	CCTGCGCGTCGGGCTCCCG	319	484	378	183	446	492	377	429	325	415	577	303	0.393239	-0.55973	0.615208	-0.432288	0.904502	-0.129732
DPF2.2	CGCAGGCGCAACCGGAGAT	516	383	432	334	287	396	453	331	257	192	512	443	0.586693	-0.315228	0.634039	0.406217	0.126617	-0.725318
DPF2.3	GGGACCGCACCGGGGTACC	300	136	193	286	277	258	260	198	254	184	200	276	0.767925	0.266053	0.541951	0.598638	0.739921	-0.336256
DPF2.4	AAGCCTCGAACCGGAGCTC	224	236	214	58	175	258	168	167	146	318	166	152	0.587537	-0.51133	0.240079	-0.975411	0.524107	0.46112
DPF2.5	AGGAAATGCGTGGACCCCA	511	824	443	575	600	504	484	566	398	509	427	552	0.381689	0.37171	0.958336	0.078199	0.658689	0.288511
DPF2.6	CTAGGGTGTCTTAATTCCT	346	440	496	395	339	336	228	395	316	399	299	500	0.436591	0.41938	0.717935	0.305495	0.92091	0.109633
DPF2.7	TATGGTGCCAAGTGAACTA	324	472	310	208	405	384	323	367	285	214	206	306	0.889882	0.126773	0.974233	-0.0769147	0.839695	0.199924
DPF2.8	TAATGCTGGGGCTTACCAA	877	1134	1421	812	979	916	799	711	593	784	746	1025	0.827496	-0.124141	0.978853	0.0376006	0.756614	-0.166353
DPF2.9	TCTAGACTGAGGTCCTTAA	520	584	527	536	615	1051	589	493	565	492	614	522	0.86545	-0.1238	0.817856	-0.228362	0.919245	0.100311
DPF2.10	GAAAGTCGTGGATCCTCAG	60	78	62	90	103	160	80	96	52	60	24	121	0.334274	0.975028	0.921332	0.267633	0.671625	0.704193
GSC.1	CCGCGGCCCGGCTGCCGAA	168	126	88	36	111	18	138	97	112	76	141	132	0.696284	-0.511322	0.921327	0.381049	0.563661	-0.897065
GSC.2	GAACGCTGCGGCTAGGGGA	514	418	355	256	492	556	358	591	457	264	230	677	0.116404	0.729924	0.578156	0.487889	0.756614	0.240208
GSC.3	TGAGCTCCGTCCTACCCGC	504	346	288	217	449	272	266	380	259	375	263	539	0.418825	0.490026	0.795831	0.326513	0.879675	0.160887
GSC.4	TTCGCTGAACTCAACCCGC	331	331	150	255	383	348	210	405	372	150	100	250	0.0366114	1.0499	0.772553	0.361185	0.371557	0.684154
GSC.5	TCAGCGAACGCTGCGGCTA	251	186	246	138	167	176	252	160	126	128	162	166	0.535041	-0.440743	0.958336	0.118711	0.386138	-0.563284
BHLHE40.1	AAAGAAACCCCAGCCTCTG	401	489	522	277	558	488	443	454	417	570	475	546	0.841565	-0.149415	0.932772	-0.130107	0.982389	-0.0223376
BHLHE40.2	CGCTGCGGAGGGAGTCGCC	43	64	92	156	78	72	126	78	46	84	84	144	0.755981	0.385354	0.428305	0.964276	0.658689	-0.583216
BHLHE40.3	TTAAATGGGAGCGAGTGGG	306	404	355	346	318	501	369	479	308	438	254	347	0.571198	0.327121	0.990691	-0.0106156	0.542221	0.333525
BHLHE40.4	AAGCCGAGGAGTAATGGAG	87	136	6	370	136	210	70	396	110	76	67	419	0.0216392	2.98395	1.74e-05	1.72135	0.423735	1.25917
BHLHE40.5	GGGTTAAATGGGAGCGAGT	532	684	641	359	566	494	457	539	470	707	345	591	0.86545	0.11976	0.868043	-0.193396	0.619563	0.309335
MEIS2.1	GCAGGCTTGCTGATTTGCT	194	411	147	149	220	330	256	162	121	200	86	166	0.986887	0.0334986	0.248457	-0.767361	0.29715	0.796414
MEIS2.2	AGCAAGCCTGCTCCTCCAC	578	527	711	433	743	675	672	440	422	713	404	489	0.488836	-0.309207	0.645041	-0.319935	0.993222	0.00694078
MEIS2.3	CCTGCTCCTCCACGGGGAT	486	466	712	246	365	387	331	375	303	361	321	479	0.780172	-0.219895	0.98524	0.0238499	0.741548	-0.247676
MEIS2.4	CGCGCGCGAACAGGGAGAG	774	130	106	110	566	196	231	46	457	45	111	112	0.537736	-0.694013	0.956391	-0.203557	0.742097	-0.493173
MEIS2.5	CGCACTCGTTGCATATCAG	230	130	224	242	206	213	284	154	175	226	154	160	0.891274	-0.159504	0.95206	0.159619	0.764148	-0.323993
GRHL1.1	CGCCTGCCCTGACAGGAGA	666	903	2355	417	883	1182	1951	122	720	930	2443	227	1.16e-05	-3.05648	0.0576024	-1.73984	1.82e-15	-1.32224
GRHL1.2	GGGCTGCGCGCCCGACTCG	308	295	374	212	284	316	331	156	240	330	327	176	0.0458102	-0.857467	0.45547	-0.599992	0.703761	-0.262198
GRHL1.3	GTCGCGCCTCCTGATTGGT	140	261	274	148	249	142	248	244	120	208	179	118	0.662301	-0.380442	0.978651	-0.086701	0.763131	-0.299644
GRHL1.4	GCCCCGGGAGCGCAGTCCC	260	154	393	23	144	200	322	28	104	109	282	78	5.61e-10	-2.92284	0.0683761	-1.66976	0.00027209	-1.25519
GRHL1.5	GTTCCGCGAGGTTGCGCCC	57	88	186	44	68	55	86	18	60	52	150	36	0.00501492	-2.02357	0.755892	-0.778078	0.123631	-1.24981
MYCN.1	GGGCTGTGGCGCAGACAAG	82	20	146	83	96	127	98	171	60	133	78	191	0.581507	0.52979	0.686275	0.793018	0.915133	-0.264722
MYCN.2	CAAGCCCGGGGGTCCAAAA	711	693	482	408	544	602	429	556	308	567	361	610	0.375408	0.358045	0.958336	-0.0678766	0.244789	0.422382
MYCN.3	AAAATCAGGGGAGGCGCCA	333	493	345	586	513	506	325	314	397	413	326	334	0.582572	0.389472	0.981763	0.032548	0.473604	0.352243
MYCN.4	CCCGGGGGTCCAAAAGGGC	241	388	410	156	218	287	194	171	195	210	311	244	0.293117	-0.625941	0.666073	-0.440453	0.868953	-0.189442
MYCN.5	GGGGCTGGGTTAGAAGCAT	717	938	765	474	709	702	633	576	540	637	467	787	0.951028	0.0416003	0.900901	-0.133429	0.758094	0.171255
MYCN.6	CAGACAACCGCACTCGCAG	199	178	154	194	217	300	150	209	198	292	203	199	0.789509	0.267653	0.926274	-0.179208	0.651941	0.443229
MYCN.7	CCCCACACCGCTGCGAGTG	239	373	320	196	234	223	238	334	217	130	101	310	0.559468	0.457917	0.751495	0.412712	0.980489	0.0412085
MYCN.8	TGGAAGAGGACGTTGTCGT	308	345	370	221	222	311	306	308	307	284	203	349	0.937027	0.0706003	0.968473	0.0753927	0.99245	-0.00884532
MYCN.9	AGGGGGCATGCAGATGCAG	139	203	40	180	212	172	197	137	126	30	98	173	0.667692	0.553195	0.795831	0.541276	0.997677	0.00582888
MYCN.10	ACCGCACTCGCAGCGGTGT	123	145	110	101	311	52	163	260	94	170	240	252	0.885736	0.200883	0.55457	0.839715	0.651941	-0.642565
RAX.1	AGGACACGCCCCTCTGTGG	221	250	220	144	206	212	170	225	215	166	103	188	0.788269	0.26615	0.990609	0.0163707	0.820737	0.245019
RAX.2	GCCCAGGGGTGGCCACTAG	258	314	379	196	307	275	310	232	216	285	290	164	0.166574	-0.654636	0.73182	-0.3736	0.662394	-0.286209
RAX.3	CCGCGGCGGGATGCCTGAT	506	709	423	236	490	757	588	522	387	504	384	372	0.705284	-0.276228	0.243286	-0.61433	0.524107	0.335719
RAX.4	ACACTCCGGGGATCCGCGG	267	434	425	109	271	196	229	194	213	154	154	134	0.219514	-0.768521	0.602098	-0.642644	0.933501	-0.131126
RAX.5	GCTGGGTCCAGGGCGAGAG	221	110	98	53	311	218	121	128	243	190	81	110	0.996297	-0.0168745	0.630405	-0.678335	0.492617	0.659517
SOX5.1	GCGTGTGGCTCCGCGGAGG	245	196	256	146	134	167	238	119	146	123	230	84	0.082522	-0.977803	0.910646	-0.250427	0.174362	-0.731613
SOX5.2	AGACTGGTCAAGGAGTCCT	210	135	377	162	172	248	282	94	200	301	155	148	0.130191	-0.887007	0.660752	-0.590766	0.800431	-0.300629
SOX5.3	TCCGCGGAGCCACACGCTC	580	275	522	344	473	499	539	247	319	298	328	383	0.402924	-0.433901	0.974929	0.0712544	0.328625	-0.508429
SOX5.4	AACGGAGAGAGCCTAGAAA	595	656	655	355	433	631	558	450	408	586	438	630	0.816164	-0.148763	0.809572	-0.216618	0.928151	0.0643453
SOX5.5	CAAGGCTCTAGACAACCTC	159	297	324	76	134	328	252	138	87	216	174	173	0.108958	-0.892782	0.153289	-0.941974	0.965146	0.0459544
SOX5.6	GCCCCTAACCACACAATGA	507	398	604	472	469	523	482	409	365	497	425	477	0.906461	-0.0785515	0.930999	0.122246	0.741167	-0.205182
SOX5.7	ATAGCACTCTCTTGTATTC	448	383	561	344	416	547	431	361	300	365	360	256	0.436202	-0.40092	0.861981	-0.215849	0.763131	-0.18989
SOX5.8	TGTGCTTTGCAGTGGTATT	795	695	597	452	676	876	695	386	639	732	431	433	0.430839	-0.367468	0.0472122	-0.661766	0.541378	0.290059
SOX5.9	TCAGAAACAATGGCCAAGC	202	182	146	458	370	353	232	360	236	243	325	430	0.16046	0.815656	0.0738394	0.88739	0.962388	-0.0763102
SOX5.10	ACGGCATTAAGGATTTATG	901	968	818	844	1015	1312	971	593	791	1117	660	964	0.97026	0.0295437	0.602098	-0.311991	0.374065	0.338092
SOX3.1	GGGCGTGGGGTGAACGAAA	251	81	0	46	154	6	68	191	191	46	0	318	0.609247	2.99861	0.0788113	2.15469	0.944943	0.847553
SOX3.2	CGGAGGACCCGTGATTGAC	509	160	262	419	628	574	214	863	563	360	110	1021	3.55e-10	2.04587	0.309678	1.23967	0.311571	0.805458
SOX3.3	TAGGCCAAAGAGGGGCGTG	363	241	56	141	321	195	80	507	443	88	18	523	5.63e-08	2.97969	0.0459601	1.34386	0.0561812	1.63391
SOX3.4	ACGTCACTAGGCCAAAGAG	312	162	0	96	351	106	138	726	281	126	112	600	0.561506	2.37831	0.147757	1.97763	0.95962	0.399783
SOX3.5	GTCCACGAGGCCCACTCAG	164	36	36	54	173	79	79	297	169	42	58	345	0.00865155	1.95933	0.00261256	2.30462	0.89455	-0.346757
CLOCK.1	GAGCCGCGCCAGGGGATCC	48	44	58	44	78	38	58	32	44	46	60	82	0.946096	-0.13794	0.888769	0.456592	0.756614	-0.59769
CLOCK.2	CCCCGGCCGGGAACGGCGC	98	248	97	45	63	153	79	112	72	80	71	73	0.978255	-0.0555934	0.554477	-0.860013	0.414844	0.800481
CLOCK.3	CGGCTCCGTGCTGCCTAAC	706	692	976	558	706	685	747	642	549	481	459	511	0.628092	-0.244583	0.946097	0.0891422	0.423857	-0.338944
CLOCK.4	TGCGCACCGAGCCGCGCTG	484	460	359	513	255	348	492	218	183	460	164	321	0.88451	0.175194	0.979719	-0.0680481	0.829429	0.237171
CLOCK.5	CGTCCGGGATCCCCTGGCG	303	396	334	186	243	341	345	212	208	289	311	267	0.272339	-0.538748	0.583646	-0.441719	0.916418	-0.100068
ETS1.1	AGAAACGCCCTAAAGAGGA	273	162	454	110	235	192	476	142	257	128	262	51	5.23e-05	-1.87382	0.817856	-0.445321	9.08e-06	-1.433
ETS1.2	CGGCCCAAAGCGAAAGGAA	174	352	371	259	231	212	202	140	286	356	198	220	0.852582	-0.200914	0.776296	-0.39625	0.875028	0.189305
ETS1.3	GGGCCGGGCGATGTCCGCT	65	44	106	92	74	70	88	32	82	64	65	30	0.694407	-0.608571	0.990691	0.0291998	0.651431	-0.644748
ETS1.4	CGCGAGAAACGCCCTAAAG	307	528	617	141	368	442	406	226	287	334	407	298	0.00302747	-1.05336	0.137756	-0.795533	0.652552	-0.261124
ETS1.5	ACCGCGGAGGAGCAGTGCG	159	182	318	130	157	135	287	156	184	131	275	139	0.0147906	-0.997926	0.965527	0.112234	0.00439869	-1.11474
HNF1A.1	TATGGCCTGCGATGGGAGT	320	555	208	204	284	180	314	295	247	271	230	434	0.698803	0.315914	0.981763	0.0491531	0.846066	0.262851
HNF1A.2	GAGCTGGGGAAATTCTCCA	118	260	194	86	120	178	134	85	116	112	124	176	0.778	-0.32667	0.775131	-0.474088	0.92091	0.144332
HNF1A.3	GGGAGCTATGGCCTGCGAT	271	377	428	454	357	363	323	334	364	430	392	459	0.808196	0.181474	0.802406	0.269123	0.928151	-0.0921234
HNF1A.4	CCCCTACAAGGTTCTTTCG	813	757	807	826	757	1050	825	715	571	873	726	914	0.844092	0.108708	0.958336	0.0628973	0.957853	0.0421186
HNF1A.5	TACGAGAGCGGCAGCAGCA	350	225	158	244	236	469	257	248	181	193	144	278	0.466966	0.506888	0.989913	0.0227362	0.615732	0.480616
TBX3.1	TAACGTCGCAGCGCCGCAT	197	40	92	114	124	131	54	176	74	105	91	124	0.309751	0.844312	0.616273	0.761779	0.972742	0.0781338
TBX3.2	GGGCGGGCGGGAGCCACTG	110	169	51	100	141	80	82	210	54	22	20	97	0.0813207	1.49596	0.66649	0.825808	0.769169	0.66495
TBX3.3	ACAGGCAGTAGTACCGATG	340	346	254	407	303	290	259	339	254	306	246	381	0.153277	0.622798	0.5443	0.44827	0.859181	0.170103
TBX3.4	GACTGAGGCATTTCAGACG	375	588	320	385	328	411	240	314	305	445	377	699	0.320326	0.582847	0.950644	0.117958	0.464065	0.462567
TBX3.5	AGCGAGCGAGCGAGCTCAG	72	22	10	76	73	131	44	28	79	128	46	50	0.786644	0.610953	0.817856	-0.6752	0.5017	1.28253
DMTF1.1	GGCGCGCGAAAAAAGGTCC	336	216	316	160	295	427	181	282	186	275	125	414	0.460962	0.544404	0.981763	0.0665658	0.557271	0.475196
DMTF1.2	GGTCTGTGGCGGTGGTTGT	118	56	84	78	127	56	61	108	58	130	54	128	0.455024	0.71908	0.839532	0.481001	0.920968	0.235451
DMTF1.3	TGGCTGTACGCGTCACTTC	44	64	150	62	26	62	44	54	44	47	44	42	0.818168	-0.414333	0.981763	0.0864939	0.797349	-0.507446
DMTF1.4	TGTGTCGGCGCGCGAAAAA	142	266	188	122	216	263	96	96	84	32	76	218	0.749638	0.377408	0.97963	-0.114052	0.781777	0.488448
DMTF1.5	GAGCCGCGGTGTGGAACGG	629	656	600	460	538	400	431	351	604	562	410	361	0.748302	-0.20753	0.80501	-0.279316	0.949744	0.0662851
EHF.1	GGGTAGCCAATCAGAAGAG	192	94	86	54	83	84	74	104	142	146	107	140	0.927937	0.145707	0.996446	-0.00859048	0.943518	0.152011
EHF.2	AAGAGGGGGAAGTGACTTA	829	1012	943	772	841	921	741	975	589	829	724	815	0.726259	0.15238	0.937694	0.0803262	0.908764	0.0676256
EHF.3	TAAGTACCAGGCTCTGAAG	379	498	497	436	307	476	246	389	387	338	316	647	0.237574	0.548311	0.618035	0.35866	0.823985	0.185661
EHF.4	TGAACACTAACGTGTGAGT	164	128	214	179	189	103	175	251	149	148	144	153	0.840783	0.207584	0.414941	0.787493	0.479576	-0.585433
EHF.5	AGTAGAAGTCCAAATCTGG	381	527	468	350	352	556	549	387	297	338	504	603	0.819751	-0.167121	0.94547	0.108632	0.655321	-0.278044
ELF5.1	GTGAGCTGCGCACAAAAGC	296	306	367	331	276	274	211	299	264	275	305	284	0.898449	0.119747	0.788453	0.289706	0.865279	-0.175098
ELF5.2	ACACGGCTCCTTGGAGGGG	182	146	212	181	241	337	163	271	177	189	92	257	0.235542	0.694412	0.868314	0.273819	0.693629	0.417707
ELF5.3	TGTGACACGGCTCCTTGGA	128	156	258	210	166	154	96	144	166	224	62	174	0.622536	0.523723	0.952908	0.154494	0.805884	0.363887
ELF5.4	GAGTGGGGGGTTGCAGGGC	350	397	358	218	395	418	314	274	287	361	518	492	0.731119	-0.297729	0.958938	-0.0955955	0.83741	-0.203343
ELF5.5	ACAGTGTGACACGGCTCCT	166	124	330	110	218	248	238	194	119	214	159	298	0.850985	-0.20842	0.944705	0.184125	0.677246	-0.395239
TFCP2.1	ATCGCCCAGCCCATCTCGG	773	685	762	586	696	834	612	588	539	683	661	623	0.824986	-0.124555	0.92025	-0.100952	0.969174	-0.0275891
TFCP2.2	TCTCGGCAGCGATGATAGG	245	188	253	218	281	408	166	152	230	150	145	182	0.949102	0.0733133	0.93879	-0.185513	0.83741	0.254869
TFCP2.3	ACCCGGCGTGCAAGTGTCC	263	311	257	301	194	211	225	409	152	284	268	241	0.583171	0.387171	0.700937	0.415405	0.9799	-0.0333771
TFCP2.4	GGCGATCACGGGGAGGACC	54	113	184	104	140	147	174	158	104	140	160	114	0.638118	-0.413995	0.978853	0.0864421	0.548091	-0.504722
TFCP2.5	CAGTCTCGGCAGCGATGAT	178	238	286	312	255	257	206	176	233	155	172	231	0.824025	0.222066	0.772432	0.378639	0.882794	-0.161718
HEY2.1	GAGCCACGCCGACCAGCGA	162	159	168	200	160	147	120	215	176	255	108	187	0.242398	0.688433	0.89431	0.251447	0.695207	0.432641
HEY2.2	GGTCGGCGTGGCTCGCGAT	144	95	76	102	97	136	108	94	78	73	58	102	0.784128	0.363575	0.94973	0.190252	0.932837	0.169395
HEY2.3	CCCCCCCCTCGAGCGGGTG	567	553	560	464	489	608	530	407	396	548	341	437	0.956399	-0.0431971	0.834205	-0.192317	0.829621	0.144234
HEY2.4	CAGCCGAGGCGTGGGAACG	352	556	344	277	359	323	250	323	269	374	294	334	0.881113	0.1236	0.836692	-0.244747	0.607275	0.363674
HEY2.5	CTCTGGGGTACCAGGTCCG	326	119	162	157	170	244	238	190	231	135	203	159	0.831547	-0.228458	0.906277	0.23424	0.647608	-0.466242
PAX3.1	CCTCGGCACCACCAGAGAT	158	332	262	220	138	170	186	101	111	175	92	238	0.894659	0.179008	0.981763	-0.0749488	0.857226	0.248245
PAX3.2	GGGAGATGGCAGTTGCTGA	218	346	157	142	235	261	182	168	85	240	168	170	0.97026	-0.0479619	0.396145	-0.631866	0.362716	0.580777
PAX3.3	CGTCGGCCAATCGCAGCTC	179	170	210	140	214	152	161	106	90	210	130	183	0.90079	-0.14765	0.955714	-0.153079	0.998947	0.000814184
PAX3.4	CGGGCCAACCTTCTCTCCT	398	501	300	250	309	201	207	296	226	270	216	295	0.666991	0.284318	0.986726	-0.0281005	0.763359	0.307305
PAX3.5	AGGCCTCTGCTGGCCCCGA	220	332	325	122	254	293	272	212	131	184	196	120	0.210357	-0.725561	0.53415	-0.625191	0.92455	-0.104901
NKX2-1.1	CGGAGGGGGCGCTGAGTAG	274	188	254	233	287	247	259	174	154	320	164	174	0.902343	-0.128408	0.92025	-0.202806	0.960972	0.0694775
NKX2-1.2	GACACCCCCGATTCCGCTG	362	325	224	416	488	274	222	302	292	215	261	435	0.107322	0.739722	0.184259	0.706896	0.982389	0.0286197
NKX2-1.3	TCCCCGCGTGTCTGGGAGA	385	356	499	240	406	364	389	113	162	274	322	270	0.0774651	-0.874544	0.672402	-0.469494	0.348785	-0.409236
NKX2-1.4	GTGTCTGGGAGATGGGCGA	203	224	240	186	242	192	277	367	191	222	215	318	0.726259	0.279084	0.469108	0.604113	0.694062	-0.328504
NKX2-1.5	CGGAACTGAGCCTGAACCC	311	648	273	191	328	280	229	245	269	465	310	277	0.861555	-0.170049	0.211122	-0.808563	0.352806	0.634067
GATA4.1	GCGGGGCCAGTAGAGAAGA	105	28	80	108	91	54	38	100	74	105	54	80	0.419917	0.838939	0.716271	0.758987	0.9799	0.0764906
GATA4.2	GCCCCGGCTACACCTCCGC	240	292	62	279	187	414	77	619	167	128	39	612	5.76e-17	3.12626	0.0575845	1.07017	0.000102138	2.05307
GATA4.3	CCCAGCGGAGGTGTAGCCG	266	216	229	214	202	203	170	245	189	210	134	354	0.18045	0.677412	0.53318	0.534651	0.907201	0.139109
GATA4.4	GCTGCGGGATGAGGACCAC	407	304	437	361	350	332	209	303	284	304	167	336	0.51636	0.433559	0.775131	0.282994	0.901613	0.144909
GATA4.5	CTACACCTCCGCTGGGCGC	128	160	39	178	142	84	84	254	74	109	94	229	0.00889485	1.57972	0.116356	1.07625	0.76525	0.498141
SKIL.1	GCCGCCCGGGGGAGAGCGA	203	188	286	144	223	317	259	187	96	264	311	138	0.0958973	-0.8326	0.615906	-0.526613	0.725409	-0.309851
SKIL.2	AAGGGAACGGAGCCAGCGG	115	258	318	86	201	199	238	172	112	123	324	112	0.0107964	-1.2229	0.772553	-0.446937	0.172577	-0.779577
SKIL.3	GGCACGCGCGTCCACGAGG	167	406	432	98	121	241	179	84	164	127	116	70	0.027972	-1.35568	0.0573104	-1.37836	0.991688	0.015852
SKIL.4	AGGACTCGGTGACGTCAGA	158	163	231	305	239	331	264	232	176	218	182	344	0.483615	0.440244	0.602098	0.508383	0.959562	-0.0714595
SKIL.5	CGAGACGACGGGGCCAGGG	448	354	914	146	389	390	643	260	281	188	430	196	4.12e-08	-1.63137	0.71117	-0.419583	5.29e-05	-1.21526
HLX.1	GGTCATCCTCGTGACCAAT	153	250	360	203	218	243	240	252	117	161	218	253	0.882221	-0.130256	0.788144	0.314825	0.460456	-0.449192
HLX.2	CCGGACCCTAGCCACGCCC	367	497	427	259	307	247	222	343	277	266	175	304	0.754176	0.250767	0.984642	0.0300104	0.85556	0.215958
HLX.3	GAGTCAGAGCCCTCCGGAG	58	45	49	42	118	46	58	64	90	44	110	22	0.627718	-0.774495	0.981763	0.120864	0.576946	-0.900369
HLX.4	CGTGGCCGGGGCGTGGCTA	516	483	431	368	506	465	419	403	330	342	524	462	0.863622	-0.137987	0.91157	0.1303	0.692205	-0.271972
HLX.5	GCCAGGCAGCCGCTCCGGA	46	24	66	84	56	92	47	56	52	34	14	57	0.599829	0.801386	0.816485	0.648637	0.964976	0.14942
KLF4.1	CTCCCTTCCATCGTTGCTA	711	1331	412	4027	541	1460	588	3955	499	1216	477	2744	4.09e-15	2.90724	1.74e-22	1.62912	7.15e-09	1.27493
KLF4.2	CTGCCATAGCAACGATGGA	302	1019	398	816	452	842	475	768	413	628	452	778	0.00209052	0.871436	0.879307	0.132993	0.0222794	0.733751
KLF4.3	AAAGGGAGGGGCGGGGCAT	246	333	407	218	204	248	327	214	248	395	249	180	0.222162	-0.591894	0.609518	-0.507065	0.941456	-0.0901496
KLF4.4	ATGGAAGGGAGCCTCGGGG	132	287	20	1015	191	154	90	779	80	147	124	585	0.00156771	3.30528	5.12e-11	2.24008	0.39977	1.0619
KLF4.5	TGACCCCACCAGTCTTCGC	462	465	595	412	515	796	426	561	423	429	345	518	0.69563	0.205452	0.981763	0.0252481	0.815782	0.176615
KLF4.6	CGACAGCGCGCCCGGGGAC	172	110	146	121	195	143	159	165	186	155	117	128	0.988673	0.0283116	0.941265	0.190169	0.912797	-0.166047
KLF4.7	GACGTCCACGGGACCTGGA	169	402	127	119	160	195	197	183	228	184	185	160	0.911529	-0.138523	0.618035	-0.568644	0.697306	0.426071
KLF4.8	CCTACCGACAGCGCGCCCG	331	366	256	348	299	456	271	436	285	404	162	331	0.0605666	0.77166	0.978969	0.050923	0.0852735	0.716287
KLF4.9	CCGGGGACTGGTGAAGACC	92	286	166	103	130	126	87	130	87	100	60	86	0.913382	0.161374	0.809572	-0.466647	0.614556	0.621665
KLF4.10	ACGCCCGGTGGGTTTTCGT	150	319	266	200	284	267	269	302	202	181	249	275	0.988313	0.0218062	0.879391	0.214901	0.839967	-0.196654
NR5A1.1	AGAGAAACACCAACAAAGA	613	834	849	3179	707	1365	711	2391	554	1012	331	2292	1.67e-08	2.18842	3.27e-05	1.50538	0.0681389	0.677009
NR5A1.2	GGCCTGCAGAGTCACGTGG	88	104	42	299	31	74	28	261	62	67	16	154	6.84e-10	3.19274	0.0016611	1.76445	0.254813	1.42585
NR5A1.3	TGCCCCCACGTGACTCTGC	672	1015	819	811	885	580	614	651	481	682	698	568	0.998329	0.0053356	0.981763	0.0368159	0.968006	-0.0372662
NR5A1.4	AATACCCCTATCTATCTGG	956	1285	858	6149	1061	1178	641	5725	814	961	504	5314	2.45e-134	3.19627	1.73e-101	2.53334	0.000625712	0.658137
NR5A1.5	GGGCCACCGGAGGCCCAAT	453	326	437	310	345	475	441	238	375	258	406	269	0.170925	-0.593486	0.931186	-0.14826	0.375303	-0.448644
LMX1B.1	CATCCCGGCGCAGGGATAC	357	218	418	237	304	429	355	191	236	310	304	352	0.491057	-0.408934	0.958336	-0.111833	0.695207	-0.300096
LMX1B.2	CGCGCCTGGCCCCGAGCTC	337	402	381	366	258	402	157	411	274	336	178	404	0.0542329	0.834138	0.775182	0.242575	0.314565	0.58635
LMX1B.3	GGGACGGCACTATTTGACG	169	64	222	197	223	214	113	189	128	246	129	249	0.438209	0.539328	0.82447	0.424798	0.957853	0.112042
LMX1B.4	TACCTCGGCCGACAGTCGG	172	252	367	117	199	306	209	227	128	222	52	330	0.877493	0.236131	0.981763	-0.0481356	0.858392	0.281898
LMX1B.5	GCGGCCGGTATCCCTGCGC	253	363	417	318	276	262	310	288	248	286	210	431	0.735817	0.235168	0.696122	0.362411	0.901379	-0.131588
MYC.1	CTGCTTTGGCAGCAAATTG	718	656	966	623	540	813	696	643	419	627	659	771	0.810422	-0.118816	0.849474	0.148949	0.44796	-0.271722
MYC.2	CCTAGCCCAGCTCTGGAAC	398	490	362	377	324	364	282	414	355	321	245	259	0.620447	0.329376	0.981763	0.0466961	0.673497	0.276954
MYC.3	GCCGCGAGCAGCACAGCTC	56	26	106	38	33	22	76	52	89	26	24	68	0.896765	-0.260811	0.522129	1.24953	0.328625	-1.51257
MYC.4	TATAATGCGAGGGTCTGGA	473	372	214	420	391	441	431	440	485	317	274	519	0.255037	0.60404	0.313845	0.482261	0.92455	0.118463
MYC.5	TGGGCGCGCAGTGCGTTCT	329	364	166	156	212	294	204	139	185	235	121	214	0.927115	0.107112	0.428305	-0.619282	0.189023	0.723062
DMRT1.1	GGACCCTGCAGCAAAGCCC	312	166	260	339	364	252	353	144	261	190	471	164	0.363133	-0.70844	0.863736	0.326008	0.0484081	-1.03953
DMRT1.2	CGCACCGAGAGATACAGAG	740	301	296	374	689	287	568	132	586	168	523	189	0.142948	-0.952742	0.958336	0.137147	0.0202249	-1.09486
DMRT1.3	AGAGCGGTGGCTGGAGTCG	369	141	309	329	462	348	422	320	387	293	376	181	0.646583	-0.36642	0.874975	0.28881	0.359745	-0.659945
DMRT1.4	CACGCCACGCCCGGAGTGG	134	30	81	67	147	246	106	104	109	52	63	169	0.700085	0.467447	0.946097	0.283032	0.949539	0.182744
[truncated: 6,436 more rows]

## Sheet: CAS-TF_SingleFactor_Sublibrary
gRNA	Protospacer	R1_Unsort	R1_Low	R1_High	R2_Unsort	R2_Low	R2_High	R3_Unsort	R3_Low	R3_High	res_HvL.log2FoldChange	res_HvL.padj	res_HvU.log2FoldChange	res_HvU.padj	res_UvL.log2FoldChange	res_UvL.padj
ASCL1.1	CGGGAGAAAGGAACGGGAG	871	665	1173	742	618	1031	890	528	1621	1.01891	6.76e-07	0.641624	0.00773217	0.377288	0.277093
ASCL1.2	GAGGAGGAGGGGGAGTTTA	932	854	2074	635	825	1784	1176	474	1922	1.39763	1.9e-08	1.12548	2.67e-05	0.272155	0.621763
ASCL1.3	AAGAGGAGGGGGGGGAGTG	1746	875	1057	1219	885	1128	1094	959	1236	0.284274	0.332774	-0.190901	0.616717	0.475175	0.147173
ASCL1.4	GCAAACTCTCCATTCAGCT	237	254	297	261	377	255	231	269	185	-0.323938	0.570676	0.0572541	0.957936	-0.381192	0.658378
ASCL1.5	GCTGGGTGTCCCATTGAAA	1194	755	1080	887	910	631	1025	999	830	-0.14372	0.707567	-0.250883	0.560823	0.107163	0.876341
ASCL1.6	TCCCGGCTGAATAAACAGG	612	676	724	911	746	602	461	977	567	-0.395161	0.347275	0.00748683	0.993557	-0.402648	0.513458
ASCL1.7	TTTGCAAGGAGCGGGAGAA	685	570	898	561	559	931	616	483	1124	0.831391	0.000121138	0.708326	0.00311584	0.123065	0.828353
ASCL1.8	GAGGGGGAGTTTAGGGAGT	784	864	1801	876	695	2626	1230	756	1662	1.35412	1.2e-08	1.12944	9.03e-06	0.224678	0.691429
ASCL1.9	GGGTGTCCCATTGAAAAGG	926	1350	666	848	834	385	842	1194	725	-0.982632	1.94e-05	-0.569292	0.0511671	-0.41334	0.269511
ASCL1.10	GACTCCCGGCTGAATAAAC	371	336	784	423	277	739	389	288	1106	1.49041	4.11e-09	1.176	1.53e-05	0.314409	0.55626
ASCL1.11	CTCTAGGAATTGAGGTGTAT	786	764	992	981	887	1052	817	935	909	0.152997	0.631414	0.247685	0.487818	-0.0946881	0.872776
ASCL1.12	AAGGGGGTGGGGGGCGTCAC	1584	1385	1330	1424	1201	981	1586	1122	1463	-0.0251415	0.934295	-0.252181	0.33437	0.22704	0.502508
ASCL1.13	CTGCTGCCGGGGGTGGCTTT	338	357	251	330	521	408	263	414	292	-0.496116	0.240402	0.047672	0.957942	-0.543788	0.339734
ASCL1.14	AATAAACAGGCGGCGCGCTC	537	233	85	301	307	339	313	434	330	-0.485588	0.503355	-0.749958	0.330905	0.26437	0.850091
ASCL1.15	CCGCCTGTTTATTCAGCCGT	292	234	301	381	429	366	421	332	243	-0.130104	0.828287	-0.204939	0.784224	0.0748358	0.946087
ASCL1.16	TTTATTCAGCCGGGAGTCGT	155	249	103	265	135	267	268	383	274	-0.364585	0.61653	-0.105583	0.934121	-0.259002	0.848905
ASCL1.17	CAACAACAAACCCAGCTGAA	816	721	875	793	740	1105	1028	587	911	0.461143	0.079476	0.174096	0.668214	0.287047	0.51921
ASCL1.18	AATGGAGAGTTTGCAAGGAG	706	386	1555	571	367	1645	502	216	2106	2.44961	6.01e-28	1.6394	1.63e-12	0.810209	0.00774258
ASCL1.19	GAGCGGGAGAAAGGAACGGG	658	683	468	747	656	737	641	358	651	0.113934	0.791558	-0.105038	0.860654	0.218972	0.737573
ASCL1.20	AGAGGAGGAGGGGGAGTTTA	1327	682	1987	1169	938	1473	1275	795	2443	1.22892	1.37e-09	0.675546	0.00495551	0.553375	0.0586599
ASCL1.21	CTCCCCGCTGCTGCAGCGAG	387	724	1086	666	887	2048	797	521	1177	0.946197	0.00105685	1.23942	1.52e-05	-0.293224	0.621143
ASCL1.22	GGAGGGGGAGTTTAGGGAGT	898	737	1447	683	793	1514	752	595	1795	1.1251	5.43e-09	1.07374	8.24e-08	0.0513594	0.933569
ASCL1.23	AAGAGGAGGGGGGGGAGTGG	1432	874	1082	1049	804	1357	978	931	1143	0.412065	0.127033	0.105946	0.827671	0.306119	0.476257
ASCL1.24	AGCCGCTCGCTGCAGCAGCG	527	534	591	723	559	370	717	569	465	-0.258747	0.536991	-0.417607	0.353401	0.15886	0.841985
ASCL1.25	CGGGAGAAAGGAACGGGAGG	734	658	1132	635	588	1187	801	546	1587	1.07161	3.29e-08	0.885182	2.04e-05	0.186425	0.68299
ASCL1.26	GCAGCCGCTCGCTGCAGCAG	212	223	217	284	240	155	429	183	309	-0.0177913	0.983002	-0.393357	0.594293	0.375565	0.703893
ASCL1.27	GCTGCAGCAGCGGGGAGTGG	532	442	771	631	378	457	429	314	355	0.402463	0.344789	-0.00915425	0.992768	0.411617	0.5099
ASCL1.28	GGAGGAAGAGGTAAGAGGAG	664	448	1230	548	146	1814	567	421	1312	2.14416	0.000137258	1.37493	0.0486755	0.769232	0.468522
ATF5.1	GGTCTGCGGGAAGAGAATG	151	226	61	100	427	252	250	152	256	-0.678856	0.401475	0.0345212	0.983489	-0.713377	0.545033
ATF5.2	ACCCCGGAGCCACAAGGAG	274	117	1173	362	241	1315	256	127	1183	2.94512	8.57e-32	2.11014	1.77e-16	0.834986	0.0202928
ATF5.3	GTCGGATCCCCAGCTGAGA	269	360	294	187	201	199	295	211	244	-0.0767519	0.905616	0.0167198	0.988291	-0.0934717	0.933585
ATF5.4	GACTCTGAGAAACCCTCGT	553	307	525	616	757	714	505	741	842	0.206	0.64994	0.311844	0.551481	-0.105844	0.901952
ATF5.5	ACCCGGCTGCCTCCCGGTT	633	440	403	484	434	673	458	449	460	0.15489	0.749612	-0.00455659	0.994853	0.159447	0.850264
ATF5.6	CCCTGATCCCCAGGAGGAG	298	398	527	547	527	481	414	384	705	0.364545	0.382616	0.521964	0.24154	-0.157419	0.85249
ATF5.7	CCCTCGCGCGGCCCCAACC	1403	1127	1363	1550	1425	1510	1346	1055	1097	0.102114	0.703573	-0.0746082	0.85203	0.176722	0.64448
ATF5.8	GCTGGATCCTCAAAATCAC	255	358	253	293	255	192	178	187	188	-0.338942	0.547108	-0.142908	0.877193	-0.196034	0.854552
ATF5.9	GGCGGGGCGCGGAAGGATC	556	329	452	609	212	347	356	406	546	0.462829	0.361687	-0.178278	0.826831	0.641107	0.309136
ATF5.10	GCTGGATCCCCGGCTCAGA	280	789	452	690	575	396	842	538	272	-0.783957	0.105814	-0.624705	0.300597	-0.159252	0.882875
ATF5.11	TTAGCCAGGATGGTCTCAAT	470	526	693	518	718	909	488	531	706	0.344063	0.240452	0.680151	0.0106427	-0.336087	0.429831
ATF5.12	GCTCACTGCAAACTCCGCCT	366	237	538	531	329	330	222	542	245	-0.0942419	0.910317	0.0655727	0.961812	-0.159815	0.909306
ATF5.13	TCTCTCCGTCTCTGTCGCCC	330	465	155	231	379	342	369	259	389	-0.392037	0.523372	-0.0543771	0.964117	-0.33766	0.750855
ATF5.14	TTCAACTGTTTTTTTTTTTT	520	541	283	693	776	364	556	497	485	-0.718637	0.0187226	-0.608763	0.0926071	-0.109874	0.882064
ATF5.15	ACTCAAATAAGACGATGTCG	623	368	803	522	623	614	562	294	421	0.491927	0.240452	0.111121	0.886469	0.380806	0.562461
ATF5.16	TAAAATAAGAAAAATCAACT	438	597	390	609	430	481	934	566	663	-0.1322	0.770091	-0.304785	0.51714	0.172584	0.813566
ATF5.17	CCCTCTCCTTGTGGCTCCGG	862	959	850	712	842	369	624	780	775	-0.463666	0.172127	-0.14247	0.804608	-0.321196	0.557815
ATF5.18	ACCCTCCTCCCTCTCAGCTG	705	1016	827	882	1141	662	954	644	970	-0.213996	0.57373	-0.00184138	0.996279	-0.212154	0.738391
ATF5.19	CCTTTCCTTCCCACTCCTAG	998	999	781	1408	1124	717	1063	1324	918	-0.549739	0.0269816	-0.473999	0.109514	-0.0757395	0.90245
ATF5.20	AATGGCGTGAACCTGGGAGG	986	1524	688	1024	1875	1139	930	1704	674	-1.09785	9.25e-08	-0.219554	0.545587	-0.878301	0.000232862
ATF5.21	TATGAGTTGAGCTCTGTGCA	865	722	888	708	586	550	731	418	761	0.318521	0.311145	-0.0363626	0.955114	0.354883	0.410474
ATF5.22	AGTCTCATAAACCCACCGTT	1142	743	613	766	750	414	1034	543	394	-0.572755	0.0493891	-1.01582	0.000139223	0.443061	0.292138
ATF5.23	TTGATTTTTCTTATTTTACA	344	424	57	366	434	353	331	337	121	-1.46713	0.00525029	-1.19041	0.0562778	-0.276717	0.830978
ATF5.24	GCAGGAAATTCTGCAAGCAG	352	371	283	256	375	545	159	252	422	0.303193	0.595136	0.781479	0.139405	-0.478286	0.535213
ATF5.25	AAAGAGAAATGAACTGGTGC	1060	722	923	536	521	704	1044	893	714	0.129362	0.758636	-0.0568313	0.933069	0.186193	0.7864
ATF5.26	ATCCCCGGCTCAGAGGGAAG	483	337	569	352	492	742	336	266	626	0.811814	0.0153594	0.764828	0.0442205	0.0469854	0.958365
ATF5.27	GTCGGATCCCCAGCTGAGAG	331	333	297	167	181	212	248	178	235	0.114948	0.856251	0.0778479	0.938783	0.0370996	0.976999
ATF5.28	GGAGGAGGGTCCCGGACCCT	1005	926	811	975	923	802	656	802	842	-0.146808	0.642708	-0.0395946	0.946261	-0.107214	0.854552
ATF5.29	AGGGTCCCGGACCCTAGGAG	580	319	602	462	206	683	304	427	418	0.771337	0.105814	0.408941	0.5455	0.362396	0.687545
ATF5.30	AGGAGTGGGAAGGAAAGGCT	901	1143	445	1029	1324	371	740	976	387	-1.5441	3.09e-14	-1.09101	7.05e-07	-0.45309	0.163531
ATF5.31	CCCGGACCCTAGGAGTGGGA	743	1387	495	1007	818	627	1033	1381	824	-0.937911	0.000279802	-0.494236	0.153792	-0.443675	0.290662
ATF5.32	CGGATCCCCTGATCCCCAGG	1096	852	591	624	1088	471	627	946	664	-0.808771	0.00595826	-0.380593	0.372228	-0.428178	0.381651
ATF5.33	AGCCTTTCCTTCCCACTCCT	911	1194	476	978	1304	416	779	1006	323	-1.57095	8.61e-15	-1.09268	6.21e-07	-0.478265	0.133091
ATF5.34	AGGAGGAGGAAACCAGACCC	786	598	636	771	525	909	855	427	862	0.592489	0.023367	0.0323	0.959981	0.560189	0.091993
ATF5.35	GGGATCCAGCCCTCTCCTTG	459	555	348	544	402	422	627	649	812	-0.131387	0.771449	-0.0821753	0.906466	-0.0492119	0.954623
ATF5.36	CCCACCCCTCAACTAACGGT	964	1114	618	901	1092	720	910	717	881	-0.426272	0.118144	-0.281994	0.438933	-0.144278	0.803217
ATF5.37	CGTCACGATGGGTGGGATTT	914	847	624	936	1083	877	761	875	1007	-0.212083	0.497162	-0.0357321	0.953037	-0.176351	0.741488
ATF5.38	GCACATTGTGAGAAGGGGCG	549	576	561	539	606	298	597	410	371	-0.425545	0.30008	-0.441276	0.356677	0.0157308	0.985894
ATF5.39	GACTCAAATAAGACGATGTC	284	328	283	505	117	400	404	345	546	0.581828	0.331906	0.0365732	0.976011	0.545255	0.538192
ATF5.40	TGAGTTGAGCTCTGTGCATA	551	648	676	447	745	368	737	472	831	-0.103747	0.844031	0.132948	0.852275	-0.236696	0.7751
ATF5.41	TTGAGTCTCATAAACCCACC	741	441	766	804	583	730	792	361	670	0.628944	0.0172716	-0.0648476	0.914274	0.693791	0.0257044
ATF5.42	ACCCTAGGAGTGGGAAGGAA	169	98	58	155	147	113	200	185	128	-0.588621	0.417417	-0.842629	0.279028	0.254008	0.859068
ATF5.43	AGCCGGGTCCCCTCCTCCTG	351	585	125	479	480	276	283	287	311	-0.972118	0.0402053	-0.598473	0.347143	-0.373645	0.691731
ATF5.44	CTCGCGCGGCCCCAACCGGG	857	681	442	564	651	522	869	671	571	-0.425623	0.156894	-0.519282	0.110551	0.0936595	0.88612
ATOH7.1	TACCCTGGGAACTGCGGGG	1201	1041	772	908	820	396	940	662	685	-0.504218	0.0669108	-0.699922	0.0106991	0.195704	0.729619
ATOH7.2	ACAGCCAGGCCACTCCAGA	340	354	409	419	353	605	394	313	408	0.422274	0.289191	0.334209	0.507996	0.0880645	0.924851
ATOH7.3	GTAAGCTGCCCACTGATAC	1751	1692	1353	1576	1503	1324	1457	1274	1482	-0.133985	0.542073	-0.153208	0.555963	0.0192228	0.967697
ATOH7.4	CTGGGAACTGCGGGGAGGA	713	750	426	809	1048	429	507	1037	531	-1.07128	7.63e-05	-0.504094	0.178539	-0.567184	0.162374
ATOH7.5	ACTAACACACCATCTGGAG	1039	510	1518	695	377	1789	464	544	1689	1.76216	4.13e-11	1.27078	1.15e-05	0.49138	0.302825
ATOH7.6	CAGGTGGGCGGGCGTCCCT	2137	1336	1476	1655	1373	1501	1578	1089	1309	0.138772	0.556043	-0.27252	0.248457	0.411293	0.0698023
ATOH7.7	CAAAAGAATAACAAGGTGG	665	715	749	1111	780	904	727	638	868	0.201555	0.522551	0.0804974	0.875425	0.121057	0.838964
ATOH7.8	TCCTACCCTGGGAACTGCG	1315	885	1311	1173	1291	1273	1526	1070	1360	0.249885	0.36642	0.0262715	0.962613	0.223613	0.594144
ATOH7.9	GTGCTGAGATAGAAGCCGA	299	202	248	287	275	376	283	324	296	0.157395	0.794561	0.107088	0.909903	0.0503073	0.966869
ATOH7.10	ATGGTGTGTTAGTTAGTGT	767	983	897	877	907	1130	1158	720	1073	0.205665	0.523692	0.19365	0.625043	0.0120152	0.985894
ATOH7.11	AAGGTGCTGAGATAGAAGCC	559	647	321	361	487	275	534	572	311	-0.941677	0.000992903	-0.613663	0.088745	-0.328014	0.545033
ATOH7.12	CCCCCTCCTCCCCGCAGTTC	768	1283	1362	1201	952	675	870	959	908	-0.166521	0.696973	0.0529181	0.946076	-0.219439	0.755833
ATOH7.13	ACAGCCAGGCCACTCCAGAG	274	353	439	365	331	544	338	266	472	0.575937	0.118144	0.61915	0.137136	-0.0432133	0.964097
ATOH7.14	TAAGCTGCCCACTGATACGT	1062	1116	746	1038	931	798	1288	848	1080	-0.19564	0.497162	-0.333368	0.258767	0.137728	0.792285
ATOH7.15	TCTAATAATTTACAAGTCTG	635	913	475	927	498	292	592	612	480	-0.724347	0.0480741	-0.784096	0.0511671	0.0597487	0.949684
ATOH7.16	GCAGGTGGGCGGGCGTCCCT	1181	1013	437	975	636	1099	978	827	618	-0.283371	0.535233	-0.52845	0.256989	0.245079	0.759538
ATOH7.17	CACCTTCCTACCCTGGGAAC	1853	1417	1333	1005	1830	1508	1134	1468	1124	-0.30363	0.341806	0.0517895	0.932651	-0.35542	0.410474
ATOH7.18	TCCCCAAAAGAATAACAAGG	1275	1306	1419	949	1322	1031	844	1169	750	-0.33252	0.246778	0.0955751	0.848714	-0.428095	0.222849
ATOH7.19	TCTATCTTTTCCCGTATCAG	612	701	465	444	749	228	554	544	360	-1.00435	0.00156879	-0.591262	0.155837	-0.413091	0.477333
ATOH7.20	TTTCGGCATTATGAGATACA	231	724	423	698	524	595	542	850	731	-0.361735	0.448734	0.336902	0.566176	-0.698637	0.183561
ATOH7.21	CTCCCCGCAGTTCCCAGGGT	540	557	687	564	371	805	657	564	670	0.514058	0.118144	0.355754	0.408713	0.158304	0.827924
ATOH7.22	TTCCTACCCTGGGAACTGCG	1316	974	947	1118	757	822	881	492	1204	0.428434	0.154894	-0.0888846	0.877193	0.517318	0.16269
ATOH7.23	CAGACTAATGCTGTAATGTC	514	516	343	742	441	519	412	405	720	0.141695	0.790308	-0.0459643	0.959981	0.187659	0.83402
ATOH7.24	GGTGCTGAGATAGAAGCCGA	340	366	319	362	359	383	257	242	371	0.134653	0.795369	0.222311	0.715186	-0.0876582	0.930491
ATOH7.25	AGGTGCTGAGATAGAAGCCG	614	562	465	479	403	381	230	610	258	-0.633486	0.185596	-0.176731	0.834662	-0.456755	0.54774
ATOH7.26	CCTTCCTACCCTGGGAACTG	826	1016	1363	1140	1049	1391	1095	683	1279	0.534651	0.023367	0.44472	0.116808	0.0899314	0.876341
ATOH7.27	CTACCCTGGGAACTGCGGGG	1082	865	1020	886	550	860	709	998	1004	0.228194	0.540429	0.148774	0.779131	0.0794201	0.917658
BBX.1	TCTTCCATGGGGCACCAAA	529	513	626	651	297	537	537	396	547	0.47864	0.193232	0.0275786	0.974721	0.451062	0.393353
BBX.2	TTCGGGACCTGTAGACAGT	793	472	1254	711	597	1286	769	513	1506	1.31257	9.82e-12	0.871954	3.6e-05	0.440617	0.154994
BBX.3	GGCCCGCGCAGTGACGGAC	320	388	379	496	471	479	407	525	421	-0.151843	0.74116	0.127341	0.847022	-0.279184	0.669814
BBX.4	GGCCTGTCCGTCACTGCGC	679	481	489	530	364	363	484	397	906	0.402622	0.356036	0.0242901	0.977435	0.378332	0.55626
BBX.5	GGGTTGCATGTACTGTATG	841	852	914	908	531	1026	990	796	1231	0.50732	0.0492193	0.248278	0.505202	0.259042	0.568252
BBX.6	GCAGTGTACAGTGAAGCGG	391	760	435	572	605	632	638	528	456	-0.365843	0.362554	-0.0302084	0.972516	-0.335634	0.576383
BBX.7	CCACTGGATATGGAAGTGA	792	469	733	629	545	929	622	508	1170	0.839457	0.000943503	0.493005	0.136071	0.346452	0.451131
BBX.8	TGCGTGTGTTTGGGTGTAA	1394	1631	1321	1175	780	1137	854	1061	1309	0.125631	0.717714	0.197777	0.618024	-0.0721467	0.913637
BBX.9	CACTGCGCGGGCCAATGGC	689	1110	763	866	1332	1032	907	1089	923	-0.421086	0.0507466	0.185485	0.565704	-0.606571	0.00898541
BBX.10	AAGTTGCAAGGCTTGAAAC	459	541	345	342	298	626	476	246	343	0.283064	0.622769	0.0685653	0.94925	0.214499	0.83968
BBX.11	GGTTTTTCATCGCTGCCTTT	89	169	136	212	180	109	234	278	276	-0.358862	0.61704	-0.00935291	0.994166	-0.349509	0.784453
BBX.12	TCCTTTTGACTTGGGAGGGT	309	270	778	277	189	1077	440	177	635	1.94536	8.25e-09	1.32047	0.000446278	0.624891	0.291175
BBX.13	GTGTCCTTTTGACTTGGGAG	666	549	431	577	530	406	610	303	374	-0.194481	0.634573	-0.575051	0.125092	0.380571	0.473262
BBX.14	AAACTGGTGTCCTTTTGACT	859	1260	993	1047	761	861	1050	748	711	-0.124573	0.750406	-0.184026	0.687938	0.0594532	0.934058
BBX.15	GTAAAGAGGCCCAGCAGAGT	643	939	663	549	287	763	489	434	1165	0.720322	0.0754088	0.672703	0.155128	0.0476193	0.965911
BBX.16	TTCGGGACCTGTAGACAGTG	643	536	1313	611	660	1246	646	449	1628	1.31148	2.68e-10	1.18073	4.89e-08	0.130748	0.818979
BBX.17	AGGGCCCCAGGCTTGCCTAG	579	967	399	802	755	692	987	616	749	-0.438602	0.232897	-0.333513	0.47971	-0.105088	0.893099
BBX.18	CCCCGCCAGAGCCCAGTTGC	873	1067	934	1319	1057	1220	1075	1010	930	-0.075843	0.818162	-0.0307696	0.955881	-0.0450734	0.94119
BBX.19	AGCGAAGCACAGACAGTACG	1082	834	833	887	762	689	756	658	1044	0.144712	0.670689	-0.0421573	0.946148	0.186869	0.734168
BBX.20	CCTCTTCCATGGGGCACCAA	466	557	372	685	485	319	698	461	352	-0.560353	0.113126	-0.77375	0.0323666	0.213397	0.779603
BBX.21	CCTTGCAACTTGGTGCAGAC	659	581	470	999	440	829	1061	608	1007	0.39154	0.244984	-0.224434	0.62473	0.615974	0.098987
BBX.22	GTGTAACGGGCCTCTTGTTG	438	520	438	379	453	178	454	414	330	-0.650806	0.113351	-0.440366	0.417163	-0.21044	0.812358
BBX.23	CCCCACAATAGGACCCAGCT	916	912	818	871	1050	886	1115	766	487	-0.357605	0.319302	-0.39032	0.341566	0.0327152	0.969177
BBX.24	GCAGTGACCCTGGGGGAGGA	823	871	428	744	1097	687	1066	611	488	-0.719785	0.0173648	-0.708818	0.0369222	-0.010967	0.98954
BBX.25	GGGAGGAAGGGGATATTAAC	854	1256	1399	1375	1008	927	1155	871	1188	0.136063	0.723537	0.0879616	0.881332	0.0481011	0.949181
BBX.26	TAGAGGTGGATTGGCAGAGC	759	513	509	635	729	575	626	820	535	-0.385355	0.281286	-0.278172	0.550821	-0.107184	0.882875
BBX.27	TGGATTGGCAGAGCGGGGGC	685	429	414	396	405	398	878	456	846	0.228472	0.584196	-0.217168	0.677259	0.44564	0.382672
BBX.28	CTTACATCATTTCCCTGCAA	935	818	797	790	856	692	1019	440	1046	0.230487	0.563615	-0.0755347	0.91375	0.306021	0.588356
BBX.29	ATTGACAGAGATTCATACAG	766	686	719	511	683	894	483	818	732	0.0516268	0.910877	0.473507	0.222614	-0.42188	0.385425
BBX.30	AGGCCGCGCAGCCAAACAAG	558	258	400	335	422	397	679	399	634	0.332052	0.482035	-0.0960905	0.907421	0.428142	0.51921
BBX.31	GGGCCTCTTGTTTGGCTGCG	474	134	225	192	395	91	160	330	282	-0.716806	0.380788	-0.436321	0.692353	-0.280485	0.864303
BBX.32	GTGCGTGTGTTTGGGTGTAA	804	913	954	996	1006	900	715	535	1116	0.285272	0.380788	0.308195	0.414626	-0.0229227	0.976999
BBX.33	GTAGGAGAGGACAGGTAAAG	864	828	1111	1245	897	1200	740	819	754	0.20017	0.554716	0.16364	0.709276	0.0365308	0.958365
BBX.34	GTTCGGGACCTGTAGACAGT	963	674	1206	557	561	837	761	334	951	0.915728	0.000317174	0.444656	0.206589	0.471072	0.230953
BBX.35	TAAAGAGGCCCAGCAGAGTG	595	428	656	412	650	800	704	786	981	0.355859	0.321385	0.551615	0.132261	-0.195756	0.780966
BBX.36	GGACCTGTAGACAGTAGGAG	244	42	506	191	116	725	170	78	272	2.59294	3.6e-08	1.27548	0.0309726	1.31746	0.0468243
BBX.37	GGTGTAACGGGCCTCTTGTT	574	211	224	513	536	411	302	333	242	-0.339969	0.547108	-0.668405	0.238593	0.328436	0.725359
BBX.38	TGCGTGTGTTTGGGTGTAAC	632	1136	1122	1115	967	647	729	899	1504	0.0659512	0.897849	0.41792	0.383028	-0.351969	0.570099
BHLHE40.1	AAAGAAACCCCAGCCTCTG	467	817	510	734	675	462	759	445	624	-0.311054	0.463058	-0.252249	0.639539	-0.0588043	0.948509
BHLHE40.2	CGCTGCGGAGGGAGTCGCC	540	668	523	541	528	553	541	514	490	-0.158054	0.666933	-0.00609963	0.993156	-0.151954	0.812358
BHLHE40.3	TTAAATGGGAGCGAGTGGG	848	1284	1105	1095	827	1230	1289	1184	1263	0.0974628	0.787986	0.211707	0.586662	-0.114245	0.854381
BHLHE40.4	AAGCCGAGGAGTAATGGAG	362	405	1077	316	289	1459	294	226	916	1.88759	1.58e-14	1.86241	1.08e-13	0.0251799	0.976999
BHLHE40.5	GGGTTAAATGGGAGCGAGT	669	718	743	705	634	1154	378	628	615	0.241594	0.535233	0.568667	0.12393	-0.327073	0.547592
BHLHE40.6	AAGTAAGTTCCCGTCTCCT	440	345	351	397	325	426	422	360	402	0.153379	0.743277	-0.0504455	0.95208	0.203825	0.792285
BHLHE40.7	GGGGCAAGCCGAGGAGTAA	529	616	535	522	523	781	501	493	513	0.113121	0.789757	0.268463	0.551481	-0.155342	0.82262
BHLHE40.8	GCTGCGGGCTGGGTTAAAT	769	647	470	1001	667	647	427	499	669	-0.0488313	0.923579	-0.200463	0.709276	0.151631	0.846886
BHLHE40.9	GCCCGCGTCTGACTCAAGC	785	889	974	644	540	719	659	546	670	0.240992	0.427417	0.209782	0.579056	0.0312097	0.964097
BHLHE40.10	GTGTTGGACAACGCTCCGG	234	484	314	409	220	247	563	441	271	-0.444807	0.450499	-0.461827	0.511459	0.0170192	0.98954
BHLHE40.11	CGTCCAGGAATTGCCCGCCT	874	836	643	817	880	547	722	836	714	-0.468658	0.0628631	-0.300568	0.374694	-0.16809	0.755833
BHLHE40.12	GCTGGGGTTTCTTTCCGTCC	315	470	558	348	297	470	307	623	568	0.187085	0.714105	0.746479	0.0887853	-0.559395	0.33579
BHLHE40.13	CGCTGCGGAGGGAGTCGCCG	574	617	477	594	531	569	597	548	485	-0.187454	0.606355	-0.160366	0.734237	-0.0270875	0.973131
BHLHE40.14	AGGAACCGGCGCGCTGCGGG	662	512	459	548	844	531	412	597	854	-0.130468	0.799362	0.195534	0.755932	-0.326002	0.63385
BHLHE40.15	CGTCTGACTCAAGCCGGGAG	929	514	989	575	577	510	611	317	1142	0.836055	0.0179695	0.364624	0.487397	0.47143	0.422132
BHLHE40.16	CCCGCGTCTGACTCAAGCGT	1534	905	889	1219	735	1152	1042	913	1041	0.229444	0.47076	-0.246879	0.511886	0.476323	0.164037
BHLHE40.17	AAGTAAGTTCCCGTCTCCTG	496	381	286	448	317	310	499	355	419	-0.105362	0.828263	-0.477682	0.269817	0.37232	0.51921
BHLHE40.18	CTGGAAGGGACGGGGGTGCT	1009	776	746	877	1043	1060	995	1079	943	-0.118117	0.729272	-0.0396683	0.948247	-0.0784487	0.900263
BHLHE40.19	GAAAGAAACCCCAGCCTCTG	705	397	345	336	562	478	867	232	231	-0.188522	0.789757	-0.891234	0.136121	0.702712	0.365515
BHLHE40.20	TTCCTCCAAGCGGGCCGGGC	180	83	492	341	259	470	313	250	417	1.34266	0.00468962	0.890436	0.13939	0.452219	0.6355
BHLHE40.21	CAAGCCGAGGAGTAATGGAG	616	384	1407	410	322	1147	374	300	1350	1.92002	2.25e-20	1.5484	3.88e-13	0.371623	0.346996
BHLHE40.22	TGGGTTAAATGGGAGCGAGT	716	825	835	598	679	690	916	705	700	-0.0203431	0.960323	0.0561736	0.923536	-0.0765167	0.909306
BHLHE40.23	TTAAATGGGAGCGAGTGGGT	811	1377	814	906	838	886	1015	693	1117	-0.0627319	0.883224	0.0800663	0.899755	-0.142798	0.837381
BHLHE40.24	AGGCTGCGGGCTGGGTTAAA	940	685	640	566	650	695	636	655	480	-0.183752	0.639671	-0.174798	0.733746	-0.00895337	0.991243
BHLHE40.25	GGCACGTCTGGCCACTGCCG	663	498	421	516	597	670	686	688	867	0.0590315	0.893392	0.0608392	0.927157	-0.00180771	0.997385
BHLHE40.26	GTGTTCTACCCTGTGACTCC	689	578	440	722	476	575	701	552	509	-0.120386	0.759664	-0.428143	0.227552	0.307757	0.528441
BHLHE40.27	ATGGGAGCGAGTGGGTGGGT	954	726	516	944	1122	553	1258	858	792	-0.59312	0.019023	-0.730158	0.00472522	0.137038	0.816214
BHLHE40.28	GAGGAGTAATGGAGAGGCTG	469	345	377	587	719	333	610	656	484	-0.523679	0.173483	-0.423484	0.382976	-0.100195	0.911096
BHLHE40.29	GCAGCCTCTCCATTACTCCT	465	547	481	498	224	208	507	325	559	0.136674	0.819139	-0.327208	0.609832	0.463882	0.519791
BHLHE41.1	CGGGGGCGTCGGGAGAAGG	348	335	1334	732	430	1105	506	345	1667	1.86884	1.28e-12	1.46595	1.38e-07	0.402895	0.445768
BHLHE41.2	AGAAGGCGAACGGCAGGAG	368	220	740	488	396	893	638	403	638	1.17895	0.000309758	0.704088	0.0910152	0.474866	0.418088
BHLHE41.3	GGGGCGGGGACACCTGATC	1227	1270	1288	1493	1154	1307	1071	684	1010	0.210407	0.408898	-0.0281833	0.955881	0.23859	0.518559
BHLHE41.4	GACACCTGATCAGGGCCAC	940	545	1263	411	1046	1194	755	624	688	0.443121	0.593375	0.599366	0.527449	-0.156245	0.929725
BHLHE41.5	CCAGCACCCAGCTCACGTG	674	550	856	492	380	493	486	609	758	0.394992	0.249187	0.367981	0.374761	0.0270105	0.975797
BHLHE41.6	GCGAGAGAAGGCGAACGGC	362	314	261	398	545	129	160	153	309	-0.368126	0.62899	-0.184592	0.880345	-0.183534	0.900263
BHLHE41.7	TGTGTGCGAGCGCGGTGGA	604	690	832	683	895	895	805	761	1024	0.192106	0.515288	0.444717	0.105858	-0.252611	0.538192
BHLHE41.8	CTGATCAGGGCCACCGGAA	622	760	456	494	535	885	509	511	665	0.112683	0.815821	0.341391	0.487818	-0.228708	0.75976
BHLHE41.9	CATCCGCGGTCCAGCCCGG	588	815	759	743	872	877	793	697	870	0.0337656	0.92742	0.287267	0.384849	-0.253502	0.545631
BHLHE41.10	CAAAGGCGATGCAGTCGGC	513	293	717	589	631	375	631	559	559	0.142345	0.809538	0.000438025	0.999323	0.141907	0.885585
BHLHE41.11	CCGAAGTTGTTTTTCCTTTC	207	344	59	183	176	129	133	228	143	-1.20874	0.0516083	-0.618983	0.487621	-0.589758	0.593546
BHLHE41.12	AACCCAGGGAGTCGCATTTG	973	755	530	853	1140	625	1211	772	590	-0.639025	0.0173648	-0.758543	0.00627442	0.119518	0.856805
BHLHE41.13	TAACAACGGACGAACCCAGT	612	400	348	445	638	509	358	393	509	-0.0900153	0.871736	-0.0138311	0.988302	-0.0761841	0.938983
BHLHE41.14	GTTCAAACCAACAGCACAAT	598	692	482	602	751	344	481	659	637	-0.582228	0.0768134	-0.177787	0.745907	-0.404441	0.436712
BHLHE41.15	GGACACCTGATCAGGGCCAC	1059	1002	976	891	816	744	854	897	1267	0.0790223	0.817795	0.110752	0.803596	-0.0317299	0.959714
BHLHE41.16	GCGATGCAGTCGGCAGGAGG	174	228	258	262	244	384	179	208	336	0.46597	0.352642	0.718445	0.158709	-0.252475	0.792889
BHLHE41.17	GCTCCAAAATGCGACTCCCG	201	328	136	358	274	290	285	291	219	-0.58948	0.256602	-0.361133	0.60839	-0.228347	0.830978
BHLHE41.18	TTCGTCCGTTGTTACGGTGC	980	920	729	867	517	711	925	617	809	0.12343	0.720442	-0.254999	0.489844	0.378429	0.329614
BHLHE41.19	TGAAAAGAGAATTCGCGGGT	467	418	264	531	351	267	120	249	218	-0.452999	0.447394	-0.352459	0.641368	-0.10054	0.935673
BHLHE41.20	TGGGTAAACTTGAGTCCCAA	717	290	494	417	463	765	994	346	606	0.729455	0.0716056	-0.142661	0.852655	0.872116	0.069877
BHLHE41.21	AGGCGGCGAGAGAAGGCGAA	185	373	379	309	203	550	406	283	399	0.587519	0.279064	0.638419	0.302862	-0.0508998	0.968926
BHLHE41.22	ATCCGCGGTCCAGCCCGGAG	542	257	390	430	316	357	429	254	332	0.34107	0.437697	-0.327359	0.540057	0.668428	0.16269
BHLHE41.23	CCATCCGCGGTCCAGCCCGG	651	521	707	752	602	447	921	401	1049	0.435836	0.269473	-0.0648621	0.933515	0.500698	0.339734
BHLHE41.24	AAGTTGTTTTTCCTTTCCGG	304	431	349	588	352	540	651	419	527	0.153784	0.766633	-0.0520032	0.953163	0.205787	0.803217
BHLHE41.25	CAAGCTATTCATCTTCCCAA	708	537	669	712	484	585	534	358	794	0.550665	0.0629066	0.12252	0.82651	0.428145	0.330323
BHLHE41.26	GGGGGCGGGGACACCTGATC	1385	1236	1002	939	1664	715	1306	849	846	-0.579581	0.0517681	-0.460816	0.212503	-0.118765	0.8695
BHLHE41.27	CCGCGGTCCAGCCCGGAGGG	602	212	543	586	626	319	716	398	400	0.0484009	0.946736	-0.517274	0.421081	0.565675	0.461057
BHLHE41.28	CGGGAGAAGGCGGCGAGAGA	559	440	719	579	504	867	640	733	893	0.54253	0.0581617	0.524282	0.113277	0.0182477	0.982516
BHLHE41.29	GAGAGAAGGCGAACGGCAGG	488	732	441	349	630	451	416	485	416	-0.517624	0.105403	0.115435	0.847737	-0.633059	0.096871
BNC1.1	AAGCAGCGCCCGCGGCGTG	634	555	437	693	553	338	415	521	425	-0.48308	0.186576	-0.477232	0.267261	-0.00584774	0.994531
BNC1.2	AGGTCTCCGCGGTCTGCGG	464	706	668	537	505	810	645	508	642	0.27196	0.472953	0.411548	0.308693	-0.139588	0.852454
BNC1.3	AGGGCGCCCCAGGGTAGGA	830	611	502	643	663	611	677	543	655	-0.0798405	0.838725	-0.240258	0.552309	0.160418	0.792889
BNC1.4	CGCCCCAGGGTAGGAGGGG	465	495	1462	664	520	1592	1093	376	1587	1.69943	1.73e-10	1.15342	8.34e-05	0.546015	0.217594
BNC1.5	AGGGGCGGAGAGGCGTCCC	240	726	337	772	530	691	547	738	616	-0.439891	0.357153	0.163091	0.833953	-0.602981	0.313563
BNC1.6	GCCGCCGGCGAGGTCTCCG	277	213	105	139	120	240	427	103	465	0.710287	0.349713	-0.0140314	0.993156	0.724318	0.514945
BNC1.7	CCGTGGCCCCCGCAGACCG	553	798	462	410	521	357	476	822	463	-0.766998	0.004679	-0.122539	0.82651	-0.644459	0.0661494
BNC1.8	ACCGCGGAGACCTCGCCGG	608	373	643	731	549	475	686	657	695	0.177411	0.682009	-0.113485	0.859604	0.290896	0.6355
BNC1.9	CGGGAGGCGGCCTCCCGGG	507	778	361	894	444	777	496	666	570	-0.275797	0.587429	-0.115001	0.889877	-0.160796	0.866399
BNC1.10	TAGGGCGTTATCCGGTCCC	671	419	759	746	614	428	451	589	844	0.270166	0.583548	0.153385	0.837462	0.116782	0.901952
BNC1.11	CGTGGGGCGACCGCGCGGTG	559	405	254	458	368	345	374	667	375	-0.598767	0.182394	-0.499419	0.372693	-0.0993482	0.929725
BNC1.12	CGAAGCAGCGCCCGCGGCGG	341	653	342	504	613	281	250	684	295	-1.13719	0.00120039	-0.180355	0.799423	-0.95683	0.0304399
BNC1.13	CTGATTTAGGGCGTTATCGT	591	1009	478	632	1315	420	600	588	618	-0.937264	0.00197769	-0.214281	0.688157	-0.722983	0.0700295
BNC1.14	GGGCAGACACCTCCGCGCGT	292	353	615	541	123	273	446	325	420	0.698262	0.234499	-0.0449639	0.974132	0.743226	0.351702
BNC1.15	AGGGCGCCCCAGGGTAGGAG	699	658	505	566	643	623	511	426	766	0.112321	0.795502	0.14432	0.799384	-0.0319991	0.970204
BNC1.16	CGGGCGCTGCTTCGCCGCCC	526	486	568	691	535	376	529	481	538	-0.0581935	0.906655	-0.190381	0.733923	0.132188	0.870421
BNC1.17	GCCGCCTCCCGCCCCGGGAC	1657	1414	1650	1803	1391	1527	1599	1332	2122	0.308946	0.116679	0.100767	0.752858	0.20818	0.51921
BNC1.18	CCCTAAATCAGCGCAGCTGG	756	780	442	813	855	690	827	493	710	-0.247025	0.498788	-0.354766	0.37342	0.107741	0.876362
BNC1.19	CCGGGCTTGAAGGCACTTGT	643	274	249	338	352	412	274	331	451	0.162735	0.808418	-0.124321	0.904208	0.287056	0.790763
BNC1.20	TGTCGGTGTTTGCCTCTCCG	695	1016	593	954	1049	585	1076	500	924	-0.328953	0.437113	-0.333992	0.511459	0.00503897	0.994641
BNC1.21	CGCCCGCCCCCTGCGCCCCG	897	810	943	1211	818	957	1076	961	646	-0.0675485	0.874997	-0.265577	0.539364	0.198029	0.755833
BNC1.22	CTGCCCCTCCGCCCACCGCG	1616	1666	1218	1947	1614	1904	1496	1736	1188	-0.295725	0.243061	-0.199631	0.553038	-0.0960937	0.859068
BNC1.23	GGGGCGGAGAGGCGTCCCCG	297	473	317	366	505	676	345	228	661	0.404627	0.425653	0.720298	0.153792	-0.315671	0.717964
BNC1.24	GCGCAGCTGAGGCGAGGCCG	398	518	482	701	276	359	400	381	441	0.0952602	0.877827	-0.191799	0.804608	0.287059	0.755833
BNC1.25	GCGTGGGGCGACCGCGCGGT	852	609	655	565	759	398	581	650	565	-0.397494	0.270166	-0.25725	0.592141	-0.140244	0.853463
BNC1.26	TTTAGGGCGTTATCCGGTCC	517	331	668	711	882	635	567	704	834	0.197708	0.667173	0.320659	0.537931	-0.122951	0.882064
BNC1.27	CGCGGCGTGGGGCGACCGCG	703	767	508	630	674	480	907	581	374	-0.597547	0.0544015	-0.672327	0.0466319	0.0747804	0.929379
BNC1.28	GAAGCAGCGCCCGCGGCGTG	674	512	258	680	606	343	584	483	437	-0.678943	0.0287287	-0.878868	0.0050939	0.199925	0.780629
BNC1.29	GCGAAGCAGCGCCCGCGGCG	466	448	549	506	554	273	310	616	452	-0.418804	0.402291	0.0202837	0.983489	-0.439087	0.545492
CDX1.1	CCTCCGGGCCGCGAATCAA	418	625	978	791	494	1206	505	483	1662	1.19164	1.74e-05	1.21364	2.67e-05	-0.0219977	0.980328
CDX1.2	AAAGGGGGAAACCCGTCGG	416	609	416	484	492	717	419	353	635	0.239326	0.587359	0.454315	0.3142	-0.214989	0.785461
CDX1.3	CGGGGGCGGGGGGTTCAAA	1201	1060	871	1195	796	1014	968	867	1405	0.224121	0.478407	-0.00533594	0.993557	0.229457	0.63385
CDX1.4	GAGGGCGCGTCTTGGGCGA	465	171	443	406	456	507	510	506	482	0.374777	0.490675	0.10024	0.917525	0.274537	0.785461
CDX1.5	GGCGGCCCGGAGCTATAAA	423	322	562	446	400	585	614	410	941	0.809811	0.00243379	0.520014	0.127227	0.289797	0.574206
CDX1.6	GCCAGTCCACCTCCCGCTT	1153	900	1442	1081	482	1207	888	379	1315	1.21148	3.29e-08	0.393166	0.227552	0.818314	0.00243824
CDX1.7	TCGAGGCCGCGCTGCGAGT	270	269	447	532	373	443	404	368	476	0.424944	0.335876	0.279312	0.627127	0.145632	0.872776
CDX1.8	CGGTTGCTCGTCGTCGGGG	565	334	447	279	423	496	370	240	449	0.461782	0.329262	0.264029	0.685698	0.197753	0.8364
CDX1.9	CGGCAGGACAGCCGAGTTC	639	657	497	754	796	470	589	624	513	-0.518072	0.0536867	-0.366409	0.290242	-0.151663	0.800482
CDX1.10	CCGGGCCGCGAATCAAAGG	590	551	774	689	658	1282	662	399	756	0.757888	0.00280001	0.5362	0.0859718	0.221688	0.68176
CDX1.11	CTTGCCAGGGAGCGGCCTAG	991	1546	966	1053	1174	962	1166	1218	1098	-0.415272	0.049261	-0.0426326	0.927101	-0.372639	0.18584
CDX1.12	GAGGGCGCGTCTTGGGCGGT	293	545	218	347	335	335	253	179	125	-0.659756	0.208386	-0.449759	0.516519	-0.209997	0.85249
CDX1.13	TCGGGGGCGGGGGGTTCAAA	745	753	880	1046	1103	1013	782	832	1296	0.215443	0.465685	0.358159	0.24154	-0.142716	0.792889
CDX1.14	GGGGAAACCCGTCGGGGGCG	714	752	785	646	758	1029	1072	567	1263	0.496816	0.0935356	0.382779	0.303578	0.114038	0.870175
CDX1.15	CCTCCGGGCCGCGAATCAAA	409	311	317	557	385	537	267	525	727	0.284785	0.60756	0.321318	0.627127	-0.0365336	0.976999
CDX1.16	GCGGGTTTGCATTTCAAAGC	486	305	512	269	553	412	511	336	496	0.202042	0.726164	0.22178	0.76746	-0.0197376	0.985894
CDX1.17	AAGTTGGCCTAGAATCCCCG	618	979	541	747	1444	842	723	557	580	-0.589648	0.0480741	-0.0852797	0.892786	-0.504369	0.216707
CDX1.18	CGATTCCCACTCGCAGCGGT	354	399	249	399	310	153	319	256	253	-0.591881	0.209165	-0.686687	0.187438	0.0948053	0.933569
CDX1.19	GGTTTCCCCCTTTGATTCGG	717	720	1015	889	909	745	942	516	912	0.304519	0.392379	0.117629	0.839516	0.18689	0.785461
CDX1.20	AAATGCAAACCCGCCTCGGC	714	963	719	437	1010	648	681	463	910	-0.117425	0.813165	0.366263	0.465991	-0.483688	0.379904
CDX1.21	CTCCGGGCCGCGAATCAAAG	919	848	674	896	604	865	927	943	702	-0.126109	0.750626	-0.238609	0.580957	0.1125	0.872735
CDX1.22	GGTTTGCATTTCAAAGCGGG	445	542	304	470	748	502	327	765	443	-0.779947	0.0175098	0.0215682	0.978068	-0.801515	0.0447625
CDX1.23	TCCGGGCCGCGAATCAAAGG	1139	1071	1440	1289	1287	1958	989	765	1720	0.694189	6.37e-05	0.628146	0.000800387	0.0660438	0.888732
CDX1.24	GCCTCCGGGCCGCGAATCAA	721	403	998	631	290	1708	664	380	1833	2.02127	3.7e-17	1.19121	5.96e-06	0.83006	0.0104569
CDX1.25	GGGGGAAACCCGTCGGGGGC	434	391	314	549	370	432	502	455	552	0.0219949	0.965914	-0.181033	0.745768	0.203028	0.785875
CDX1.26	AATCAAAGGGGGAAACCCGT	1028	923	1343	874	906	1336	1239	832	1461	0.598105	0.00267383	0.452049	0.059196	0.146056	0.755916
CDX1.27	CGGGTTTGCATTTCAAAGCG	419	693	513	638	363	267	516	701	385	-0.624727	0.163505	-0.454312	0.435617	-0.170414	0.864303
CDX1.28	GGGTTTGCATTTCAAAGCGG	690	388	430	495	486	532	360	628	642	0.0396942	0.947551	0.0745686	0.933069	-0.0348743	0.975797
CDX2.1	GGGAGGGAGGCTCGTGAGA	613	329	951	655	548	1500	538	643	1679	1.39723	2.48e-08	1.17653	1.14e-05	0.220702	0.724667
CDX2.2	AGGAAGCTCTTAACAATAA	498	245	332	504	319	1033	381	280	511	0.998722	0.00983111	0.360394	0.550821	0.638327	0.274025
CDX2.3	CCACTAGGCTGCAGAGGCG	397	415	481	466	265	605	350	256	286	0.483229	0.29185	0.185093	0.7997	0.298137	0.717964
CDX2.4	GGGAAGACCCGCCACAGGC	483	731	737	521	323	1210	902	564	735	0.734556	0.083578	0.593466	0.258987	0.14109	0.883125
CDX2.5	AGGAATGGCCCATCTCTTA	290	637	583	314	547	578	489	342	208	-0.201907	0.768568	0.258517	0.759955	-0.460425	0.606201
CDX2.6	CCTTCCCACTAGGCTGCAG	882	1201	1789	1042	1247	1942	1747	938	1485	0.599669	0.0413544	0.578478	0.0859718	0.0211907	0.978839
CDX2.7	CCTCGACGTCTCCAACCAT	459	232	560	482	409	573	332	338	519	0.726222	0.052921	0.433815	0.392744	0.292406	0.695127
CDX2.8	TAAAGTGCACCAGGTTGGA	765	594	711	646	552	687	505	645	796	0.245713	0.485656	0.243367	0.569869	0.00234598	0.99611
CDX2.9	CCAGGAGCACAGGGCGGGA	872	303	536	557	674	749	721	396	730	0.537404	0.183633	-0.0907305	0.911302	0.628135	0.217205
CDX2.10	ACGGAAGGCCGCCGGCCTG	590	515	713	818	1161	528	557	1032	643	-0.504623	0.212421	0.027365	0.976011	-0.531988	0.335156
CDX2.11	AATTGTGTCTCCAGGAAGAG	302	287	381	193	326	256	213	402	330	-0.140612	0.818457	0.498988	0.403467	-0.639601	0.325478
CDX2.12	GATGGTATGGGGGATGGAAA	831	738	1092	977	1015	1019	980	900	1282	0.322286	0.208386	0.332625	0.260685	-0.0103394	0.985894
CDX2.13	CCTGGGAGCGGGGATGGTAT	1309	851	909	1052	653	1031	1140	698	1251	0.497934	0.0254985	-0.0898964	0.839265	0.587831	0.0224789
CDX2.14	CCACCGCAGGGCGGAGGGAA	480	315	619	646	382	686	810	408	948	0.974067	3.26e-05	0.271027	0.477722	0.70304	0.019761
CDX2.15	AAGCGGCCACCGCAGGGCGG	988	1078	607	875	1388	683	1253	1123	574	-0.9751	1.78e-05	-0.690103	0.00908413	-0.284997	0.524127
CDX2.16	GCACAGCACAGAGACACAGC	580	635	709	770	548	898	536	696	716	0.246818	0.501245	0.350989	0.383028	-0.104171	0.881334
CDX2.17	GGAATGTGGGAGGTTAAGTG	950	852	797	1078	824	1125	1016	933	1788	0.406418	0.13411	0.261884	0.473785	0.144535	0.80072
CDX2.18	CAAACATCTTCCTCCTCTTC	170	155	177	271	233	81	150	274	177	-0.636484	0.388708	-0.400814	0.68956	-0.23567	0.872776
CDX2.19	CCTATGTCTTCGGAATGCGT	403	226	275	401	134	340	335	200	169	0.41772	0.490094	-0.503765	0.467404	0.921486	0.1494
CDX2.20	TGCCCTGAAGACGTGGCTCG	698	601	633	654	511	633	687	394	699	0.359603	0.225686	-0.0089451	0.990388	0.368548	0.374744
CDX2.21	AATGCAAATTATGTTTCGAG	546	434	365	621	334	443	563	359	214	-0.212438	0.67937	-0.742068	0.0991927	0.529629	0.387248
CDX2.22	AGGGGAGGGAGGCTCGTGAG	1072	728	995	997	862	1533	1041	676	1222	0.678788	0.00127496	0.292772	0.337806	0.386015	0.225463
CDX2.23	GGGGAGGGAGGCTCGTGAGA	1177	824	1159	1043	861	1542	883	698	1731	0.853068	4.07e-05	0.552507	0.0287438	0.300561	0.436712
CDX2.24	GAGGAAGCTCTTAACAATAA	205	134	267	175	305	348	352	58	266	0.923761	0.188372	0.238814	0.848714	0.684947	0.538192
CDX2.25	TTAAAGTGCACCAGGTTGGA	431	597	867	698	764	713	747	375	1002	0.563978	0.127325	0.528928	0.230861	0.0350497	0.97225
CDX2.26	TTCTTTGAACCTGTGATTGG	565	820	1285	794	719	509	756	615	924	0.265186	0.559464	0.343546	0.511459	-0.0783603	0.933569
CDX2.27	AAAATGCAAATTATGTTTCG	544	436	446	513	665	420	535	409	280	-0.427651	0.299627	-0.449893	0.345046	0.0222426	0.982735
CDX2.28	AAATGCAAATTATGTTTCGA	444	198	478	657	437	580	401	568	551	0.44343	0.379216	0.157422	0.848778	0.286008	0.755916
CDX2.29	ATGACACAGACACCAATGGT	564	697	346	699	741	609	914	794	484	-0.697658	0.0110372	-0.553689	0.0939545	-0.143969	0.82824
CIC.1	CGAGCCAGCGAGCGGGGAA	415	229	901	476	211	1342	481	137	1731	2.7185	1.1e-25	1.55441	1.59e-08	1.1641	0.000319442
CIC.2	CGCCCGCCGGACTCCGCGA	573	410	387	498	588	650	979	542	563	0.0116756	0.983337	-0.300999	0.546514	0.312674	0.611217
CIC.3	CGGACTCCGCGAGGGAGGA	867	3114	368	1223	2794	1185	1341	3412	635	-2.26593	8.3e-08	-0.686263	0.291543	-1.57967	0.00222041
CIC.4	CTCCCTCGCGGAGTCCGGC	590	575	573	543	605	501	300	711	361	-0.495919	0.23955	0.0684896	0.937271	-0.564409	0.307417
CIC.5	GCCAGCGAGCGGGGAAGGG	740	1214	89	856	1329	514	747	945	327	-2.13904	0.00047776	-1.48234	0.0473533	-0.656699	0.588599
CIC.6	TTACCCGCCGGAGCTGCGA	1307	1123	964	758	800	1582	1490	742	1176	0.46991	0.185119	0.139849	0.82064	0.330061	0.563877
CIC.7	CCCGCCGGAGCTGCGAGGG	285	874	134	604	788	367	392	616	395	-1.52044	2.8e-05	-0.508831	0.367982	-1.0116	0.0345026
CIC.8	GGAGCGCGTAGTAGTGGCG	387	644	382	273	303	192	446	272	665	-0.0969323	0.883224	0.105898	0.916747	-0.202831	0.85249
CIC.9	CCCTCCCTTCCCCGCTCGC	668	776	521	823	507	789	700	438	644	0.151685	0.716513	-0.126094	0.833032	0.277779	0.63385
CIC.10	GGCCAGAGCCGTTACCCGC	865	809	1529	991	1132	1259	1161	805	1131	0.493564	0.077988	0.430924	0.202818	0.0626398	0.933569
CIC.11	AACACGCTCACGCGCGGCTG	581	806	916	704	950	661	717	844	601	-0.292514	0.41775	0.168884	0.738957	-0.461398	0.292907
CIC.12	TTGTGTGTCCAGTCCGCGCG	486	656	722	684	425	866	758	755	574	0.218561	0.639842	0.242401	0.677259	-0.0238399	0.982218
CIC.13	CGCCGCGCTGCGGAGGTCTC	539	464	309	659	454	732	450	355	213	-0.214811	0.685903	-0.476466	0.388239	0.261654	0.775453
CIC.14	TTCGGGGCGCCGCGCTGCGG	655	1016	717	822	535	670	503	457	949	0.246567	0.577834	0.296381	0.570335	-0.0498135	0.957587
CIC.15	GCGGGGCCGCGGTAGGAGGG	349	219	253	307	465	223	233	427	169	-0.833146	0.113106	-0.407549	0.590573	-0.425597	0.656414
CIC.16	GGCTCCGGTTGGCCCCGAGC	614	651	817	564	763	599	923	315	297	-0.0418031	0.950977	-0.377971	0.570335	0.336168	0.711808
CIC.17	GCGGGGCGCGACGCGCGTGC	482	228	486	671	569	640	498	480	491	0.358729	0.41775	0.0288854	0.975377	0.329843	0.633598
CIC.18	TCACGGGGCGCGCGGCACGG	453	522	365	394	454	505	499	512	546	-0.122142	0.782076	0.110567	0.857051	-0.232709	0.723248
CIC.19	CGCGCGCGGGGGCCGTCACG	930	1049	1095	1189	1177	607	971	901	1041	-0.231406	0.530703	-0.136069	0.803223	-0.0953365	0.893099
CIC.20	CGGGGGAGGTCAGCGCGCAC	536	701	627	816	850	1021	864	850	879	0.0134132	0.973565	0.237889	0.500033	-0.224476	0.618611
CIC.21	CCTCCCGCCGCCCGGGGGGC	924	1102	552	751	975	587	1095	1220	793	-0.821534	1.74e-05	-0.476314	0.0496765	-0.345221	0.266314
CIC.22	CGGGGCCAGGCGCGCCCAGG	1138	878	824	1219	1152	723	811	972	986	-0.281309	0.382607	-0.270243	0.488894	-0.0110663	0.985994
CIC.23	CGTGTTCCTCGCGCGGACGT	610	457	614	395	532	432	841	600	432	-0.138555	0.789757	-0.217768	0.721211	0.0792129	0.933569
CIC.24	CATATGACTGACGTTCCCCC	713	915	1093	955	798	974	1051	766	1365	0.418368	0.105814	0.377614	0.223518	0.040754	0.949684
CIC.25	TTCCCCCGGGGCGGCCAATG	652	1001	630	1032	932	625	795	966	660	-0.638252	0.0113755	-0.31296	0.386733	-0.325293	0.453716
CIC.26	CCCGCCGGACTCCGCGAGGG	228	412	304	294	345	218	342	450	224	-0.719717	0.106728	-0.156669	0.85203	-0.563048	0.405471
CIC.27	ACGGCCCCCGCGCGCGCCGG	709	637	331	714	766	657	635	450	488	-0.375628	0.283023	-0.476917	0.210815	0.10129	0.888732
CIC.28	CGCTGACCTCCCCCGCCCCC	721	528	793	991	550	878	824	554	624	0.445074	0.132578	-0.0914172	0.86983	0.536492	0.142746
CIC.29	CCCGGCAGAGACCCCCGCGT	1425	1041	1104	1027	1178	874	1148	1078	729	-0.345319	0.230492	-0.364344	0.27309	0.0190244	0.977704
CIC.30	CAGAGACCCCCGCGTGGGGG	498	793	518	780	473	616	602	486	412	-0.22121	0.622286	-0.248918	0.647776	0.0277083	0.977068
CIC.31	CCCGCCCGCCGGACTCCGCG	892	1223	869	1392	972	1085	1213	968	974	-0.160665	0.618991	-0.204944	0.588928	0.0442782	0.946087
CIC.32	CCCGCCGGACTCCGCGAGGG	292	413	377	343	388	219	381	456	146	-0.833797	0.0978849	-0.444409	0.534394	-0.389388	0.681246
CIC.33	CCGGACTCCGCGAGGGAGGA	682	885	642	609	1342	461	543	1190	713	-0.962375	0.000452954	0.0220376	0.976011	-0.984413	0.0016637
CIC.34	CCCCTCCGGCCGCCCCACGC	1240	1391	1221	1490	1567	1416	1398	1226	1517	-0.0488688	0.851081	0.0529734	0.889124	-0.101842	0.80072
CIC.35	GCGCTGTGCGCAGGCGCGCC	720	828	579	490	778	620	636	676	905	-0.175255	0.624422	0.226491	0.591421	-0.401746	0.339734
CIC.36	GCGGCGGGGGGGGGGGCATG	743	490	438	660	472	441	516	613	490	-0.249254	0.536017	-0.444873	0.286311	0.195619	0.788682
CIC.37	CCTCCCTCGCGGAGTCCGGC	359	314	531	603	644	453	554	412	402	0.0558157	0.925646	-0.0264425	0.97683	0.0822582	0.933979
CIC.38	TCACGGGGCGCGCGGCACGG	415	575	361	378	500	489	476	540	582	-0.232448	0.553102	0.205651	0.682198	-0.438099	0.357773
CIC.39	TCCTCCCTCGCGGAGTCCGG	670	871	615	593	1241	400	519	1188	732	-0.983483	0.000643182	-0.00823181	0.992768	-0.975252	0.00346586
CIZ1.1	ATCCCGCGGGGCATCGAGG	451	391	319	201	300	249	505	412	333	-0.325011	0.507037	-0.237153	0.714586	-0.0878586	0.933569
CIZ1.2	CCTCCGCATCGCGAAGGGG	334	398	506	390	236	308	522	104	831	1.09329	0.0399553	0.377416	0.651877	0.715875	0.3972
CIZ1.3	GGGGCGCTAGCAGGTGCGA	778	626	727	597	655	701	568	518	984	0.37977	0.218661	0.356802	0.332206	0.022968	0.976999
CIZ1.4	CACAAGTCACGCTGGGGGG	354	231	625	489	453	634	468	341	706	0.947236	0.00265764	0.655781	0.0919926	0.291455	0.657323
CIZ1.5	AAGGGTCAGCCATCCCGCG	379	479	599	746	765	322	973	684	830	-0.189456	0.720442	-0.166132	0.82651	-0.0233238	0.983538
CIZ1.6	CAGTGCACAAGTCACGCTG	508	622	573	781	818	629	575	618	677	-0.156	0.647528	0.0784209	0.886971	-0.234421	0.63385
CIZ1.7	GATCCTGGGGCCCCGCGCG	901	894	292	732	939	330	496	896	688	-1.14994	0.000796134	-0.723866	0.0968763	-0.426073	0.513458
CIZ1.8	CCCCAGGATCGCAGGACCG	497	656	276	825	445	442	680	870	466	-0.804596	0.0214026	-0.730622	0.0725405	-0.0739739	0.935673
CIZ1.9	GCATCGCGAAGGGGAGGCT	287	253	689	368	159	750	333	117	1050	2.2143	1.6e-11	1.36704	0.000175117	0.847269	0.0870864
CIZ1.10	GCGGAGGACGCGGGACAGA	596	992	655	743	685	942	535	701	661	-0.127772	0.748356	0.311955	0.442309	-0.439727	0.298349
CIZ1.11	ATGCGGAGGACGCGGGACAG	704	881	611	656	340	756	442	702	884	0.235325	0.633341	0.367205	0.511459	-0.13188	0.882875
CIZ1.12	GATGGCTGACCCTTCCGGGG	386	473	384	490	228	204	383	596	443	-0.360602	0.523692	-0.36459	0.595436	0.00398833	0.99611
CIZ1.13	AAGTCCCCCTCGATGCCCCG	1165	1164	704	1124	1226	712	750	939	853	-0.579124	0.0162376	-0.356636	0.267261	-0.222488	0.63385
CIZ1.14	GGGGATTAGGTTCTGCAAAG	731	1112	804	924	781	737	866	749	954	-0.115447	0.751191	0.0194326	0.976011	-0.13488	0.825469
CIZ1.15	CGCCTTGTGGGATCAGAGGG	309	474	135	314	323	145	302	196	114	-1.3095	0.00178781	-1.20368	0.00930838	-0.10582	0.930749
CIZ1.16	AGTTTCTGAAGAAGATGGGG	605	726	763	475	836	261	889	571	606	-0.536539	0.23569	-0.271386	0.676073	-0.265152	0.768993
CIZ1.17	CCCAGTGCACAAGTCACGCT	817	905	572	891	992	707	729	653	787	-0.329906	0.243516	-0.192697	0.61729	-0.137208	0.810085
CIZ1.18	TCACGCTGGGGGGCGGCTGC	480	791	596	708	877	385	367	677	366	-0.844612	0.00872884	-0.136407	0.836649	-0.708205	0.0930549
CIZ1.19	TCCTCCGCATCGCGAAGGGG	984	502	964	838	631	1315	1121	530	1083	0.976009	1.31e-05	0.228547	0.550212	0.747461	0.00709475
CIZ1.20	GTCCGTCTGCCGCCCGGAAG	434	134	726	307	280	315	589	332	584	1.05704	0.0261655	0.363269	0.625043	0.693775	0.348905
CIZ1.21	CCATCCCGCGGGGCATCGAG	376	342	631	435	396	479	274	277	796	0.884682	0.0146223	0.871826	0.0311254	0.012856	0.989647
CIZ1.22	CCGCCGCGGTCCTGCGATCC	465	412	553	414	203	407	339	252	613	0.858593	0.0155433	0.397917	0.440071	0.460675	0.446039
CIZ1.23	GTGAGAGGGGGCGCGCAGTG	651	501	1345	690	435	1122	882	457	1131	1.33727	1.13e-09	0.74741	0.00375519	0.589863	0.0657597
CIZ1.24	AGGAACAACCGCAAAGACAA	581	712	519	758	987	701	469	646	764	-0.2649	0.422787	0.190652	0.660112	-0.455552	0.229146
CIZ1.25	ACAAAGGGTCGTGGGTTTAG	515	980	606	628	441	508	467	588	590	-0.233299	0.594415	0.108261	0.877193	-0.34156	0.570099
CIZ1.26	TGGGTTTAGCGGGGCAGGCA	591	905	932	683	762	865	640	643	670	0.061822	0.87272	0.398322	0.230533	-0.3365	0.430454
CIZ1.27	CAGGCAGGGTCGTGACCCGC	1007	830	662	752	931	1108	977	934	958	-0.0360934	0.931716	0.0189472	0.976825	-0.0550406	0.939539
CIZ1.28	GGAGGCAGAAATAGTTTTTC	275	388	264	456	332	268	177	353	346	-0.33404	0.573961	0.0432084	0.971787	-0.377249	0.68176
CIZ1.29	AAGAAAGATAGGAGCTCTCC	577	511	316	373	801	375	767	523	658	-0.560918	0.177476	-0.339647	0.551769	-0.221271	0.797531
CIZ1.30	ATAGGAGCTCTCCAGGTACG	798	462	457	455	709	416	1015	498	650	-0.216666	0.644751	-0.518706	0.26649	0.30204	0.667961
CIZ1.31	AGGTGCGAGGGGGTCCTGGG	604	499	1508	713	445	1669	925	553	1640	1.65626	7.29e-17	1.17147	2.54e-08	0.484787	0.127816
CIZ1.32	AGTGCACAAGTCACGCTGGG	525	777	616	418	536	441	823	733	524	-0.390529	0.264499	-0.0719947	0.916747	-0.318535	0.553673
CIZ1.33	GAGGCCTAGGTGGCGGAGAG	506	637	371	670	591	496	609	565	382	-0.57233	0.0554653	-0.471303	0.198311	-0.101027	0.882875
CIZ1.34	GGAACAACCGCAAAGACAAA	843	754	940	763	692	988	758	657	870	0.374525	0.121735	0.290199	0.34167	0.0843254	0.876362
CIZ1.35	GGTCGTGGGTTTAGCGGGGC	862	597	886	505	617	462	555	585	593	0.00428579	0.993694	0.0565206	0.937271	-0.0522348	0.949181
CIZ1.36	ACAGAGGGTATGAGCCGCCC	619	775	673	813	714	504	753	520	900	-0.00125922	0.997627	-0.0449225	0.952832	0.0436633	0.957711
CIZ1.37	CAGTGCACAAGTCACGCTGG	520	569	605	818	860	672	627	567	648	-0.0596412	0.878023	0.0432367	0.946148	-0.102878	0.872776
CIZ1.38	CCGCGTCCTCCGCATCGCGA	495	378	344	374	530	472	298	364	792	0.271928	0.617984	0.458729	0.442145	-0.186801	0.854552
CIZ1.39	AATACAAACATTAGCCAGGG	693	1010	677	933	877	885	518	1077	337	-0.795541	0.0255382	-0.150925	0.829446	-0.644616	0.187753
CIZ1.40	GCAAGAGGATCACTTGAGCC	424	280	199	173	463	265	355	177	350	-0.208278	0.789757	-0.19483	0.857051	-0.0134472	0.992358
CIZ1.41	GGGATTTCGCCATTTTGCCC	627	556	187	350	601	446	499	565	393	-0.817323	0.0553582	-0.525165	0.355431	-0.292158	0.746798
CIZ1.42	AGCGTGACTTGTGCACTGGG	797	889	623	853	1015	743	682	599	797	-0.222393	0.480774	-0.0567779	0.918982	-0.165615	0.774213
CIZ1.43	CCAGTGCACAAGTCACGCTG	578	853	806	576	510	674	561	490	633	0.183084	0.611058	0.33128	0.386027	-0.148197	0.816214
CIZ1.44	GGGGCGCTAGCAGGTGCGAG	897	574	664	788	667	747	646	682	814	0.163171	0.643931	-0.0267942	0.969982	0.189965	0.745422
CREBRF.1	CACCCCTGTCACGTGTCGC	767	838	640	541	819	621	662	460	1174	0.142035	0.771799	0.33472	0.511459	-0.192685	0.805808
CREBRF.2	CCCTCCGGCGACACGTGAC	402	376	339	389	394	347	422	280	403	0.0197382	0.973565	-0.113393	0.872864	0.133131	0.872776
CREBRF.3	CCGGCAGCACGCCCAGGAT	341	128	363	169	203	359	266	205	714	1.30884	0.0033165	0.873917	0.120854	0.434922	0.62994
CREBRF.4	CGGGTTGCCGGGAAAAACC	866	717	463	800	741	613	487	698	590	-0.419827	0.212358	-0.310142	0.47683	-0.109685	0.877889
CREBRF.5	TTCCACAGCCCGGCCAATC	740	1047	769	817	900	616	1148	925	461	-0.665679	0.0353613	-0.500923	0.209285	-0.164757	0.820303
CREBRF.6	CCCCTGATTGGCCGGGCTG	494	832	503	796	546	605	684	601	719	-0.170707	0.684665	-0.0717812	0.918395	-0.0989259	0.900263
CREBRF.7	TCGCCGCGGCCCACGTGAG	668	563	340	456	612	313	551	445	816	-0.285489	0.576516	-0.227464	0.735597	-0.0580252	0.957346
CREBRF.8	CACGTGTCGCCGGAGGGGC	568	715	177	212	544	458	221	276	380	-0.490284	0.456353	0.20686	0.84378	-0.697144	0.418793
CREBRF.9	GTGCCGGCCTCTGCAGTGT	666	526	568	536	651	198	342	397	351	-0.592079	0.212421	-0.429341	0.486597	-0.162738	0.872776
CREBRF.10	TCCCGGCAACCCGCCCCTC	1678	1534	749	1074	1200	855	1168	903	1004	-0.484589	0.0587411	-0.513827	0.0733074	0.0292383	0.966869
CREBRF.11	CGGGGCAGCCATGTTAGAT	617	676	998	873	1076	808	1043	875	681	-0.0752239	0.876729	0.0624047	0.933069	-0.137629	0.86103
CREBRF.12	GGGGGGCCACTAATTGGTT	924	798	841	893	697	685	1035	751	994	0.114679	0.701641	-0.145561	0.688369	0.260241	0.502342
CREBRF.13	GGTCCCCTCCCATCTAACA	1600	1315	1190	1542	1177	1229	1428	1211	1942	0.171711	0.52718	-0.0538097	0.911071	0.22552	0.55222
CREBRF.14	CCGCGGGGGGGCCACTAAT	1259	656	830	1255	964	1061	694	909	914	0.0951621	0.827715	-0.138475	0.803946	0.233637	0.703893
CREBRF.15	CTCTGGCGTCCAATGGAGC	260	295	508	374	190	717	488	157	344	1.24814	0.00569737	0.487632	0.478656	0.760503	0.266426
CREBRF.16	AGCCTGCCACTCAGCTCTG	672	697	1058	702	437	661	535	314	956	0.898737	0.00143585	0.516612	0.161831	0.382124	0.451724
CREBRF.17	TCTGCACCAATGGGCGTGG	604	556	840	692	557	462	622	475	764	0.32483	0.388708	0.129449	0.831735	0.19538	0.7864
CREBRF.18	TGGAGACTTCTGCACCAAT	255	468	480	643	440	307	590	559	325	-0.404625	0.472953	-0.317408	0.660902	-0.0872173	0.942171
CREBRF.19	GGAGGGGACCAGTGGTGGT	1171	887	1124	715	953	924	1159	675	672	0.0664273	0.882035	-0.127268	0.827659	0.193696	0.781012
CREBRF.20	GCACCAATGGGCGTGGGGG	802	571	1100	576	463	984	828	706	923	0.773843	0.00314714	0.523561	0.111411	0.250282	0.637397
CREBRF.21	AAGTGGCTAACTTGATTAGT	186	334	525	503	831	859	717	595	603	0.243689	0.626461	0.708368	0.124762	-0.464679	0.479733
CREBRF.22	AACTGCGCTGTGAGGCATGG	906	995	819	1082	892	881	1123	857	582	-0.307785	0.336331	-0.408381	0.23492	0.100596	0.876341
CREBRF.23	TGGGCCGTCTGCGATACCGT	463	560	398	220	594	645	420	657	801	-0.0394561	0.946736	0.779077	0.0694371	-0.818534	0.078788
CREBRF.24	CGGGTTGCCGGGAAAAACCG	738	645	423	678	630	523	471	677	754	-0.261053	0.525472	-0.13475	0.831735	-0.126303	0.872776
CREBRF.25	TCACGTGTCGCCGGAGGGGC	522	685	605	619	789	539	782	794	328	-0.652228	0.0785923	-0.326324	0.544073	-0.325904	0.62825
CREBRF.26	GCACCCCTGTCACGTGTCGC	440	735	734	357	743	641	471	537	179	-0.499039	0.364002	0.199578	0.821644	-0.698617	0.305421
CREBRF.27	CTGCCGGGTATCGCAGAGTT	208	206	266	85	127	154	190	170	110	0.0238244	0.981384	0.217183	0.852232	-0.193359	0.892637
CREBRF.28	CCCCTGATTGGCCGGGCTGG	587	800	481	824	536	689	801	614	663	-0.146333	0.720442	-0.229858	0.623895	0.0835251	0.914353
CREBRF.29	GCTGTGGAACGCCTCGCGAT	531	378	431	252	352	726	705	306	410	0.575683	0.285824	0.150841	0.875386	0.424842	0.629634
CREBRF.30	AACGCCTCGCGATTGGCCCG	275	727	502	548	618	386	631	693	861	-0.33102	0.456353	0.292285	0.598254	-0.623306	0.212211
CREBRF.31	TCCACAGCCCGGCCAATCAG	622	1114	774	1114	455	904	954	875	773	-0.0210436	0.973565	-0.0872073	0.917525	0.0661637	0.946186
CREBRF.32	TCGCGAGGCGTTCCACAGCC	448	426	434	298	561	472	527	623	468	-0.254298	0.57373	0.183441	0.769136	-0.437739	0.456325
CREBRF.33	GTTCCACAGCCCGGCCAATC	953	1125	665	725	860	605	674	905	749	-0.549773	0.0172716	-0.166259	0.660112	-0.383514	0.252426
CREBRF.34	TCGCCGGAGGGGCGGGTTGC	533	644	705	443	905	663	711	802	436	-0.406827	0.331749	0.159483	0.811643	-0.56631	0.264898
CREBRF.35	ACGTGACAGGGGTGCCCGGC	491	451	603	407	333	364	548	393	348	0.108849	0.834952	-0.111725	0.880404	0.220574	0.788682
CREBRF.36	CCGGCCTCGGGCCAATCGCG	516	576	417	662	592	612	599	442	495	-0.12624	0.749612	-0.186373	0.685698	0.0601333	0.933979
CREBRF.37	CCTCGCGATTGGCCCGAGGC	677	672	334	409	517	513	561	757	500	-0.555733	0.129271	-0.229571	0.680732	-0.326162	0.606135
CUX2.1	TCCCCCCCAAGTCCGGGGT	1027	1190	1055	789	630	895	884	1342	1116	-0.0399069	0.923893	0.228628	0.576849	-0.268535	0.579384
CUX2.2	CACACCGACCCCGGACTTG	833	842	426	826	572	923	919	885	962	-0.0787296	0.871736	-0.16	0.787727	0.0812708	0.927973
CUX2.3	TCTACGCAGCCCCAAGTGC	888	627	828	1101	952	720	697	725	1171	0.212291	0.589513	0.0675002	0.918982	0.14479	0.842721
CUX2.4	GGTAGACAGGTGCAAGCGG	551	700	617	427	761	641	513	533	730	-0.0379413	0.929705	0.460181	0.175703	-0.498122	0.185607
CUX2.5	CGCCGGCCGGAGGGAGGGT	109	245	813	307	113	489	362	95	764	2.17524	1.09e-05	1.4004	0.0173315	0.774835	0.3888
CUX2.6	CCGGGAGCTGGGGGTAGAC	516	403	543	769	488	634	558	389	590	0.431892	0.153421	0.00167863	0.996279	0.430213	0.296965
CUX2.7	CATCTCCCCCCCAAGTCCG	1369	1710	1189	1333	1775	1174	1485	1500	1529	-0.404406	0.0246257	-0.0674773	0.85203	-0.336929	0.166896
CUX2.8	GCGCCGGCGCCTCTCGGAG	118	88	480	133	30	413	205	64	552	3.01379	4.43e-12	1.71626	0.000396384	1.29753	0.0357018
CUX2.9	ATATCTGGCGATGGAGCGG	243	547	240	337	510	315	735	492	497	-0.700439	0.092022	-0.218049	0.752505	-0.482389	0.471184
CUX2.10	GACAGGTGCAAGCGGGGGT	350	206	224	425	307	278	478	92	237	0.337017	0.594884	-0.74189	0.228064	1.07891	0.069877
CUX2.11	ATCAATGCAAAGGGAAGTTT	886	870	1081	813	1017	958	1182	913	855	0.0174032	0.967776	0.0682265	0.907173	-0.0508233	0.94244
CUX2.12	TAACGTGCTGATCAATGCAA	833	490	912	861	355	548	786	602	527	0.405039	0.319474	-0.299376	0.565704	0.704415	0.109831
CUX2.13	CAGCCTCTCCGAGAGGCGCG	283	350	310	403	340	220	441	226	385	-0.0524662	0.938986	-0.264152	0.713635	0.211686	0.838348
CUX2.14	AGCGCGCCGGGCGGGGAGCT	951	1010	958	693	1014	607	660	789	518	-0.511298	0.0623478	-0.118245	0.819134	-0.393053	0.33579
CUX2.15	CACACCGACCCCGGACTTGG	966	1011	453	957	625	961	1048	914	763	-0.295542	0.466483	-0.423653	0.336019	0.128111	0.872776
CUX2.16	AGATGCAGCGAGCGCTCCGC	424	432	531	604	633	782	704	461	786	0.413509	0.163528	0.324389	0.386733	0.0891194	0.892637
CUX2.17	CTCCGCCCGCGCCCTCCGGG	945	1401	715	958	1141	975	882	806	751	-0.474882	0.0537927	-0.153312	0.699234	-0.321569	0.407141
CUX2.18	CCCGCGCCCTCCGGGGGTCG	862	681	520	714	873	552	644	450	698	-0.182314	0.648566	-0.272002	0.55437	0.0896885	0.907238
CUX2.19	TCGGGGGGGCGCACGGCTCC	676	392	697	309	748	404	642	578	408	-0.286388	0.618892	-0.0409747	0.971787	-0.245413	0.80646
CUX2.20	ACCTGTCTACCCCCAGCTCC	1703	1080	1067	1574	1564	1334	1647	1400	1813	0.000955816	0.997627	-0.218396	0.487472	0.219352	0.570099
CUX2.21	AGACAGGTGCAAGCGGGGGT	817	515	361	560	471	452	390	178	742	0.503129	0.368496	-0.0504411	0.964828	0.55357	0.488697
CUX2.22	CGTGCAATGCCGGGAGCTGG	834	742	648	823	658	780	812	543	619	0.0423211	0.908931	-0.230667	0.52288	0.272988	0.51921
CUX2.23	CCGGGGGAGGCAGCCGGGGA	519	161	764	569	200	280	509	274	722	1.38061	0.000761257	0.11064	0.911302	1.26997	0.00968131
CUX2.24	GGGGAGGCAGCCTCTCCGAG	215	150	248	238	452	385	184	176	325	0.380742	0.523692	0.604135	0.345046	-0.223393	0.845963
CUX2.25	GGGGTGGGAGGGGAGGGGTT	252	500	172	327	341	546	508	146	268	-0.100331	0.909895	-0.212138	0.853067	0.111807	0.942296
CUX2.26	GCGTGCAATGCCGGGAGCTG	850	546	1022	1097	959	1067	1042	870	1052	0.399523	0.159575	0.137911	0.762364	0.261612	0.576383
CUX2.27	GGGTAGACAGGTGCAAGCGG	308	669	331	507	493	314	321	474	641	-0.426009	0.393485	0.184997	0.815971	-0.611006	0.33579
CUX2.28	TGGGGGTAGACAGGTGCAAG	1017	770	679	768	865	799	988	673	927	0.0134399	0.975147	-0.166536	0.685698	0.179976	0.739223
DNAJC2.1	CCACCCCCGCCAACGTGTG	1495	1978	1653	1695	1665	1931	992	1779	1651	-0.103559	0.729789	0.387155	0.144948	-0.490714	0.069877
DNAJC2.2	ACCAAGTCGCACGAGAGAA	484	294	754	331	574	589	218	164	611	1.02079	0.0145627	1.04277	0.0227323	-0.0219782	0.985894
DNAJC2.3	TTACCGCACACGTTGGCGG	954	650	803	775	815	645	860	778	1021	0.0756811	0.843657	-0.0410347	0.948599	0.116716	0.854552
DNAJC2.4	GCACGAGAGAATGGTTCCT	567	667	535	491	516	857	418	361	346	0.104492	0.834952	0.218889	0.699489	-0.114397	0.891755
DNAJC2.5	TCTCAGTCAGTATAGAACT	616	743	627	670	510	430	918	523	690	-0.0748757	0.865557	-0.309887	0.467708	0.235011	0.692668
DNAJC2.6	ATACTGACTGAGATCCGGC	594	655	615	539	557	552	770	642	627	-0.0813868	0.831361	-0.0258516	0.970524	-0.0555352	0.934328
DNAJC2.7	TTCTATACTGACTGAGATC	892	1118	1288	1114	1002	905	914	937	1586	0.253086	0.422086	0.394096	0.233709	-0.14101	0.813008
DNAJC2.8	TTCCGGGATGGATCTTTCG	245	514	333	262	487	447	460	207	235	-0.256385	0.703943	0.0437408	0.974394	-0.300126	0.794308
DNAJC2.9	GTGCGACTTGGTCTCCAGC	430	352	269	600	201	510	474	291	516	0.529087	0.272617	-0.198687	0.796448	0.727774	0.209842
DNAJC2.10	AGGTTACCGCACACGTTGG	659	577	619	602	596	535	935	925	883	-0.0824524	0.815592	-0.0668136	0.901779	-0.0156388	0.982735
DNAJC2.11	TTCTATGTATTGCACTGGGA	791	717	814	623	1308	652	852	512	749	-0.181043	0.70347	0.00542639	0.994338	-0.18647	0.817772
DNAJC2.12	CTCCTGGGAAAATCACTGAT	414	595	285	501	590	416	529	516	420	-0.661499	0.0296831	-0.331914	0.448461	-0.329586	0.537257
DNAJC2.13	TCGTCGATACTGGTTCATAC	441	397	137	148	334	477	260	441	344	-0.333204	0.66569	0.223589	0.846804	-0.556793	0.604533
DNAJC2.14	TATATACTAGTCGTCGATAC	210	213	153	366	410	192	370	225	308	-0.416647	0.456353	-0.484012	0.454421	0.0673657	0.955577
DNAJC2.15	ACGACTAGTATATACATTTG	750	436	533	403	562	523	176	488	618	0.114626	0.868273	0.49854	0.4511	-0.383914	0.67913
DNAJC2.16	CATTATATCTTTTAATACTC	422	497	455	454	406	613	445	307	314	0.142794	0.781255	0.0665015	0.937271	0.0762925	0.934721
DNAJC2.17	ACAGGAAAACTGATGCGCCT	269	372	391	140	308	283	443	360	68	-0.527513	0.530721	-0.129312	0.932651	-0.3982	0.792889
DNAJC2.18	CGCACGAGAGAATGGTTCCT	771	683	508	689	859	891	807	1121	477	-0.554649	0.12862	-0.249738	0.641037	-0.304911	0.6355
DNAJC2.19	GACCAAGTCGCACGAGAGAA	495	272	442	217	135	536	298	120	350	1.40415	0.000576904	0.520339	0.395953	0.883814	0.133091
DNAJC2.20	ACCTAATCAGTGATTTTCCC	582	770	489	758	901	704	710	905	786	-0.443094	0.0642973	-0.024389	0.967619	-0.418705	0.18556
DNAJC2.21	CTTAAAAGTATAGCGCTCCT	433	565	405	479	537	474	454	338	512	-0.0693833	0.884135	0.0693049	0.922595	-0.138688	0.859068
DNAJC2.22	AACCATTCTCTCGTGCGACT	302	368	208	346	479	304	298	342	539	-0.28277	0.60532	0.121357	0.892786	-0.404127	0.595644
DNAJC2.23	CTATGTATTGCACTGGGACG	846	915	981	691	1035	770	641	513	656	-0.0396693	0.923579	0.17812	0.679433	-0.217789	0.680819
DNAJC2.24	TTATGTTCTATGTATTGCAC	844	460	684	833	683	705	724	466	641	0.311993	0.316885	-0.194227	0.639539	0.50622	0.149663
DR1.1	AAGCTGCTGGCAGCGCGAA	161	299	438	314	466	696	407	395	443	0.425589	0.374973	0.947074	0.027868	-0.521486	0.422333
DR1.2	CGGACGCTACATCTGGGAA	1109	612	1058	913	680	1789	1144	559	1129	1.04812	1.09e-05	0.341337	0.350425	0.706786	0.023114
DR1.3	GGGCGGCTCCCGCCGGCGT	418	413	281	611	573	328	531	305	320	-0.477613	0.214755	-0.690192	0.0800288	0.212579	0.7864
DR1.4	CCACACCCGGAAGTCGGTC	252	244	252	376	188	333	281	269	428	0.458453	0.375004	0.173896	0.834904	0.284557	0.769557
DR1.5	TGCTGGCAGCGCGAACGGG	409	461	209	314	413	286	336	353	363	-0.564525	0.185916	-0.27029	0.661054	-0.294235	0.71386
DR1.6	TGCTTGCCAGGACCGTAGC	366	372	448	518	546	363	489	283	427	0.0536595	0.927244	-0.0832443	0.918982	0.136904	0.877889
DR1.7	CTGGCTAGGGTCCCTGTGA	940	1471	1286	1319	1148	1093	1372	992	1222	-0.0321597	0.934778	0.0289778	0.962439	-0.0611375	0.929831
DR1.8	GGCTCCCGCCGGCGTGGGT	703	846	582	710	527	757	342	546	391	-0.230789	0.596982	0.0511446	0.951403	-0.281934	0.668229
DR1.9	CCCTCCCGGACCGACTTCC	958	627	689	811	919	840	644	594	720	0.0464298	0.907735	-0.0539242	0.927157	0.100354	0.875578
DR1.10	GCGCAAAGGGTGTCGGGAG	946	1049	610	978	820	668	578	601	510	-0.479955	0.0545107	-0.411662	0.167625	-0.0682924	0.913711
DR1.11	ATTTGGGGACAGAGGAGCGC	964	1072	701	875	1195	704	1372	589	1034	-0.28094	0.489885	-0.358459	0.435617	0.0775189	0.930491
DR1.12	GGTGGCTGGGTAGATAGGCG	374	548	280	200	424	530	316	345	851	0.2462	0.684665	0.918277	0.0827038	-0.672077	0.339574
DR1.13	TCCCCAAATCCAGCTAGGGA	983	906	1048	1096	845	861	797	836	705	-0.0410808	0.916502	-0.093318	0.85256	0.0522372	0.938324
DR1.14	CCCCAGACCAAGCGCGTGCT	1237	1379	1353	1538	1547	1101	1515	994	1088	-0.163589	0.591377	-0.233302	0.494037	0.0697135	0.904017
DR1.15	CGCGTGCTTGGAGCTCTCGT	1074	769	948	1124	809	809	1304	797	1045	0.194336	0.473211	-0.276686	0.345317	0.471021	0.0818876
DR1.16	AGGCGCGCGCTTGCCTGGCT	326	530	459	466	473	648	458	561	560	0.0366963	0.940789	0.466055	0.249096	-0.429359	0.391073
DR1.17	CCTGGCTAGGGTCCCTGTGA	1687	1182	1393	1398	1520	1520	1194	1610	1100	-0.16272	0.627944	-0.0442807	0.943953	-0.118439	0.851417
DR1.18	CGGCTCCCGCCGGCGTGGGT	453	253	426	357	386	142	306	337	170	-0.599451	0.331906	-0.622987	0.386117	0.0235364	0.985894
DR1.19	CCTTCCCCCACCCACGCCGG	1117	1026	1293	1770	1147	999	1524	1097	1054	0.0073076	0.987146	-0.331492	0.341566	0.338799	0.418097
DR1.20	CGCCCTTCCCCCACCCACGC	298	507	396	446	455	281	445	632	401	-0.595389	0.127533	-0.09456	0.906403	-0.500829	0.3888
DR1.21	CTTGCCAGGACCGTAGCAGG	401	410	257	558	596	627	296	343	293	-0.303097	0.478407	-0.107569	0.880404	-0.195528	0.80072
DR1.22	CCAGCAGCTTCCGCCTGCTA	616	591	570	673	411	472	701	762	562	-0.151122	0.720312	-0.270637	0.565704	0.119515	0.872776
DR1.23	CTAGGGTCCCTGTGAAGGAA	824	879	1212	734	1195	975	636	769	1519	0.349164	0.270247	0.802556	0.00352952	-0.453392	0.246079
DR1.24	GGGATCCCGAGGTGCTTGCC	256	158	194	249	255	448	378	354	270	0.228355	0.727497	0.0586664	0.960038	0.169688	0.882064
DR1.25	CTGCTGGCAGCGCGAACGGG	354	778	470	510	785	443	880	274	445	-0.437639	0.451902	-0.318458	0.67709	-0.119181	0.925464
DR1.26	GTGCTTGCCAGGACCGTAGC	215	355	140	345	303	224	465	279	340	-0.565142	0.277577	-0.51905	0.408796	-0.0460921	0.971707
DR1.27	TACGGTCCTGGCAAGCACCT	883	1115	674	875	863	863	722	754	896	-0.194737	0.536991	0.0213204	0.974583	-0.216057	0.656157
EGR3.1	GGGCGCCGCACGTTGGCTG	397	241	523	407	316	761	334	264	1081	1.45278	1.31e-06	1.04703	0.0020068	0.405742	0.505196
EGR3.2	AGCTTGCTAGGAAGCGGCG	693	613	724	722	754	898	604	615	1004	0.363056	0.176614	0.414536	0.163418	-0.0514797	0.93527
EGR3.3	ACGTCGCGCCCCTTCGGCT	643	512	706	693	250	622	489	604	669	0.53593	0.212198	0.158263	0.831735	0.377668	0.586509
EGR3.4	AAGGGGCGCGACGTCACAA	791	829	970	637	744	1159	754	597	1315	0.630234	0.00648866	0.701962	0.00377136	-0.0717287	0.907276
EGR3.5	TCCCGGGGCTCAGATAAAT	1211	878	1939	984	979	1788	689	578	2692	1.39277	2.32e-09	1.23168	5.32e-07	0.161086	0.800447
EGR3.6	ACAGACAAAGCCCAGCCGA	467	574	415	429	416	477	612	322	395	-0.0397878	0.94454	-0.186288	0.770157	0.1465	0.869133
EGR3.7	AACTGCTGGGGAACCCGGA	442	520	436	320	437	501	493	233	662	0.403044	0.408268	0.396388	0.50215	0.00665565	0.994618
EGR3.8	ACGTCACGGAGCTTTCCCG	614	539	472	500	284	405	331	265	665	0.534804	0.22572	0.168247	0.824002	0.366557	0.616315
EGR3.9	GCGGCGCCCGCACCGCTCG	379	768	1229	580	503	1264	615	315	1204	1.22513	7.06e-05	1.25935	8.88e-05	-0.0342227	0.972912
EGR3.10	GCGGGCCGCAGCCAACGTG	288	298	864	482	429	672	322	177	959	1.51735	7.65e-06	1.29452	0.000413652	0.222826	0.80072
EGR3.11	AGGTAGGTGCGAGCGGCTCG	684	499	426	445	419	437	647	570	559	-0.102864	0.8066	-0.264674	0.552309	0.16181	0.812112
EGR3.12	GGGGCAGCCGCCGACCGGGT	193	224	216	390	274	49	185	130	241	-0.294299	0.770091	-0.518813	0.641037	0.224514	0.898016
EGR3.13	AGGCTTCGGTTCTCCCGGGG	183	424	641	378	242	419	493	200	314	0.65809	0.284035	0.355045	0.680143	0.303044	0.80072
EGR3.14	CGACGCCACGGTAGAGGCTT	711	445	533	510	643	785	695	375	408	0.198617	0.673735	-0.166605	0.800635	0.365221	0.564794
EGR3.15	TTGGCGACGCCACGGTAGGT	362	422	641	775	532	560	620	726	626	0.1318	0.795369	0.171308	0.795858	-0.0395081	0.968116
EGR3.16	GCTAGGTTGGCGACGCCAGT	454	620	460	839	331	369	896	761	729	-0.183694	0.713543	-0.495851	0.312584	0.312157	0.664655
EGR3.17	ATGGAGAGATGGGGGCGCGC	564	713	409	415	345	707	385	420	468	0.105717	0.85317	0.290368	0.637224	-0.184651	0.845963
EGR3.18	ATGGCTACAGGTAAGGGCGG	1123	625	359	959	849	711	777	747	993	-0.204627	0.652178	-0.525937	0.234677	0.32131	0.621143
EGR3.19	AGCTTGCTAGGAAGCGGCGG	716	616	686	791	768	897	735	595	945	0.310229	0.240402	0.206955	0.554244	0.103274	0.854552
EGR3.20	GGCTCAGATAAATAGGCTGG	370	420	508	383	491	456	530	448	456	0.0340973	0.947551	0.21114	0.701677	-0.177043	0.817523
EGR3.21	CTACGTCACGGAGCTTTCCC	725	880	853	731	291	727	1008	491	793	0.572332	0.122222	-0.0154064	0.987043	0.587739	0.224022
EGR3.22	GGCTTTGTCTGTCCATATAT	377	552	619	467	514	469	324	414	376	-0.0633671	0.897849	0.361813	0.446836	-0.42518	0.436712
EGR3.23	ACGTCGCGCCCCTTCGGCTG	732	563	740	833	308	532	627	610	662	0.359246	0.384851	-0.166441	0.790416	0.525687	0.303671
EGR3.24	CGGGCGCCGCACGTTGGCTG	548	577	812	398	210	1009	472	354	521	1.06868	0.00583051	0.788538	0.0965767	0.280145	0.755916
EGR3.25	CGGTGCGGGCGCCGCACGTG	521	359	443	549	691	304	387	558	520	-0.370033	0.456353	-0.155869	0.843603	-0.214165	0.816214
EGR3.26	AGAACCGAAGCCTCTACCGG	745	532	280	680	815	689	872	634	562	-0.461113	0.194375	-0.63159	0.0877619	0.170477	0.816214
EGR3.27	CCTTCTCGATCGAGGAGGGG	432	332	434	303	295	507	253	276	404	0.53517	0.187468	0.5151	0.283676	0.0200706	0.985208
EGR3.28	ACAGACAAAGCCCAGCCGAG	439	485	388	429	453	524	749	439	309	-0.201453	0.703573	-0.337854	0.574262	0.136401	0.883125
EGR3.29	AAGGGGCGCGACGTCACAAG	795	719	994	631	723	1170	769	599	1250	0.702328	0.00126277	0.680564	0.00375519	0.021764	0.975009
EGR3.30	CGGCTCTTGAAAAAAAGAGA	688	542	686	557	273	635	818	395	469	0.577662	0.117736	-0.142349	0.831922	0.720011	0.099076
EGR3.31	GAACATTAGAAAGCAGGAAG	660	443	1499	514	300	1443	731	180	2174	2.45597	1.33e-20	1.46942	2.14e-07	0.986548	0.00455346
EGR3.32	GAAGGGGCGCGACGTCACAA	762	605	1266	442	515	1067	825	453	1377	1.19166	2.05e-07	0.942342	0.000156725	0.249318	0.621763
EGR3.33	GACAGACAAAGCCCAGCCGA	441	370	472	447	445	433	261	339	405	0.14582	0.770091	0.265606	0.625305	-0.119785	0.88612
EGR3.34	CCTCCTCGATCGAGAAGGCT	570	595	407	628	608	501	539	348	368	-0.29352	0.417911	-0.412381	0.290256	0.118862	0.871013
EGR3.35	GGTAGGTGCGAGCGGCTCTG	476	403	1233	555	457	971	538	367	916	1.31246	3.94e-08	1.0362	6.25e-05	0.276262	0.590244
EGR3.36	GGTTGGCGACGCCACGGTAG	530	645	565	428	222	550	483	536	1018	0.613931	0.118144	0.558268	0.23649	0.0556622	0.955577
EGR3.37	CTGCCCAAAAGCTCCCAGCC	530	860	720	716	858	534	689	851	484	-0.60055	0.0507466	-0.107918	0.856529	-0.492632	0.248556
EGR3.38	GGTGGTGGTGGTAGCAGCGG	225	444	498	422	265	685	480	354	481	0.597788	0.215733	0.634799	0.250978	-0.0370107	0.976999
EGR3.39	TTGCTAGGAAGCGGCGGGGC	358	380	633	666	501	796	324	632	815	0.526595	0.174984	0.811916	0.0367245	-0.285322	0.687545
EGR3.40	AACATTAGAAAGCAGGAAGC	564	497	637	452	588	918	587	703	1079	0.503465	0.0781323	0.731046	0.0096635	-0.227581	0.680819
EGR3.41	ACAGACAAAGCCCAGCCGAA	453	457	318	235	360	219	711	396	461	-0.403734	0.382607	-0.393496	0.48054	-0.0102385	0.991805
EGR3.42	CAGACAAAGCCCAGCCGAAG	401	411	673	458	284	808	790	169	840	1.39837	0.000171196	0.545305	0.318841	0.853066	0.105253
EMX2.1	TGAGCGCCTGGGAACCCGG	909	887	697	719	473	472	894	855	947	-0.110321	0.76239	-0.262676	0.48369	0.152355	0.794823
EMX2.2	TCGCCCTGAGGTGGAAGGG	821	1072	555	1006	883	586	1073	1050	336	-1.06893	0.000181915	-0.929268	0.00332504	-0.139663	0.855239
EMX2.3	GGCCCGGATCCAGGCCTCC	438	465	514	299	329	438	518	273	545	0.463478	0.250238	0.315171	0.554183	0.148307	0.863829
EMX2.4	GCAGGGCGCCCTAAGTCCA	727	828	768	527	518	1040	614	598	1047	0.541138	0.0628025	0.674156	0.0270869	-0.133018	0.846886
EMX2.5	TCCTCCGAAGCCTGGTAAA	1147	999	689	983	622	703	663	716	978	0.00311111	0.995907	-0.180083	0.717856	0.183194	0.790108
EMX2.6	GCCGAGAGTGGAACGGAGT	358	326	441	260	440	320	265	320	507	0.166195	0.766633	0.564669	0.274031	-0.398474	0.574928
EMX2.7	GGGACCGGGGTGCCCCGGA	209	138	328	165	361	371	387	195	457	0.733477	0.19749	0.673929	0.321678	0.0595479	0.966981
EMX2.8	AGAAGCCCGGCCGCCCGGT	732	742	619	862	651	554	954	748	764	-0.192693	0.52859	-0.357562	0.250978	0.164869	0.757584
EMX2.9	CCGCCCGGTGGGCGGCAGA	455	497	298	408	368	293	418	492	178	-0.867725	0.0281337	-0.692048	0.152366	-0.175677	0.854552
EMX2.10	CCACTCTCGGCCCGGATCC	355	230	337	376	198	264	361	231	302	0.413666	0.382607	-0.234238	0.720963	0.647904	0.242922
EMX2.11	GGGCTGGTTCCCGGGCTAAG	653	686	536	520	770	363	512	646	365	-0.79568	0.00536593	-0.373934	0.366191	-0.421746	0.371828
EMX2.12	CGGCCCCGCGTCGGGAGAAC	915	446	391	396	520	548	441	532	522	-0.0837331	0.886065	-0.173709	0.823514	0.0899763	0.933569
EMX2.13	CCTTACGCGGCCCCGCGTCG	973	1015	543	510	636	522	874	614	641	-0.412193	0.189584	-0.375696	0.318841	-0.0364977	0.962825
EMX2.14	CTTACCCTCGCGGTGCTCTT	759	702	532	555	687	832	734	910	652	-0.225851	0.563454	0.0226181	0.976011	-0.248469	0.682212
EMX2.15	ATCCCAGTTCTCCCGACGCG	288	642	355	253	326	516	98	197	571	0.47511	0.44029	1.3968	0.00599297	-0.921693	0.17654
EMX2.16	TCCTTCTGTCCTACCAGCTG	1149	1089	889	1103	1230	1275	1079	1412	1304	-0.158536	0.579891	0.0792886	0.856529	-0.237825	0.543594
EMX2.17	TCCTACCAGCTTGGGCGGTT	481	578	563	719	546	598	550	808	424	-0.326438	0.450499	-0.0755434	0.922236	-0.250894	0.738391
EMX2.18	AGGCAGGCTCGGGATTCAGG	1133	1219	386	673	889	643	1282	852	879	-0.705478	0.0322504	-0.647182	0.0910152	-0.0582962	0.946186
EMX2.19	GCGCCGGCCAGGGACTCTGC	469	229	343	431	337	258	160	355	393	0.0494154	0.951137	-0.0157212	0.991044	0.0651366	0.964097
EMX2.20	CAGGGACCGGGGTGCCCCGG	801	1027	530	729	1027	755	627	551	657	-0.420729	0.16052	-0.104472	0.848438	-0.316257	0.511067
EMX2.21	ACTCTTTAAAGTGCGTCAGA	220	259	177	223	394	409	430	350	364	-0.169327	0.7812	0.137315	0.877674	-0.306643	0.739223
EMX2.22	CTCGCCCTGAGGTGGAAGGG	756	748	946	1099	680	1053	1148	1126	1001	0.222201	0.52711	0.074659	0.902594	0.147542	0.817523
EMX2.23	GGTCGCTATTACTCGCCCTG	739	611	566	865	640	528	544	420	464	-0.117573	0.750374	-0.396728	0.239456	0.279154	0.545492
EMX2.24	CCGGGGTGCCCCGGAGGGAG	369	462	293	347	324	62	393	194	491	-0.457368	0.561138	-0.560615	0.544607	0.103246	0.949527
EMX2.25	CGCCGGCCAGGGACTCTGCA	384	284	512	379	473	407	264	341	356	0.174243	0.751157	0.37372	0.522563	-0.199477	0.829111
EMX2.26	TGGCTGAGGGGGAGTAGGTG	1075	1234	410	517	916	531	560	881	666	-0.923275	0.00271642	-0.3131	0.520852	-0.610176	0.164037
EMX2.27	ACTCGCCCTGAGGTGGAAGG	592	960	1619	875	741	1297	902	548	1270	0.880291	0.00111899	0.849437	0.00358095	0.0308544	0.970204
EMX2.28	CTTTAAAGTGCGTCAGAGGG	412	888	472	445	599	314	653	887	165	-1.35216	0.000893098	-0.635953	0.271997	-0.71621	0.2544
EMX2.29	GACTCTTTAAAGTGCGTCAG	136	301	241	346	346	337	613	224	290	-0.0661033	0.936845	-0.165308	0.880404	0.0992051	0.943848
ERF.1	CACTCACACACACGCTCGT	408	492	901	802	530	1132	556	451	1186	1.07919	6.48e-06	0.941934	0.000240286	0.137258	0.834218
ERF.2	GGGTCATGACCCTAGTCAG	417	770	1029	458	661	858	536	763	1192	0.442299	0.0738711	1.16411	3.41e-08	-0.72181	0.00566126
ERF.3	CGTCGGCGCGCAGCCACTG	501	559	826	555	285	837	390	398	1192	1.17932	8.62e-05	1.00762	0.00241166	0.171695	0.82824
ERF.4	GCGCGCAGCCACTGAGGAC	619	595	912	499	428	753	598	326	674	0.783786	0.00289356	0.47924	0.158709	0.304546	0.537257
ERF.5	AGAGCCGGCCGGTCCTCAG	209	278	914	488	187	660	432	308	498	1.40285	0.00151857	0.946132	0.0859718	0.456714	0.606201
ERF.6	GCCCCTTTAAGCCCAGAGC	657	842	724	873	755	980	717	505	1399	0.503752	0.124628	0.494358	0.198311	0.00939437	0.9911
ERF.7	GGCCGGCTCTGGGCTTAAA	530	583	727	579	225	891	285	266	972	1.32804	0.000297973	0.994682	0.0201055	0.333356	0.681246
ERF.8	GCAGCCACTGAGGACCGGC	296	348	556	623	519	708	800	460	691	0.546189	0.1259	0.322592	0.511459	0.223597	0.767186
ERF.9	TGTCTCCATGGCGACGCGG	461	211	334	360	372	189	224	475	525	-0.115272	0.883224	-0.0606854	0.962613	-0.0545871	0.971707
ERF.10	GACGCGGCGGTGACGTCGC	443	644	536	531	407	470	322	632	530	-0.172654	0.725732	0.28511	0.611139	-0.457764	0.445768
ERF.11	GCCCCTTTAAGCCCAGAGCG	675	708	589	909	661	959	816	652	1362	0.415308	0.182394	0.269134	0.518338	0.146174	0.82509
ERF.12	CAGACTCGGAGCCTCTGACT	755	841	763	642	343	829	676	346	979	0.814655	0.0118614	0.370552	0.434727	0.444102	0.410474
ERF.13	ACTTAAGTTAGCTGCAGACT	776	368	718	596	351	913	589	595	792	0.856565	0.00821179	0.352628	0.469876	0.503937	0.330323
ERF.14	CGCAGCCACTGAGGACCGGC	908	731	798	801	520	1321	876	535	1049	0.786567	0.00302367	0.33232	0.394792	0.454247	0.265044
ERF.15	GCTTAAAGGGGCCGCGCGGC	832	407	708	944	621	597	853	616	764	0.305136	0.380788	-0.296192	0.478656	0.601328	0.0974605
ERF.16	CGGGTCATGACCCTAGTCAG	1236	532	1189	1069	513	1480	902	625	1417	1.24288	6.68e-09	0.391789	0.217897	0.851092	0.00109394
ERF.17	CGGGCTCCAGAGTTTCTTTG	394	424	373	351	467	631	279	238	504	0.415161	0.343492	0.598483	0.190216	-0.183322	0.835445
ERF.18	CCTGTATGGGAAAACGGGGT	72	0	19	19	72	0	80	24	45	-1.05949	0.670661	-1.60326	0.575187	0.543777	0.908575
ERF.19	GAAAACGGGGGGCCCTTCCG	618	422	445	466	368	516	289	450	746	0.408803	0.392415	0.352506	0.554447	0.0562966	0.957711
ERF.20	GCCCTTCCGAGGAAGCGGGT	557	452	599	832	410	825	295	549	542	0.362819	0.459836	0.314195	0.60839	0.0486242	0.965388
ERF.21	GCACTCACACACACGCTCGT	611	189	632	637	429	789	562	205	623	1.33982	6.74e-06	0.2061	0.712241	1.13372	0.00122209
ERF.22	GGGCGGGCGCAGTGTCTCCA	332	285	731	237	488	418	543	403	515	0.450192	0.406426	0.683793	0.232345	-0.233602	0.82179
ERF.23	GTGTCTCCATGGCGACGCGG	60	184	84	94	180	166	335	160	204	-0.406928	0.642708	0.142022	0.92429	-0.548949	0.681246
ERF.24	CCGGCCGGCTCTGGGCTTAA	544	121	473	203	209	529	437	144	631	1.72275	5.31e-05	0.525706	0.435617	1.19704	0.0342174
ERF.25	TCGTCGGCGCGCAGCCACTG	180	324	200	245	256	154	204	411	279	-0.700846	0.16249	0.00396062	0.99614	-0.704807	0.302825
ERF.26	TGAGTGCGCGGGGAGGGGGC	666	624	554	1189	604	899	792	667	743	0.129977	0.73243	-0.216625	0.612539	0.346603	0.451724
ERF.27	ACGTCACCGCCGCGTCGCCA	585	317	235	442	241	363	214	359	323	-0.0535496	0.945244	-0.349481	0.653686	0.295932	0.792285
ERF.28	GAGCGTGTGTGTGAGTGCGC	1289	887	1804	1159	774	1107	907	449	1831	1.16497	1.12e-06	0.551935	0.0827038	0.613032	0.072111
ERF.29	GTGTGTGAGTGCGCGGGGAG	1108	966	1197	1296	593	1443	1044	661	1488	0.866505	0.000135955	0.303744	0.383375	0.562761	0.0710279
ERG.1	AAAAGGCATCAATTGGGAT	863	787	429	1098	475	532	941	666	592	-0.355941	0.306939	-0.867814	0.00332606	0.511873	0.21277
ERG.2	CTGTCCAGCCCAAAGAAAC	732	647	673	709	778	671	842	503	853	0.151262	0.671452	-0.0150256	0.9818	0.166287	0.788682
ERG.3	CCCAAAGAAACAGGATATT	800	1287	726	1027	940	907	1046	988	1124	-0.281017	0.350455	-0.0272862	0.964828	-0.25373	0.574206
ERG.4	ACTCCGCATGGCTTCACAC	195	504	214	303	318	276	236	263	687	-0.041477	0.959391	0.621188	0.3924	-0.662665	0.446039
ERG.5	AGTGCAGTGTGTCACACGG	529	599	275	557	687	429	768	395	676	-0.40422	0.366528	-0.431441	0.407498	0.0272209	0.978839
ERG.6	GTGTCACACGGCGGCACAC	463	536	476	401	540	567	558	315	595	0.209556	0.64185	0.242702	0.658539	-0.0331461	0.973215
ERG.7	CGAAGAATTGGGCTGCGAA	555	667	536	439	677	440	564	609	851	-0.186611	0.625401	0.239923	0.595085	-0.426534	0.345071
ERG.8	GGCAGGAAGAGGTTTCTAT	398	356	394	477	755	499	337	445	405	-0.252623	0.562214	0.148916	0.82064	-0.401539	0.495704
ERG.9	CTGCCACAGCAGGTGTGAC	479	558	369	815	755	583	655	502	829	-0.113414	0.795369	-0.108928	0.857051	-0.00448566	0.994641
ERG.10	TGGGGTGCCCTCAACGCCT	1029	1001	585	827	1198	667	1003	1141	753	-0.782422	0.000178533	-0.473707	0.0763734	-0.308715	0.406835
ERG.11	CAGCACGCGACTACTGGAG	1283	698	4050	1168	340	4142	1223	539	4368	2.99269	2.95e-65	1.82292	1.62e-24	1.16977	3.85e-09
ERG.12	GAGAGAGTCCGGCCCCAGC	723	679	424	877	928	477	871	591	819	-0.423836	0.208894	-0.508928	0.164194	0.0850921	0.912791
ERG.13	GAACCCAGCACGCGACTAC	922	1127	974	752	810	996	917	498	894	0.25155	0.46306	0.183267	0.685698	0.0682831	0.929485
ERG.14	TGCCCGGGACCTCGGTCGT	767	555	499	483	349	235	369	457	476	-0.24598	0.609275	-0.399849	0.448068	0.153869	0.864045
ERG.15	GGCACCGCGCCTCTCCCTC	474	626	466	570	355	445	548	865	752	-0.176089	0.703573	0.0420331	0.960074	-0.218122	0.785873
ERG.16	AAAGCGACCCCGAGTTAGG	715	1021	603	623	929	486	1041	1205	894	-0.746975	0.000232064	-0.228164	0.487818	-0.518811	0.0553369
ERG.17	CTAAAAGCGACCCCGAGTT	1073	1422	926	1353	1579	1100	1304	1451	788	-0.703217	0.000511992	-0.358985	0.196066	-0.344231	0.292286
ERG.18	TGCGCGCTCCTCCTAACTC	975	708	810	791	824	715	841	858	792	-0.0904039	0.800628	-0.122213	0.790416	0.0318095	0.964097
ERG.19	CGCGACTACTGGAGGGGCG	1132	871	748	757	523	933	713	446	1061	0.603983	0.0469562	0.166809	0.746071	0.437174	0.339734
ERG.20	CAGTTCTCATCAGCATCGA	465	483	361	394	229	281	366	276	422	0.115934	0.833663	-0.170723	0.811643	0.286658	0.717964
ERG.21	TGTGTCACACGGCGGCACAC	650	624	646	982	515	560	906	516	912	0.294623	0.40671	-0.232567	0.606897	0.52719	0.183561
ERG.22	AAGGGCTGACACCCAGGGCA	744	381	520	538	963	764	567	583	625	-0.0176329	0.977985	0.0420691	0.962439	-0.059702	0.950238
ERG.23	GCTGCGAAGGGCTGACACCC	607	748	388	806	576	528	489	694	609	-0.466943	0.193232	-0.282213	0.565115	-0.18473	0.80072
ERG.24	CGAAGAATTGGGCTGCGAAG	654	699	571	615	750	401	642	584	774	-0.289502	0.433875	-0.112237	0.85203	-0.177265	0.796613
ERG.25	TTCGCAAGTCGCGCGTCGTT	291	201	209	303	503	146	217	77	314	0.0150052	0.989279	-0.139125	0.922595	0.15413	0.930812
ERG.26	CTCGCACCCACGCGCACCGT	850	1096	838	1060	1097	812	819	729	518	-0.466928	0.0693607	-0.307921	0.367413	-0.159007	0.781012
ERG.27	CCGCGTCCTAAACCCGAGCA	993	1179	951	1197	1080	825	1185	865	1012	-0.197066	0.492655	-0.233296	0.483375	0.0362293	0.953097
ERG.28	TTTTCACTTGGTCGGAATGT	792	481	267	595	595	429	303	288	535	-0.108283	0.871496	-0.336138	0.626511	0.227855	0.827924
ERG.29	GGGAGACTTAGCTTTCTTTC	477	623	448	682	904	404	513	512	348	-0.761724	0.00982731	-0.414163	0.309273	-0.347561	0.517932
ERG.30	TGCTTATTCCCTCCCTTCCC	1172	1186	1394	1313	1437	1261	1329	1265	1337	0.00537705	0.987738	0.117602	0.733923	-0.112225	0.810085
ERG.31	TTGCTCGGCCTTAAAAGTTG	479	682	529	573	574	513	672	607	551	-0.261719	0.450499	-0.0618572	0.919064	-0.199861	0.739822
ERG.32	CTGTCCAGCCCAAAGAAACG	752	648	783	843	741	612	1024	575	736	0.0827085	0.834885	-0.246552	0.545587	0.32926	0.476257
ERG.33	CCCAAAGAAACAGGATATTG	771	1294	740	936	939	895	994	725	1075	-0.163023	0.657185	0.0415302	0.95208	-0.204553	0.732554
ERG.34	ACTGCCACAGCAGGTGTGAC	510	362	602	435	369	769	553	604	532	0.505007	0.223081	0.415961	0.421032	0.0890466	0.930356
ERG.35	ATGTGATGGGACTCCGCAGT	498	520	241	360	163	284	105	206	259	-0.0356597	0.968957	-0.0255557	0.986354	-0.010104	0.994531
ERG.36	GACTCCGCATGGCTTCACAG	231	417	380	448	282	146	213	216	298	-0.157003	0.841955	-0.0918524	0.944359	-0.0651509	0.966213
ERG.37	AACCCGGAGTGCGCGCCGGG	639	643	236	313	566	621	693	606	277	-0.742911	0.14729	-0.525922	0.433822	-0.216989	0.850871
ERG.38	TGGGCGGGAATGCACGCGCG	686	660	438	666	570	508	514	571	687	-0.190258	0.624422	-0.16041	0.758427	-0.0298484	0.972572
ERG.39	GGAATGCACGCGCGTGGCCG	463	467	340	621	462	470	544	617	413	-0.386768	0.302868	-0.367339	0.414626	-0.0194284	0.983131
ERG.40	CGCGTGGCCAGGTGCGCGTG	528	310	589	475	438	775	652	455	383	0.505123	0.26502	0.121952	0.881827	0.383171	0.594378
ERG.41	TGTCCGTGCGCGCGCCCTCG	650	546	476	637	665	574	478	663	563	-0.263645	0.465202	-0.0882314	0.886469	-0.175414	0.792889
ERG.42	CGCCCTCGGGGCCAAGAGCG	804	625	683	507	739	495	761	573	523	-0.244349	0.52711	-0.232298	0.625043	-0.0120514	0.987362
ERG.43	GACACTACGCGCCCTGCTCG	1108	804	1090	857	770	874	1116	775	903	0.244491	0.384351	-0.0517935	0.918982	0.296285	0.442939
ERG.44	AGGAGTGTTTTCAATGAAAG	689	873	599	608	691	462	734	792	554	-0.583409	0.0149802	-0.287939	0.402559	-0.29547	0.479733
ERG.45	CAGACGTGTTTACATTTCTG	684	939	577	819	832	671	1060	850	321	-0.783828	0.0245996	-0.671204	0.105923	-0.112624	0.895681
ERG.46	AATATCCTGTTTCTTTGGGC	379	732	264	411	269	596	201	382	515	-0.00890607	0.992845	0.564548	0.432122	-0.573454	0.51921
ERG.47	GCTGTCCAGCCCAAAGAAAC	717	621	807	694	808	749	797	622	705	0.110303	0.766924	0.0822468	0.880404	0.028056	0.969735
ERG.48	AGAAAAGGCATCAATTGGGA	1253	893	666	1238	964	1049	629	906	1107	-0.0257429	0.958405	-0.0945415	0.886971	0.0687986	0.933569
ERG.49	GGGATGGGGACTGCCACAGC	409	928	302	608	739	454	613	679	772	-0.756705	0.0272379	-0.105779	0.885165	-0.650925	0.159519
ERG.50	TTTCTTGATGATATGCAGCC	97	203	295	259	131	109	54	137	302	0.58364	0.536018	0.924852	0.366964	-0.341212	0.852454
ERG.51	CCCGGAGTGCGCGCCGGGGG	429	474	350	451	528	570	803	434	398	-0.172217	0.737259	-0.29386	0.609827	0.121642	0.892637
ERG.52	CGCTCGCACCCACGCGCACC	1013	809	1239	891	975	995	1407	855	1529	0.447703	0.0710958	0.235066	0.505202	0.212638	0.643735
ERG.53	TGGGCGGGAATGCACGCGCG	619	596	392	564	474	608	417	515	659	0.0151603	0.979268	0.0887126	0.904208	-0.0735523	0.933569
ERG.54	CTGGGCTTCCCTCAGAGGAG	427	181	344	390	168	322	483	343	605	0.839982	0.0245996	-0.0563379	0.952068	0.89632	0.0468243
ERG.55	GACAACATTCCTCTCCTCTG	315	171	464	326	429	350	351	263	762	0.84207	0.0728496	0.684954	0.237144	0.157116	0.883125
ERG.56	TGTTGTCCCCTCTTTTTTTA	743	697	388	728	668	651	759	584	567	-0.337036	0.296214	-0.449963	0.190216	0.112927	0.867568
ERG.57	CCCCCCGCCCCCCACCCCAA	0	2	2	8	1	3	1	23	4	-1.1009	0.761926	0.729657	0.899755	-1.83055	0.747874
ERG.58	TAAAACTCCCTCAACTTTTA	422	894	353	926	855	313	618	595	520	-1.01968	0.00298079	-0.651599	0.139629	-0.368084	0.574206
ERG.59	TTATTCCCTCCCTTCCCTTG	1217	1122	1093	1639	1597	1269	1220	1019	1360	-0.0209318	0.947551	-0.0721038	0.856529	0.051172	0.925464
ERG.60	CCCAAAGAAACAGGATATTT	860	916	1117	1106	259	826	955	757	588	0.410296	0.651169	-0.207061	0.887646	0.617357	0.638617
ERG.61	CCCAAATATCCTGTTTCTTT	624	513	680	568	460	157	431	663	558	-0.409386	0.478272	-0.338141	0.641435	-0.0712447	0.954623
ERG.62	TGGGAAATGAAGTCAGCCAA	526	319	565	426	505	398	468	486	282	-0.145716	0.808387	-0.147792	0.859604	0.00207578	0.997774
EZH1.1	CTGGGAGGCTGCACCCGCC	766	972	665	970	874	673	694	1029	863	-0.434703	0.118144	-0.106873	0.833953	-0.327829	0.449926
EZH1.2	AAAGCGGCGCTGGCAGGGG	639	372	1182	785	310	1234	544	513	1197	1.55517	4.56e-09	0.92172	0.00292391	0.633449	0.119192
EZH1.3	CCTGAGTGCGGGGTTTTGG	543	797	507	706	545	527	661	805	544	-0.477274	0.133433	-0.229589	0.6169	-0.247685	0.672204
EZH1.4	GGTGTCTGGAGAACTGGTA	457	249	318	459	437	242	467	315	355	-0.156249	0.781837	-0.548755	0.291543	0.392506	0.584048
EZH1.5	CAAACGCTGAAGTGAGATG	599	392	591	524	449	479	650	385	212	-0.0223745	0.975368	-0.476239	0.429325	0.453864	0.545033
EZH1.6	ACGGCTTCCAAAGCGGCGC	133	201	153	200	134	113	329	182	318	0.00527361	0.995907	-0.196613	0.852952	0.201886	0.876341
EZH1.7	TCCCAGACGGCTTCCAAAG	625	829	359	528	815	616	448	737	604	-0.647974	0.035252	0.00624806	0.994142	-0.654222	0.0886959
EZH1.8	GGGTGAAGCATCGGTATGA	211	353	381	538	330	683	525	271	405	0.525236	0.293357	0.275576	0.692353	0.24966	0.800413
EZH1.9	CACGCGCCGACAGGAGGCG	678	674	355	387	548	337	506	556	385	-0.755479	0.0108803	-0.47033	0.23247	-0.285148	0.620084
EZH1.10	CGCACTCAGGAGTCCTGGC	591	477	494	558	460	481	710	348	642	0.284104	0.442572	-0.161513	0.757093	0.445617	0.330323
EZH1.11	TAGTGCGTCCGCGCGGCACG	941	726	531	694	670	810	702	388	848	0.291303	0.460735	-0.0419244	0.957012	0.333227	0.555092
EZH1.12	ACTCCTGAGTGCGGGGTTTG	465	497	520	446	344	285	522	439	584	0.0443108	0.932043	-0.0572524	0.943953	0.101563	0.902243
EZH1.13	CGCCGCTTTGGAAGCCGTCG	269	393	297	250	340	305	376	336	285	-0.298668	0.54721	0.0494976	0.958204	-0.348166	0.637993
EZH1.14	GGATGGCAAATCCGCTGAAT	313	232	361	612	365	325	582	295	494	0.387918	0.400371	-0.25786	0.676073	0.645778	0.222849
EZH1.15	GCTTGTCACCAGCGCGTGGT	646	348	505	607	445	512	700	318	534	0.450254	0.169508	-0.288217	0.511459	0.738472	0.0345026
EZH1.16	CATCGGTATGAAGGTGATCT	248	434	264	382	365	359	623	264	454	-0.082915	0.898953	-0.148346	0.867224	0.0654309	0.956175
EZH1.17	GGCTTAGAACCCATAGACGT	726	332	564	421	685	508	647	504	805	0.240459	0.627769	0.0888357	0.917525	0.151624	0.87235
EZH1.18	CTTCCAAAGCGGCGCTGGCG	351	279	417	420	510	584	669	597	380	0.0379442	0.951137	0.0558079	0.955045	-0.0178637	0.985894
EZH1.19	ATTTGCCATCCCCACGCGCG	1463	1113	783	1234	1088	1153	1122	1264	1155	-0.218665	0.473898	-0.27756	0.422056	0.0588953	0.930491
EZH1.20	TTCTCCAGACACCGGTCTAG	513	634	459	637	676	249	573	612	393	-0.855856	0.00957248	-0.61764	0.135682	-0.238216	0.749746
EZH1.21	ATGACAGTAGTGCGTCCGCG	751	689	620	688	888	283	550	554	394	-0.782101	0.0229613	-0.587859	0.167517	-0.194242	0.804629
EZH1.22	ATTGACTTACCCGTGCCGCG	1136	936	905	1193	1274	1288	1202	902	822	-0.0874691	0.790308	-0.208975	0.550672	0.121506	0.818979
EZH1.23	GCCGCCAAAACCCCGCACTC	603	461	327	397	528	471	433	304	813	0.246779	0.656869	0.176745	0.829446	0.0700334	0.949874
EZH1.24	GCTTCCAAAGCGGCGCTGGC	371	785	442	493	814	429	386	504	600	-0.535205	0.11892	0.288189	0.554447	-0.823393	0.0272988
EZH1.25	TCTGGGAGGCTGCACCCGCC	204	769	548	548	463	429	497	759	455	-0.493779	0.348573	0.278341	0.70097	-0.772121	0.205491
EZH1.26	CCCGCCAGGACTCCTGAGTG	781	502	943	701	896	449	827	600	719	0.0184978	0.976944	-0.0904608	0.912289	0.108959	0.904997
EZH1.27	CCGCACTCAGGAGTCCTGGC	334	296	322	310	350	368	375	234	215	0.00355097	0.995907	-0.158078	0.848438	0.161629	0.872776
EZH1.28	CGCCAGGACTCCTGAGTGCG	608	515	526	539	479	462	719	370	682	0.237874	0.529593	-0.122769	0.832734	0.360643	0.479733
EZH2.1	CCCACGCAGAGTGCGCTCA	818	988	841	721	868	388	871	641	587	-0.530813	0.0983823	-0.412707	0.305612	-0.118106	0.872776
EZH2.2	CGGGCGCCCGTCCAATCAC	822	1113	972	898	1010	797	875	636	865	-0.0771927	0.833866	0.0586412	0.917525	-0.135834	0.816214
EZH2.3	GACGGGAGGCGGGGAGGAT	464	406	1218	752	458	1394	430	382	1633	1.73125	1.28e-14	1.43879	7.27e-10	0.292461	0.545033
EZH2.4	GCGGCGGGGTTCGCTGTAA	477	402	443	444	420	412	397	518	480	-0.0491175	0.923893	0.0585126	0.941125	-0.10763	0.893099
EZH2.5	GCCCTGAGCGCACTCTGCG	642	975	544	810	1069	639	676	810	769	-0.589381	0.0120632	-0.0819964	0.867224	-0.507385	0.0969723
EZH2.6	TGCGCTCAGGGCTCGTGGG	368	480	610	606	404	810	402	405	547	0.541785	0.119623	0.56956	0.149856	-0.0277752	0.976999
EZH2.7	GAGTGCGCTCAGGGCTCGT	344	544	767	625	785	762	360	388	815	0.483323	0.150684	0.930344	0.00242849	-0.447021	0.351702
EZH2.8	AATCGGGGCGGCGCTTGAT	418	492	571	410	629	198	502	666	823	-0.343333	0.523077	0.181885	0.82651	-0.525217	0.463688
EZH2.9	TCGCTGTAAGGGACGCCAC	682	409	361	669	424	581	329	534	254	-0.348005	0.522711	-0.452198	0.465991	0.104193	0.929831
EZH2.10	AGCGCACTCTGCGTGGGGC	646	649	761	497	649	510	926	635	514	-0.159058	0.720442	-0.142955	0.82064	-0.0161028	0.985894
EZH2.11	GCGGGCCCTGTGATTGGACG	710	620	901	745	718	710	478	386	531	0.293015	0.361223	0.195479	0.641037	0.0975352	0.877889
EZH2.12	CGAAAGAACAAAGAGACGGG	872	397	803	752	742	865	1034	776	767	0.347249	0.366918	-0.0625276	0.932076	0.409776	0.436712
EZH2.13	GCTCGTGGGCGGGCGGGCAC	328	270	370	218	353	643	557	452	454	0.452333	0.391594	0.519869	0.391198	-0.0675362	0.954777
EZH2.14	GCGGCGGGGTTCGCTGTAAG	411	455	506	389	499	399	342	546	497	-0.145978	0.750937	0.337122	0.48369	-0.483101	0.339734
EZH2.15	TTCGCTGTAAGGGACGCCAC	647	410	438	577	630	306	435	423	369	-0.429008	0.308345	-0.513105	0.274194	0.0840979	0.932579
EZH2.16	CTGAACACACGGCGCCTCTC	587	467	324	163	571	468	348	393	513	-0.171545	0.801887	0.36286	0.629337	-0.534404	0.528685
EZH2.17	GGGACCGGGAGACATCGCGG	735	1050	714	1086	927	429	873	430	824	-0.279532	0.561138	-0.412772	0.439974	0.13324	0.882064
EZH2.18	ACAGGGCCCGCCGGGCTCGG	827	646	453	570	695	550	569	571	416	-0.472497	0.130879	-0.418805	0.271499	-0.053692	0.944478
EZH2.19	CCCTGAGCGCACTCTGCGTG	879	656	1214	770	417	1059	950	352	1005	1.20027	1.06e-07	0.370622	0.279916	0.829644	0.00286551
EZH2.20	CGGGCGCCCGTCCAATCACA	1118	749	719	855	757	898	760	740	933	0.138888	0.685903	-0.0526688	0.927157	0.191557	0.728276
EZH2.21	CCCCACGCAGAGTGCGCTCA	945	1214	871	927	717	1207	1111	681	1113	0.275646	0.427867	0.143274	0.779131	0.132372	0.848009
EZH2.22	CGGCGCTTCCACACGGCCAG	666	564	841	602	439	378	497	707	680	0.0667502	0.897849	0.0832523	0.916154	-0.0165021	0.985894
EZH2.23	GGCGGCGGGGTTCGCTGTAA	418	568	338	473	299	378	502	511	605	-0.113837	0.828543	-0.0773841	0.922595	-0.0364534	0.972457
EZH2.24	AGGACGGACTGTGTCTCCGG	325	403	281	528	655	491	508	354	588	-0.118235	0.811269	0.0212229	0.979669	-0.139458	0.870175
EZH2.25	CTGCCGGGGTGGGCAGGGCT	641	569	591	544	619	497	484	393	466	-0.0479426	0.911191	-0.0541751	0.933069	0.0062325	0.993952
EZH2.26	GGGCTCGGCGCGAGGGGAAG	325	218	900	379	213	1106	349	74	1067	2.65056	4.45e-17	1.58714	3.81e-06	1.06342	0.0143388
EZH2.27	AGCCCTGAGCGCACTCTGCG	651	913	883	572	632	612	544	598	846	0.0988504	0.780708	0.438078	0.147285	-0.339227	0.3972
EZH2.28	CGGCGGGCCCTGTGATTGGA	1108	926	1177	1197	763	665	1114	627	1009	0.255663	0.430708	-0.24722	0.530423	0.502883	0.153814
EZH2.29	GGCGGGCCCTGTGATTGGAC	743	852	597	344	876	1068	511	596	763	0.0404512	0.942994	0.653855	0.129642	-0.613403	0.219043
FOSL1.1	GTTAGCCCAGGCCTCGAGA	611	490	805	728	502	909	475	467	700	0.673741	0.00926549	0.468229	0.150023	0.205512	0.717061
FOSL1.2	TGGAGTGAGGTCTTTCCAC	744	680	596	742	441	512	926	508	732	0.137186	0.701641	-0.357914	0.309273	0.4951	0.164037
FOSL1.3	CCAAGGCGGCGCGTCTCGG	669	594	1449	789	321	1328	592	449	1578	1.6529	3.11e-12	1.12054	1.43e-05	0.532362	0.164037
FOSL1.4	CAGGTGCGTCAGTCCGCAG	427	173	1033	412	825	903	412	438	804	1.03525	0.191897	1.19414	0.172464	-0.158892	0.933569
FOSL1.5	CCGGCTCGGCGTTCCCCGG	666	423	614	646	431	428	488	390	236	-0.0810102	0.884203	-0.495236	0.329871	0.414225	0.531812
FOSL1.6	CGGGCCCATCCCGGTGAAA	820	729	1036	549	450	995	641	319	1351	1.1982	3.96e-06	0.821437	0.00614316	0.376764	0.447353
FOSL1.7	GGGAGGCGTCGCCAAGTTC	604	647	1002	685	495	1385	957	450	1126	1.10212	2.33e-05	0.695937	0.0285987	0.406181	0.3888
FOSL1.8	GGCCCGGCTCGGCGTTCCC	604	546	640	521	508	592	623	663	756	0.170599	0.61286	0.227235	0.562249	-0.0566364	0.933569
FOSL1.9	GGCCCGTCGGTCCCGAACT	668	115	591	392	355	855	396	205	818	1.7465	1.31e-05	0.629901	0.290242	1.1166	0.0375395
FOSL1.10	ACGCGCCGCCTTGGCCCGT	784	391	476	478	457	613	657	383	498	0.327137	0.419666	-0.225751	0.67607	0.552888	0.235124
FOSL1.11	GGGGGCGGGCCCGCAGCCTC	435	344	279	352	448	410	492	464	671	0.00631244	0.992845	0.0543665	0.951023	-0.0480541	0.958365
FOSL1.12	TATGGGCAGCTACGTCAGGG	775	802	772	742	716	836	853	947	941	0.0114115	0.977766	0.149516	0.691929	-0.138105	0.792889
FOSL1.13	AGGAAGTTACACCATGTAGT	831	977	644	920	924	808	936	660	1097	-0.0629549	0.874562	-0.0489775	0.93753	-0.0139774	0.985629
FOSL1.14	GCAGGTGCGTCAGTCCGCAG	685	471	1238	713	533	1008	772	691	887	0.858763	0.00244439	0.591791	0.0918036	0.266972	0.645212
FOSL1.15	GCGGGGCGCGGGCTCTGGCG	289	211	389	319	370	80	177	336	423	-0.17513	0.851431	0.135454	0.924293	-0.310584	0.841305
FOSL1.16	GTTAGCCCAGGCCTCGAGAG	514	494	759	652	498	1035	433	430	633	0.703226	0.00786661	0.642669	0.0328065	0.0605567	0.933569
FOSL1.17	ACCTCACTCCACGAAGCTTG	741	855	653	804	939	681	693	772	896	-0.246197	0.3996	0.0324356	0.955881	-0.278632	0.511067
FOSL1.18	AAGCCTTAAAACAAGGCCAG	399	403	393	419	160	424	513	472	352	0.229073	0.707567	-0.105753	0.917525	0.334826	0.729906
FOSL1.19	GGCCCGGCTCGGCGTTCCCG	507	574	690	445	529	575	487	557	685	0.189046	0.579891	0.482192	0.130244	-0.293146	0.528778
FOSL1.20	TGGAGTGAGGTCTTTCCACG	588	571	505	663	396	606	737	560	749	0.236516	0.508093	-0.0629088	0.918982	0.299425	0.547592
FOSL1.21	GACGCGCCGCCTTGGCCCGT	417	137	577	572	580	478	636	322	552	0.768732	0.118405	0.104242	0.918395	0.664491	0.350919
FOSL1.22	TCGCCAAGTTCGGGACCGAC	162	179	375	112	205	235	493	243	607	0.792817	0.128064	0.863287	0.139953	-0.0704697	0.957587
FOSL1.23	TCGGGACCGACGGGCCAAGG	463	725	989	893	628	1257	980	738	803	0.503897	0.171785	0.47336	0.282958	0.0305373	0.975638
FOSL1.24	GTAACTTCCTCGCCGCGCCC	512	330	245	190	329	603	416	285	352	0.300928	0.65788	0.133792	0.906403	0.167136	0.893868
FOSL1.25	GTATGGGCAGCTACGTCAGG	1025	825	760	1105	767	641	918	966	967	-0.163508	0.622769	-0.34414	0.307443	0.180633	0.741638
FOSL1.26	TGGCAGGTGCGTCAGTCCGC	688	624	1017	459	530	775	1077	800	1486	0.674806	0.00225194	0.633577	0.00880309	0.0412287	0.947509
FOSL1.27	AGTTCGGGACCGACGGGCCA	388	298	429	289	313	383	396	385	506	0.358435	0.38841	0.344193	0.494037	0.0142426	0.985994
FOSL1.28	GTCGCCAAGTTCGGGACCGA	499	713	576	550	681	453	519	585	888	-0.11929	0.78344	0.298256	0.511162	-0.417546	0.393353
FOSL1.29	GTGGGGGCGTTGCAGCGGCG	338	300	235	317	349	428	449	108	248	0.277914	0.682039	-0.327821	0.691929	0.605736	0.487556
FOXJ1.1	GGGCACTTGCCACTCTCCC	423	411	903	613	150	1116	487	336	1590	1.97222	2.32e-09	1.24149	0.000919433	0.730734	0.164037
FOXJ1.2	CAAGTGCCCGCGGTCTCCT	1020	635	1184	897	652	1013	568	766	1035	0.592428	0.0480741	0.440124	0.24427	0.152304	0.826057
FOXJ1.3	CACGTCTCCAAGGAGACCG	625	461	284	688	534	661	735	684	767	-0.0886956	0.849447	-0.315597	0.497744	0.226902	0.739495
FOXJ1.4	TCGAAGAGAGTTGCCGCCA	146	286	279	294	138	181	290	156	698	0.794026	0.231901	0.535418	0.543949	0.258608	0.855913
FOXJ1.5	CCGCCGCTAAGTCCCGGCT	397	326	398	407	304	838	666	419	524	0.691239	0.0927689	0.313694	0.602552	0.377545	0.599258
FOXJ1.6	GAGCCGAGCCGGGACTTAG	606	767	1070	1062	725	1451	951	663	1519	0.842032	0.00016296	0.680976	0.00672877	0.161056	0.780358
FOXJ1.7	AGAGGCGGAAGCTGTTTAT	744	629	608	747	688	756	637	646	1018	0.218663	0.514511	0.180048	0.676073	0.0386152	0.957378
FOXJ1.8	AAAGCGTACGGGACAGGAA	886	1153	993	1092	1228	1434	1099	770	1068	0.114823	0.718523	0.210237	0.553591	-0.0954142	0.869963
FOXJ1.9	ATTGGCCAGCACGTCTCCA	510	319	278	294	463	484	462	296	778	0.398484	0.469264	0.243397	0.752505	0.155087	0.882875
FOXJ1.10	TGCTGGCCAATGGCAGAGG	690	440	602	848	692	767	782	298	619	0.493133	0.113162	-0.18936	0.689967	0.682492	0.0519632
FOXJ1.11	CAAGTGCCCGCGGTCTCCTG	842	617	1098	826	687	1009	535	770	1146	0.598582	0.0371202	0.613555	0.0565508	-0.0149732	0.985629
FOXJ1.12	CCGGGACTTAGCGGCGGGTA	555	264	602	556	331	684	725	285	708	1.1424	8.51e-06	0.168943	0.731133	0.973458	0.00124796
FOXJ1.13	CCGAGCCGGGACTTAGCGGG	537	469	453	497	535	391	499	608	384	-0.433559	0.239866	-0.269254	0.586662	-0.164305	0.82824
FOXJ1.14	CGCTTCTCCGACCCCAGCGC	622	457	407	513	365	693	574	457	719	0.450303	0.225518	0.112724	0.862576	0.337579	0.566272
FOXJ1.15	AACGGATCCATAGCGGTTCC	624	322	485	395	274	500	309	478	436	0.356259	0.505712	0.173574	0.833923	0.182686	0.859068
FOXJ1.16	CGTACGGGACAGGAAGGGGG	1271	1074	723	1176	1313	868	1346	948	1042	-0.386929	0.102467	-0.495245	0.0462351	0.108316	0.839661
FOXJ1.17	CACGTCTCCAAGGAGACCGC	371	530	605	577	513	656	712	419	517	0.253005	0.569433	0.164365	0.797037	0.0886404	0.924851
FOXJ1.18	GCTCGGCTCATTCCCGCCCG	708	343	1279	932	192	1578	873	412	1733	2.25046	7.46e-19	0.90474	0.00297635	1.34572	4.21e-06
FOXJ1.19	CTATGGATCCGTTCGTTCGT	309	291	226	382	307	212	173	385	446	-0.232537	0.7388	0.00725764	0.99462	-0.239795	0.844496
FOXJ1.20	GCGTCGACTGCTCCTGGGAG	302	218	270	256	317	461	438	349	271	0.160464	0.802591	0.0589111	0.957285	0.101553	0.933569
FOXJ1.21	GAGGCGGAAGCTGTTTATGG	704	976	708	503	603	544	472	650	686	-0.216635	0.494064	0.264476	0.469876	-0.48111	0.152854
FOXJ1.22	GGGAGAGTGGCAAGTGCCCG	450	386	742	407	469	767	389	379	713	0.811811	0.00233135	0.880729	0.00159077	-0.0689185	0.930491
FOXJ1.23	GTGCTGGCCAATGGCAGAGG	505	341	378	540	114	753	565	277	567	1.19948	0.00821084	0.129151	0.899755	1.07033	0.0657524
FOXJ1.24	GCACTTGCCACTCTCCCTGG	1095	580	1209	767	518	865	1382	541	1925	1.16622	3.56e-08	0.316739	0.340438	0.84948	0.000840832
FOXJ1.25	GCCGAGCCGGGACTTAGCGG	747	442	1048	715	253	1320	485	671	1425	1.4607	1.16e-05	0.979495	0.0122196	0.481204	0.445004
FOXJ1.26	GGGTAGGGGGTTGGGTGGCG	572	645	753	836	941	655	596	719	532	-0.271165	0.456353	0.023691	0.975377	-0.294856	0.576383
FOXJ1.27	AGAGGCGGAAGCTGTTTATG	699	627	644	799	666	837	632	692	1012	0.269693	0.382607	0.250194	0.508126	0.0194985	0.977704
FOXJ1.28	AGAGTTGCCGCCAGGGAGAG	572	321	806	321	241	724	462	361	652	1.22074	5.52e-05	0.776864	0.0369222	0.443876	0.428026
FOXJ1.29	GCGGAAGCTGTTTATGGGGG	502	470	803	640	96	562	376	341	854	1.34681	0.00373033	0.505246	0.47953	0.841562	0.219739
GRHL3.1	GAGGAGGGCGGAGCTATGG	1102	2987	359	967	3049	721	1285	3069	703	-2.43417	1.72e-37	-0.907217	3.38e-05	-1.52695	1.69e-13
GRHL3.2	CCCCAGTGGTACAGAAGGA	510	505	940	737	441	1146	534	365	1062	1.22539	3.84e-08	0.875789	0.00039603	0.349606	0.410474
GRHL3.3	CCCTCACCAAGGAAGGAAT	1185	2480	500	808	2099	383	1535	2518	422	-2.47525	3.66e-39	-1.35008	2.36e-11	-1.12517	1.04e-07
GRHL3.4	TGGGACAATGACTAGAAAC	1288	1714	1038	1329	1496	894	777	966	865	-0.575985	0.00456718	-0.197848	0.540057	-0.378137	0.199263
GRHL3.5	GCCGAGGAGGGCGGAGCTA	652	1121	257	269	970	507	524	780	398	-1.32333	0.000254502	-0.241929	0.718616	-1.0814	0.0165527
GRHL3.6	ACTGGAGGTATACCTCAAC	852	1573	472	627	1716	454	651	1385	528	-1.7245	2.43e-19	-0.499419	0.0625121	-1.22508	4.74e-09
GRHL3.7	TTAACAGCTGCACCTGTTG	935	2538	400	922	1688	699	745	2548	409	-2.24076	2.49e-19	-0.751095	0.0205937	-1.48966	7.37e-08
GRHL3.8	TGGGGGTGGGGATGTTTCT	1017	1316	664	872	1257	821	407	965	786	-0.656243	0.0280954	0.103095	0.86424	-0.759339	0.0307095
GRHL3.9	AAAGAAGCAAGATAACTAG	706	2629	824	884	2299	453	989	2332	775	-1.88251	4.02e-19	-0.312181	0.383375	-1.57033	4.06e-12
GRHL3.10	CCCCCTCCTTCTGTACCAC	1038	1357	949	1187	1176	776	1033	1244	848	-0.593192	0.00461659	-0.298388	0.310277	-0.294804	0.407141
GRHL3.11	CAGTTACTCAAGTGACTTCT	963	918	506	534	522	505	389	534	524	-0.33415	0.386782	-0.150576	0.800635	-0.183574	0.80072
GRHL3.12	CCCCCTCCTTCTGTACCACG	912	1391	930	931	1178	792	808	988	1025	-0.402654	0.0797259	0.0940215	0.826831	-0.496676	0.0672387
GRHL3.13	ACAAACAGATAACTTGGCTT	325	491	542	487	506	711	360	409	766	0.472895	0.142663	0.83454	0.00575372	-0.361645	0.479814
GRHL3.14	TACAGGGACAAACAGATAAC	881	836	504	741	306	580	832	263	787	0.515382	0.251096	-0.328304	0.584395	0.843686	0.0867892
GRHL3.15	AACTTATACAAAGATCTACC	518	603	430	768	592	580	719	794	648	-0.318179	0.321385	-0.234148	0.57086	-0.084031	0.901139
GRHL3.16	AGAATTCCCCAGTGGTACAG	664	794	564	573	673	454	889	399	711	-0.157332	0.735506	-0.260986	0.618024	0.103654	0.901952
GRHL3.17	AAGGAGGGGGCAAAGAAATT	978	880	983	1220	1158	886	988	1194	678	-0.383182	0.227384	-0.263223	0.530423	-0.119958	0.859068
GRHL3.18	GGGCAAAGAAATTTGGGGGT	703	662	602	483	500	266	192	323	519	-0.08871	0.891617	0.169062	0.846804	-0.257772	0.799043
GRHL3.19	TGGGGATGTTTCTGGGTATC	1192	1269	884	984	793	765	825	954	854	-0.28954	0.284035	-0.207969	0.554262	-0.0815712	0.882145
GRHL3.20	CACCCCCCACCCCCTCACCA	0	9	0	1	4	2	0	4	0	-4.00149	0.38247	0.509745	0.958204	-4.51123	0.493894
GRHL3.21	CCAATTCCTTCCTTGGTGAG	272	364	278	229	651	280	172	664	287	-1.0289	0.014263	0.371269	0.575354	-1.40017	0.00194369
GRHL3.22	CCCCACCCCCTCACCAAGGA	102	173	104	112	163	91	148	179	38	-1.19863	0.108261	-0.610028	0.569869	-0.588603	0.668331
GRHL3.23	CATAAATCAAACACTTTCCC	577	1395	449	773	1332	475	691	1389	501	-1.57207	3.06e-16	-0.468429	0.0860247	-1.10364	2.16e-07
GRHL3.24	CGCTGATTGGCTACAGGTAC	1006	2249	552	999	1963	579	886	1992	489	-1.97793	1.4e-33	-0.788574	2.79e-05	-1.18936	2.56e-11
GRHL3.25	GGTGTCGAGATTTTGCTGAC	794	474	187	433	429	158	538	346	416	-0.840952	0.0572824	-1.21867	0.00495551	0.377721	0.64448
GRHL3.26	CAGGCTTGCCCAAGGTCTCA	795	700	793	785	1101	716	597	626	711	-0.133114	0.717714	0.0901995	0.870597	-0.223313	0.680819
GRHL3.27	CCAGGTCTGGGTCCCCTCTT	298	461	391	424	670	358	395	201	425	-0.112204	0.865017	0.134885	0.885058	-0.247089	0.804629
GRHL3.28	CCCATCCCGCATTAGTTTGT	1795	1547	1141	1536	1652	1049	1563	1868	1542	-0.497984	0.009586	-0.36738	0.125155	-0.130604	0.7751
GRHL3.29	ACAGGGACAAACAGATAACT	692	866	461	685	965	591	1131	1415	376	-1.16726	0.000108876	-0.700802	0.0691149	-0.466458	0.381455
GRHL3.30	AGGGATGGAGAAGAAAATGT	854	2609	392	992	1948	400	725	2360	471	-2.49489	1.49e-39	-0.98528	4.66e-06	-1.50961	1.69e-13
GRHL3.31	GAAAGAAGCAAGATAACTAG	1040	2499	422	1051	1763	729	1048	2099	781	-1.78372	3.7e-17	-0.679456	0.010875	-1.10427	4.67e-06
GRHL3.32	CAATTCCTTCCTTGGTGAGG	443	852	426	393	729	365	497	768	250	-1.21537	4.66e-05	-0.316928	0.529665	-0.89844	0.0181118
GRHL3.33	CCCCTCACCAAGGAAGGAAT	1124	2189	458	845	2578	607	830	2000	313	-2.36327	2.85e-29	-1.00535	2.94e-05	-1.35791	4.74e-09
GRHL3.34	GGCCAATTCCTTCCTTGGTG	226	314	391	272	295	279	326	204	129	-0.0945322	0.90455	-0.102308	0.932076	0.00777599	0.994641
HIC1.1	GTCCCAGGTGGGTACAGGT	492	363	659	603	515	507	690	342	451	0.390613	0.360659	-0.0911752	0.906736	0.481788	0.396503
HIC1.2	CGGGGTCGGGGTCCCAGGT	497	360	614	529	205	598	716	74	870	1.75687	5.65e-05	0.285298	0.729915	1.47157	0.00557358
HIC1.3	AGGGTGGGCCCCTCCCCGC	659	527	842	832	783	545	604	318	594	0.322773	0.436594	-0.0172973	0.983489	0.340071	0.575986
HIC1.4	AGGGGCCCACCCTACCCGC	755	524	1204	1144	1119	1321	944	342	1438	1.10031	0.000143477	0.560133	0.150023	0.540177	0.231644
HIC1.5	AGGAAGAGCTGCGAGCCGA	610	223	417	420	444	628	256	380	622	0.623292	0.222657	0.399859	0.557153	0.223433	0.837381
HIC1.6	AGCACGGGACTCGGGTGGT	582	527	810	983	600	484	908	675	589	0.0417298	0.939939	-0.325086	0.534082	0.366816	0.551963
HIC1.7	CTGAGACGCGACCAGGACG	267	122	321	652	529	425	299	367	416	0.344223	0.561138	0.105984	0.918014	0.238239	0.826464
HIC1.8	GGAGGGCGAACCTGCGGGT	372	175	626	429	280	578	313	271	681	1.35007	4.19e-05	0.810744	0.0489344	0.539327	0.346996
HIC1.9	GCGGGGCTGAGACGCGACC	150	270	618	548	356	590	304	321	601	0.937626	0.0330286	1.04864	0.0270869	-0.111015	0.926859
HIC1.10	GCGAGTCCCAGAAACCCTG	563	373	287	782	503	448	692	331	548	0.0244379	0.960323	-0.646322	0.0725405	0.670759	0.0877059
HIC1.11	GCACGGCGCACAGCCGGCTG	684	298	490	435	478	646	577	621	498	0.208429	0.691852	-0.00755767	0.994166	0.215987	0.812358
HIC1.12	GGAGGGGGCAGCGCCCCGGG	1086	652	593	779	875	691	774	519	556	-0.174768	0.626461	-0.477465	0.152366	0.302697	0.529403
HIC1.13	CGCGGGGAGGGCGTTATATG	972	1587	1051	914	1192	1559	1483	1419	1086	-0.212535	0.554171	0.204269	0.644645	-0.416804	0.331358
HIC1.14	GCGGGCAGAGCGCGAAGGCC	328	198	773	332	436	295	202	382	408	0.426694	0.523372	0.817866	0.225311	-0.391172	0.729619
HIC1.15	TCAACCCTCGGTCGGGGCCC	310	495	705	752	585	641	624	810	540	0.0124242	0.985091	0.303826	0.610653	-0.291401	0.718211
HIC1.16	GGGCTGTCAACCCTCGGTCG	661	439	761	553	381	696	662	619	1002	0.73737	0.00353599	0.418226	0.217413	0.319144	0.492308
HIC1.17	TTGGGGGAAGTGATACGGGT	555	797	523	692	842	685	563	596	409	-0.515082	0.060535	-0.137643	0.77394	-0.37744	0.367744
HIC1.18	GGAGAAGTTGCCCCAGTTGG	947	978	646	661	960	595	524	580	651	-0.410197	0.163505	-0.0834323	0.882318	-0.326765	0.476257
HIC1.19	GCTGTGCGCCGTGCCCGCCC	1149	361	1663	1292	737	2471	1216	717	3030	1.94942	5.5e-23	0.958583	1.26e-05	0.990837	2.13e-05
HIC1.20	GCAACTTCTCCCGAGGCGGG	156	291	91	274	220	150	296	146	69	-1.14906	0.0574962	-1.23809	0.0657853	0.0890308	0.954853
HIC1.21	CGGGCGCGCAGGGCTCTGCG	413	690	706	344	373	496	553	410	515	0.219229	0.622769	0.42743	0.361902	-0.208201	0.791293
HIC1.22	CTCCAGCTCAGGTGCGCGGG	156	146	347	229	0	791	289	1	588	5.93003	0.0101076	1.41735	0.721211	4.51268	0.159519
HIC1.23	GCGCCTCCAGCTCAGGTGCG	407	250	368	311	213	333	519	164	521	0.896248	0.0213301	0.0267769	0.97683	0.869471	0.0760048
HIC1.24	GGCCGGGGGCTGTCAACCCT	624	352	744	729	920	664	461	749	936	0.231263	0.636812	0.422354	0.425974	-0.19109	0.82824
HIC1.25	GGGGAAGTGATACGGAGGAG	356	193	452	196	111	691	271	292	516	1.52228	0.000746975	1.11807	0.0382811	0.404215	0.681246
HIC1.26	TGCCCGCCCTGGCGCCGCCC	1494	1225	936	1106	1335	1060	1496	1211	1310	-0.242834	0.338562	-0.269716	0.350425	0.0268815	0.964097
HIC1.27	AGGTGGGAGGGCGAACCTGC	1083	811	1268	923	846	1412	579	420	1303	0.972953	1.18e-05	0.722964	0.00410292	0.249989	0.58747
HIC1.28	CATCTGTGCGCCTCCAGCTC	237	131	113	171	42	193	167	65	511	1.71878	0.0105777	0.439202	0.69886	1.27957	0.175606
HIC1.29	TAGGGTGGGCCCCTCCCCGC	314	358	1094	797	369	1189	485	399	1020	1.51144	1.73e-07	1.16648	0.000223627	0.34496	0.570099
HIC1.30	AGCTCAGGTGCGCGGGAGGA	346	84	232	351	133	530	264	127	255	1.45058	0.00132804	0.0406938	0.974583	1.40988	0.00825747
HIC1.31	CAGAGCCCTGCGCGCCCGCG	835	784	692	604	852	737	1160	542	829	0.00759861	0.988711	-0.144677	0.804149	0.152276	0.839477
HIC1.32	GGTGCGCGGGAGGAAGGCAG	106	54	174	215	57	128	131	45	298	1.88127	0.00285974	0.452094	0.674567	1.42918	0.0913292
HIVEP1.1	GGGAACCAGCACACGGCGG	842	504	466	641	420	206	270	549	435	-0.516934	0.351754	-0.627779	0.305801	0.110845	0.930491
HIVEP1.2	CAGTCACGCGGCCCCGGGA	424	355	711	506	247	947	643	323	818	1.384	6.46e-07	0.715343	0.0432519	0.668661	0.103732
HIVEP1.3	GCGGGGCCGGCGCGGTCTG	1031	395	1772	877	574	1876	590	495	2168	1.94798	2.75e-17	1.27118	2.77e-07	0.676794	0.0437804
HIVEP1.4	GCCGCGGGCGGCGACGCGT	606	234	559	416	504	696	665	384	547	0.67368	0.10443	0.129877	0.86983	0.543803	0.3816
HIVEP1.5	GAGGCAGGGCGAAGGTCGG	627	308	450	427	305	399	246	513	527	0.229471	0.70946	0.125827	0.899755	0.103644	0.933569
HIVEP1.6	CCAGCTCTGACCGGGTGTA	547	489	614	482	666	984	444	472	629	0.401525	0.222657	0.606989	0.0685369	-0.205464	0.747032
HIVEP1.7	ACCGGGTGTAGGGACTGGA	632	912	744	931	904	1143	1142	879	707	-0.10973	0.794561	-0.00427745	0.99462	-0.105453	0.882064
HIVEP1.8	GCGGGCGGCGACGCGTGGG	150	318	162	247	370	302	357	393	348	-0.525328	0.256058	0.160527	0.840038	-0.685855	0.225463
HIVEP1.9	TGGCGGGGTCGCTCAGTTG	420	449	416	517	428	347	379	371	476	-0.0460275	0.930123	-0.0402898	0.961812	-0.00573766	0.994531
HIVEP1.10	CGTCCCCCTCCCGTCCCTG	2736	2585	1723	1859	2119	1853	2281	2452	2085	-0.372771	0.0277141	-0.222807	0.33147	-0.149964	0.64448
HIVEP1.11	TCGGAGGCTTTCCCGCGGGT	547	319	341	458	280	452	490	375	251	0.0467847	0.94197	-0.472174	0.402559	0.518958	0.436712
HIVEP1.12	TTTAGCGTCTTTGGGGCCGG	913	814	643	708	865	358	1103	759	866	-0.510172	0.109284	-0.540602	0.133429	0.0304295	0.97225
HIVEP1.13	GGCACGTTTAGCGTCTTTGT	393	387	474	420	202	393	401	540	589	0.372653	0.450499	0.26183	0.688157	0.110823	0.914353
HIVEP1.14	CGGGCTTTACCTCTCCCCCG	1153	969	861	867	788	1052	1121	670	823	0.15047	0.649053	-0.150865	0.720963	0.301335	0.485342
HIVEP1.15	GCGGACAGACCCTGGGGCCG	721	670	521	633	637	123	374	861	621	-0.96778	0.295252	-0.593458	0.631387	-0.374323	0.845945
HIVEP1.16	GGGCGGGCGGACAGACCCTG	515	614	372	563	706	414	363	536	685	-0.385397	0.363906	0.0580504	0.946148	-0.443448	0.449926
HIVEP1.17	ATCGCGGCCGCCAGGGAGCC	410	485	159	665	716	563	391	603	369	-0.898225	0.0111868	-0.4924	0.313353	-0.405825	0.524127
HIVEP1.18	CTCGCCGGCGCCCGGAGCCA	373	385	232	447	499	279	328	660	350	-0.884461	0.0160626	-0.40192	0.459709	-0.482541	0.436364
HIVEP1.19	GAGGAGGCGGCGAAGCTCGC	419	317	310	437	333	280	113	256	419	0.157126	0.838927	0.229815	0.823514	-0.0726889	0.958365
HIVEP1.20	CGATCATGCCGTGGCTCCGT	512	520	675	473	399	476	356	410	538	0.302282	0.422086	0.375774	0.377415	-0.0734913	0.930749
HIVEP1.21	CCTCAACCCCAGCCCCCGCG	1844	1691	1145	1719	1294	2002	1880	1451	1611	0.045692	0.895048	-0.162679	0.665361	0.208371	0.640636
HIVEP1.22	CTCCCCTCCTCCCGCCCCCG	1162	1503	1032	1387	1037	1069	2001	1273	1285	-0.210691	0.473211	-0.363717	0.227178	0.153026	0.777704
HIVEP1.23	GGCCTCAACCCCAGCCCCCG	797	1497	541	551	1563	522	1115	1369	724	-1.37653	5.84e-10	-0.395171	0.246028	-0.981361	0.000159606
HIVEP1.24	CAGGGTGGCGGACGGAGCGG	723	830	467	658	1058	662	764	1231	815	-0.739862	0.00156879	-0.137181	0.756923	-0.602681	0.0443534
HIVEP1.25	GCGTGGCGGCTGCTGGGCGG	760	547	351	466	401	274	492	818	465	-0.731025	0.0437735	-0.642266	0.136222	-0.0887588	0.928479
HIVEP1.26	GTGGTGTGAGCGCCAGTCGC	585	539	660	630	603	824	436	489	492	0.211554	0.556876	0.297283	0.465727	-0.085729	0.902275
HIVEP1.27	GCCTCAACCCCAGCCCCCGC	1466	1337	1536	1698	1047	1226	1175	1127	1884	0.360497	0.171785	0.129028	0.758427	0.231469	0.599935
HIVEP1.28	GGGCGGCAGGGGATCCCCGG	457	514	578	464	702	274	435	333	481	-0.238579	0.658263	0.0121562	0.991044	-0.250735	0.790763
HIVEP1.29	GGGGCGGCAGGGGATCCCCG	533	375	451	745	603	591	772	291	394	0.180943	0.68331	-0.485113	0.256989	0.666056	0.122223
HOXB1.1	CTCTCAGATGGATGGGCTG	343	142	262	508	667	499	476	283	541	0.370637	0.487627	-0.0415668	0.970524	0.412204	0.595372
HOXB1.2	GGGTGATGGATGGGCGCTG	562	403	827	347	352	367	727	341	656	0.64108	0.083578	0.212637	0.719552	0.428443	0.479733
HOXB1.3	GGCACATGTGATCTCTCCC	275	320	365	201	486	658	280	500	644	0.296308	0.535233	1.1323	0.00268021	-0.835994	0.0767061
HOXB1.4	TGATCTCTCCCAGGCCAAT	614	417	518	521	428	629	404	353	340	0.238068	0.579231	-0.0178376	0.982951	0.255905	0.7104
HOXB1.5	CAAGCGCTTCCCTAGGAAG	851	621	1464	767	539	1291	1007	498	1674	1.37307	2.68e-14	0.798523	6.92e-05	0.574545	0.0220963
HOXB1.6	AACCCCCAAGGCCTTCAAT	1463	1100	916	1069	1209	1260	853	791	1097	0.0609254	0.87124	0.0162544	0.978068	0.0446711	0.946087
HOXB1.7	GGGTGAGGTATGTTATCTT	702	689	878	733	899	414	458	816	879	-0.218656	0.649053	0.223756	0.715186	-0.442412	0.479733
HOXB1.8	CATCCATCTGAGAGCGACA	475	460	507	404	268	521	568	313	427	0.481329	0.234499	0.0654414	0.937271	0.415887	0.505196
HOXB1.9	ACTCCCTACCCCCTTCCTA	1435	1747	1116	1558	1293	1112	1503	1216	1255	-0.317621	0.139936	-0.327178	0.184868	0.00955628	0.985894
HOXB1.10	CGCTGGGGCTGCCAAACTC	396	452	722	450	410	381	573	419	570	0.325387	0.459113	0.260907	0.639869	0.0644797	0.946087
HOXB1.11	GGGGGTGATGGATGGGCGCT	664	544	660	491	711	426	531	494	739	-0.00325885	0.995907	0.151598	0.804281	-0.154857	0.845963
HOXB1.12	CTAATGCTTGGGGGGTGATG	1083	970	1044	1117	808	699	1094	1264	915	-0.232251	0.485959	-0.280694	0.465991	0.048443	0.946087
HOXB1.13	TCTTTGTCATGCTAATGCTT	763	773	478	1209	832	1120	1195	707	802	-0.0651066	0.873513	-0.395337	0.269169	0.33023	0.479733
HOXB1.14	ACGCTTCCATGTCGCTCTCA	270	97	133	150	400	249	184	174	131	-0.356837	0.67313	-0.335707	0.765413	-0.0211294	0.990395
HOXB1.15	CCTATTGAAGGCCTTGGGGG	1084	874	623	972	766	656	651	664	698	-0.247373	0.433852	-0.382776	0.247054	0.135403	0.817523
HOXB1.16	GTGGGAAGAGTGAGGGGCAG	894	815	545	893	804	920	1181	581	621	-0.127743	0.756152	-0.491774	0.168408	0.364031	0.456029
HOXB1.17	CCCATCCATCTGAGAGCGAC	520	328	270	563	205	242	460	351	292	-0.166385	0.766292	-0.911249	0.0327018	0.744864	0.152854
HOXB1.18	ACTTTTGGAAAGAAGGGACC	455	715	909	705	548	711	890	677	509	0.115881	0.831361	0.11701	0.880404	-0.0011288	0.997814
HOXB1.19	AAAGAAGGGACCAGAGGGAG	743	1114	821	898	1046	1182	849	896	1372	0.0784833	0.816325	0.464964	0.0887853	-0.38648	0.247527
HOXB1.20	CTCCTGGGTTATTAGATTGT	795	685	504	843	587	760	541	494	575	0.0133234	0.978485	-0.189664	0.676073	0.202988	0.734168
HOXB1.21	TCCCAGGCCAATGGGCTAAG	1446	851	1065	817	1073	1224	1289	1187	1027	0.0581178	0.891888	-0.0309131	0.966317	0.0890308	0.901952
HOXB1.22	TTTGTCATGCTAATGCTTGG	1014	1524	882	1550	1231	1396	1773	1296	1154	-0.308553	0.301151	-0.284554	0.431915	-0.0239994	0.974296
HOXB1.23	GCCCGCTTAGCCCATTGGCC	853	699	339	539	909	603	769	443	468	-0.559822	0.151299	-0.613434	0.160027	0.0536114	0.955577
HOXB1.24	GGGCACATGTGATCTCTCCC	466	476	547	416	273	544	393	483	602	0.443293	0.260773	0.452894	0.32409	-0.00960148	0.9915
HOXB1.25	TCCTAGGGAAGCGCTTGCCC	719	749	518	517	623	733	581	677	531	-0.240138	0.523792	0.0234982	0.975432	-0.263636	0.643983
HOXB1.26	CTTTGTCATGCTAATGCTTG	1631	1074	986	1202	1233	1221	1462	1230	1055	-0.157832	0.601619	-0.350914	0.234677	0.193081	0.672709
HOXB1.27	TGTGATCTCTCCCAGGCCAA	326	263	311	602	390	183	457	298	449	-0.0500991	0.944954	-0.498958	0.442309	0.448859	0.58747
HOXB1.28	TTGTCATGCTAATGCTTGGG	778	829	684	670	939	698	453	600	524	-0.342746	0.221667	0.0688531	0.899755	-0.411599	0.240011
HOXD11.1	GTAAAAGCTGACTGGGGAA	656	556	943	691	894	1102	539	508	1317	0.772669	0.00254787	0.88045	0.000830692	-0.107781	0.872776
HOXD11.2	CTCTCGTAAAAGCTGACTG	510	703	764	446	450	525	823	652	652	0.0885115	0.840736	0.201638	0.684909	-0.113126	0.876362
HOXD11.3	CCCCCCTCAGTGATAGTGG	1351	1581	888	1240	1889	653	1687	1278	1239	-0.851295	0.000359022	-0.595516	0.0397104	-0.255779	0.591273
HOXD11.4	AACGTGAACAGACACTGTC	674	478	436	750	510	643	616	422	381	-0.0134291	0.979268	-0.458983	0.213326	0.445554	0.306391
HOXD11.5	TCAGGGCGCCCCTGGTATC	557	918	754	683	523	590	673	445	778	0.170011	0.685903	0.169539	0.759955	0.000471999	0.998901
HOXD11.6	GGGAGATCACCTTTGTCTA	541	782	763	892	1170	694	538	542	825	-0.0828257	0.850757	0.318806	0.463688	-0.401631	0.407141
HOXD11.7	GTAGGGAAGGAACTGGCTC	665	754	328	680	706	473	787	633	508	-0.735487	0.00420901	-0.673199	0.0190285	-0.0622878	0.933569
HOXD11.8	CCTCCCCCACTATCACTGA	1532	1430	1525	1689	1407	1141	1643	1356	1542	-0.0395635	0.892832	-0.171324	0.570335	0.131761	0.769557
HOXD11.9	GGGCGCCCTGACAAAGTTA	1146	1031	1151	1200	1305	1281	1396	958	1082	0.065019	0.838927	-0.0469398	0.922595	0.111959	0.82824
HOXD11.10	GACTGGAGAACAAAAATAT	578	649	562	581	925	623	779	596	588	-0.314062	0.365572	-0.082352	0.895313	-0.23171	0.687545
HOXD11.11	CGCATCTGCCACCGCCCGAA	1146	744	405	813	706	751	891	847	687	-0.375739	0.301684	-0.609562	0.0910152	0.233822	0.719494
HOXD11.12	TCCGCGTACTTAAAGCGGCG	443	813	403	521	546	770	678	613	866	-0.0506312	0.923579	0.333368	0.505202	-0.384	0.51921
HOXD11.13	TACTTAAAGCGGCGCGGGGT	1010	872	938	817	501	668	439	428	1128	0.636989	0.0688838	0.3696	0.443869	0.267389	0.700158
HOXD11.14	GCGGTGGCAGATGCGCCCAG	387	266	415	465	676	199	694	387	313	-0.502462	0.402173	-0.635888	0.341102	0.133427	0.917658
HOXD11.15	ACAGCGGCCAGCGGCGCGCG	803	1034	444	683	846	582	905	799	696	-0.688924	0.00562896	-0.434982	0.177104	-0.253942	0.593546
HOXD11.16	GCGCGCAGGTGACCGGCCTG	475	637	377	759	538	332	264	594	402	-0.716091	0.100858	-0.323612	0.612539	-0.392479	0.606201
HOXD11.17	CCTGAGGCGCAGCCTGGTCG	160	262	318	272	389	428	285	193	494	0.525545	0.284035	0.850044	0.0827038	-0.324499	0.716132
HOXD11.18	CAGCCTGGTCAGGGAGCGCC	582	370	321	306	307	337	197	355	346	-0.0816647	0.902839	0.0244171	0.982521	-0.106082	0.930749
HOXD11.19	GAGCGCCCGGGGAGAGCTGG	565	1462	388	620	1400	363	468	1264	487	-1.77692	8.12e-18	-0.373786	0.255445	-1.40313	3.82e-10
HOXD11.20	CGAGCGTTGATATAGATATA	639	536	348	463	639	281	384	616	563	-0.669966	0.0893107	-0.311709	0.587763	-0.358257	0.606201
HOXD11.21	GCTCTCGTAAAAGCTGACTG	295	411	484	434	375	558	557	571	435	0.121272	0.824616	0.305786	0.598644	-0.184514	0.838554
HOXD11.22	TCACGTTCTCCAGATACCAG	298	428	590	584	539	590	526	446	289	0.0187866	0.979268	0.120591	0.894383	-0.101805	0.929903
HOXD11.23	TTCACGTTCTCCAGATACCA	515	296	243	477	360	709	246	380	559	0.423497	0.463058	0.251617	0.757093	0.17188	0.877638
HOXD11.24	GATTTTTGCTTAGTTGATCC	379	196	503	243	243	151	286	229	77	-0.245548	0.78344	-0.494188	0.612539	0.24864	0.872776
HOXD11.25	TATAAGGACATTTCTCTTCA	249	440	207	737	387	366	723	535	335	-0.688926	0.115844	-0.794466	0.0971878	0.105539	0.924823
HOXD11.26	TTGCACGTCAGCGCCCGGTG	365	558	280	528	714	505	378	567	476	-0.615271	0.0467402	0.0117211	0.988291	-0.626993	0.10504
HOXD11.27	AGCTCTCGTAAAAGCTGACT	363	493	445	586	771	498	606	466	510	-0.257211	0.523077	-0.0228825	0.976011	-0.234328	0.729619
HOXD11.28	CGTAAAAGCTGACTGGGGAA	551	340	1394	712	773	2026	799	381	2268	1.93414	5.37e-18	1.49261	1.63e-10	0.441523	0.264898
HOXD11.29	TAACTTTGTCAGGGCGCCCC	465	599	651	531	755	495	707	668	468	-0.349361	0.379216	-0.0102236	0.991044	-0.339138	0.562461
HOXD4.1	GAGGGAGCAAGTTTATCAC	850	975	599	913	994	1060	917	717	1044	-0.0548579	0.886065	0.0272297	0.968069	-0.0820876	0.900672
HOXD4.2	TGGGATTACCTGAGGGGAA	606	281	1618	556	426	808	1192	340	1817	1.91058	2.16e-10	0.925601	0.0117163	0.984979	0.0143861
HOXD4.3	AGCAAGTTTATCACCGGGT	436	485	583	683	613	445	458	288	355	0.0128379	0.983002	-0.139289	0.840287	0.152127	0.859068
HOXD4.4	CCGCCCCCCGACACCAAGT	1176	1285	884	1226	1244	961	1134	868	1102	-0.230718	0.379216	-0.218174	0.489844	-0.0125445	0.984026
HOXD4.5	AAACTTGCTCCCTCGCCAT	503	919	695	648	1087	621	677	906	700	-0.560499	0.0255344	0.198332	0.616246	-0.75883	0.0057126
HOXD4.6	TTGCTCCCTCGCCATTGGC	650	861	585	842	711	645	552	607	757	-0.163573	0.654112	0.015569	0.9818	-0.179142	0.780629
HOXD4.7	GTAATCAAGTAGCTTGCTA	346	655	388	561	321	484	791	508	580	-0.0792562	0.891888	-0.155814	0.840038	0.0765579	0.941827
HOXD4.8	TGGAAGGGCCACGGAAGGT	725	1542	697	783	1066	467	1212	1121	1085	-0.84192	0.0013631	-0.276193	0.511459	-0.565727	0.126871
HOXD4.9	CCAAGTAGGCACAGCTCAA	562	755	587	940	534	902	536	566	1283	0.486931	0.220078	0.46672	0.318841	0.0202116	0.984378
HOXD4.10	ACCAGGCCAGCCAATGGCG	401	476	388	734	416	323	347	704	585	-0.353668	0.518834	-0.182731	0.826831	-0.170936	0.872776
HOXD4.11	CTGCCCTTGCCCATGTAGCT	1054	1131	898	1167	1320	1118	1050	918	1185	-0.107582	0.697586	0.00875129	0.987848	-0.116333	0.804552
HOXD4.12	GGCCCTGCCAAAATAGCAGT	427	430	395	307	417	662	428	298	275	0.154918	0.798096	0.171125	0.83782	-0.0162073	0.988021
HOXD4.13	GCCAGCTTGAATCAAATTGT	632	263	449	523	346	355	150	386	449	0.250204	0.727082	0.0654877	0.958755	0.184716	0.882145
HOXD4.14	CCATACAAAGGCCGCCGTCC	608	457	732	1021	384	719	552	777	552	0.264242	0.617052	-0.04912	0.960166	0.313362	0.708957
HOXD4.15	CAGGGATTCTGCCATACAAG	684	866	408	510	782	472	737	539	403	-0.788049	0.00675342	-0.545683	0.13797	-0.242366	0.691731
HOXD4.16	CAGAGTGCCCCAGGCGAGGA	284	194	254	535	284	441	403	433	344	0.1657	0.777216	-0.17295	0.828387	0.33865	0.680819
HOXD4.17	GGCACTGGTAGAAAGCATGG	1105	791	748	736	436	732	622	873	606	-0.0279246	0.958405	-0.157536	0.804281	0.129611	0.875046
HOXD4.18	ATTCAAGCTGGCCAGATTCG	347	587	340	387	450	518	493	469	372	-0.338994	0.447799	0.048087	0.956288	-0.387081	0.543594
HOXD4.19	GCCAGATTCTGGTAACTTTT	307	588	587	557	414	349	355	254	418	0.127565	0.834952	0.177031	0.828515	-0.049466	0.966869
HOXD4.20	GCAGGAACCCTCCTCGCCTG	344	522	452	302	393	516	201	480	268	-0.270322	0.606977	0.592723	0.256989	-0.863045	0.0877059
HOXD4.21	GAGCAAGTTTATCACCGGGT	503	520	445	628	458	389	227	346	482	-0.00672072	0.992845	0.0902321	0.918982	-0.0969528	0.930439
HOXD4.22	GAGGGAGCAAGTTTATCACC	888	711	746	985	648	680	537	323	660	0.355317	0.265833	-0.109138	0.840038	0.464455	0.231644
HOXD4.23	TTATGAGATGCTCACCAACC	1009	671	1060	885	660	910	914	1047	1004	0.296653	0.375004	0.130545	0.7997	0.166107	0.792889
HOXD4.24	GGGAGAATGAATCCTCCTAT	696	593	267	405	495	415	365	250	422	-0.218314	0.697591	-0.294427	0.660112	0.0761132	0.946087
HOXD4.25	GGGTACAGAGCAATGAAAGG	1129	960	706	739	970	742	1534	691	946	-0.19029	0.623209	-0.440889	0.248457	0.250599	0.666772
HOXD4.26	TCAGCTGGGGGTGAGTGGAA	768	499	577	1023	560	1009	722	525	818	0.527007	0.0443975	-0.0372251	0.952832	0.564232	0.078585
HOXD4.27	ACCAGGCCAGCCAATGGCGA	416	437	225	508	620	489	290	480	526	-0.391946	0.402291	0.019145	0.983489	-0.411091	0.545492
HOXD4.28	CATGTGACCAGGCCAGCCAA	1052	637	595	641	402	536	545	531	586	0.108764	0.799596	-0.29232	0.508607	0.401084	0.406835
HOXD4.29	GACCAGGCCAGCCAATGGCG	715	844	368	610	709	382	885	196	572	-0.372681	0.703573	-0.702192	0.517678	0.329511	0.85249
ID1.1	AACAGCAAGGGTGGGTCGG	947	665	647	806	720	519	711	655	681	-0.191682	0.567308	-0.3705	0.276997	0.178818	0.755833
ID1.2	AGGCTGGACCTAGGAGCGC	857	543	663	448	584	833	823	719	576	0.145966	0.770538	0.0485013	0.955114	0.0974646	0.914643
ID1.3	CAGGCACTAGACGAGCAGG	427	508	505	406	564	730	569	610	534	0.0364071	0.94197	0.387499	0.376769	-0.351092	0.528778
ID1.4	CTAGTGCCTGCTCGCAGTG	926	405	2073	819	458	2303	980	187	2926	2.79503	2.15e-30	1.46102	2.33e-08	1.33401	2.92e-06
ID1.5	TGGGTCGGTGGCAGGGCAC	1124	1062	503	880	1054	355	749	1004	606	-1.15392	1.61e-06	-0.877489	0.00107389	-0.276433	0.576348
ID1.6	GGGCGTGACCCGCGCTCCT	602	631	603	661	890	437	777	706	636	-0.448413	0.163966	-0.23207	0.611211	-0.216344	0.73007
ID1.7	CCGGGTTTCAGAACAGCAA	327	601	310	316	373	305	217	449	438	-0.461198	0.31547	0.331235	0.579469	-0.792433	0.115372
ID1.8	CAGTGTGGAAAGACGACCC	446	652	800	518	539	570	453	518	483	0.0674681	0.883224	0.409159	0.327636	-0.341691	0.531812
ID1.9	CAAGGGTGGGTCGGTGGCA	1179	1003	1661	1001	1125	1235	1149	926	1326	0.42107	0.0690705	0.385998	0.1557	0.0350716	0.954074
ID1.10	GTTTCAGAACAGCAAGGGT	539	571	682	574	532	753	497	675	633	0.17416	0.644751	0.410067	0.279329	-0.235906	0.682494
ID1.11	AACGGAGAAGCGGCTGGCTC	493	289	246	325	270	218	284	400	407	-0.211681	0.722923	-0.346654	0.609832	0.134972	0.901952
ID1.12	CCTTATAATGAAAAGACCTC	434	349	286	377	558	419	500	416	595	-0.104596	0.840736	-0.0255314	0.976011	-0.0790643	0.933569
ID1.13	GGTAGAGGCGAGGGCCGCAC	479	739	502	527	425	379	441	597	606	-0.279135	0.499188	0.0464572	0.953717	-0.325593	0.583879
ID1.14	TGGGTCGGTGGCAGGGCACC	817	1079	674	501	943	719	731	451	1208	0.0438228	0.939939	0.395806	0.452598	-0.351983	0.606135
ID1.15	AACAGCAAGGGTGGGTCGGG	740	648	596	659	708	594	544	550	828	0.042667	0.923013	0.0977141	0.860136	-0.0550471	0.94119
ID1.16	GGGCGTGACCCGCGCTCCTG	553	540	510	548	709	499	743	732	670	-0.281804	0.379425	-0.0872627	0.872886	-0.194541	0.731374
ID1.17	AACGTTCAAAAGCAGCCAAT	503	731	640	598	741	521	464	653	885	-0.106838	0.799362	0.414602	0.284213	-0.52144	0.199263
ID1.18	AGCAGGCACTAGACGAGCGT	570	394	326	231	285	277	308	197	439	0.251956	0.660195	0.0424586	0.970524	0.209498	0.841985
ID1.19	GAGGCTGGACCTAGGAGCGC	832	612	656	809	738	617	655	656	541	-0.190542	0.576986	-0.288718	0.444897	0.0981765	0.876362
ID1.20	GGAGGCTGGACCTAGGAGCG	1027	808	792	965	557	1089	618	702	791	0.314577	0.382607	0.0961166	0.877231	0.21846	0.733887
ID1.21	GTTCAAAAGCAGCCAATGGG	301	629	349	642	601	570	538	700	697	-0.366627	0.335876	0.168311	0.767208	-0.534938	0.233526
ID1.22	TCTAGTGCCTGCTCGCAGTG	551	335	1597	786	421	1620	618	354	2499	2.31353	1.06e-29	1.58378	6.58e-14	0.72975	0.0090609
ID1.23	CCCGGGTTTCAGAACAGCAA	541	586	459	569	485	480	731	795	772	-0.179759	0.601607	-0.0913098	0.860136	-0.0884491	0.888732
ID1.24	CGTCTTTCCACACTGCGAGC	592	414	600	660	400	707	522	584	739	0.506931	0.125052	0.239936	0.61485	0.266996	0.657323
ID1.25	GCACTAGACGAGCAGGAGGC	296	320	213	302	440	385	96	79	185	0.113556	0.876729	0.348184	0.656109	-0.234628	0.843085
ID1.26	ACGAGCAGGAGGCTGGACCT	331	649	249	478	680	399	391	563	573	-0.734226	0.0343804	0.0260934	0.976011	-0.760319	0.0767061
ID1.27	GCAGCCAATGGGCGGCATGG	809	604	195	802	621	444	619	587	519	-0.748732	0.0411351	-0.974707	0.00853828	0.225975	0.7864
ID1.28	GCAGGCACTAGACGAGCAGG	378	551	547	298	403	407	503	408	324	-0.118488	0.831361	0.162216	0.826831	-0.280704	0.7316
IKZF2.1	CCCCCTCGTCCCTTAGGGA	1221	1170	602	1090	1112	849	849	1024	903	-0.535575	0.0343908	-0.383702	0.235516	-0.151874	0.792889
IKZF2.2	CCTACTAGACCATCCCTAA	988	1594	1337	1461	1455	1087	1614	1528	1439	-0.284989	0.292436	-0.0174146	0.976011	-0.267574	0.511067
IKZF2.3	CCTAAGGGACGAGGGGGAG	881	213	1415	551	256	2034	557	226	2138	2.95881	8.5e-35	1.52935	1.68e-09	1.42946	2.15e-07
IKZF2.4	CTAGTAGGAAAAGTCACTC	569	834	739	520	538	347	805	502	557	-0.251671	0.552098	-0.214068	0.691929	-0.0376026	0.96744
IKZF2.5	GACCATCCCTAAGGGACGA	808	506	598	734	759	733	825	564	614	0.0590198	0.882681	-0.248549	0.54063	0.307568	0.51921
IKZF2.6	AGAACCCAGCTAGGAACCC	970	800	957	804	840	621	1163	978	1134	-0.0248101	0.947551	-0.0873154	0.853969	0.0625054	0.924851
IKZF2.7	CCAAGAAGAAAGATTGGGT	581	537	553	570	691	397	311	622	434	-0.479374	0.239866	-0.00449249	0.994906	-0.474881	0.410474
IKZF2.8	AATGGCACCACGTACTTTC	320	841	585	857	598	576	693	873	788	-0.305016	0.511472	0.138852	0.849031	-0.443868	0.478614
IKZF2.9	TGGTCGATTCTTAAGGAAC	280	251	319	248	336	253	221	397	332	-0.16836	0.782443	0.307911	0.653686	-0.476271	0.528629
IKZF2.10	AGTCAGGCAGAACCCAGCT	946	824	435	493	760	604	641	792	702	-0.490416	0.157958	-0.194637	0.714586	-0.295779	0.621143
IKZF2.11	CGGCGGGGGAGATGTGCTC	708	700	558	760	806	1134	886	782	722	-0.00138718	0.997627	0.040147	0.953717	-0.0415342	0.957378
IKZF2.12	ACGCCCGCGGGCGGAGGGC	593	796	518	698	785	467	695	473	488	-0.490275	0.113126	-0.390221	0.313353	-0.100053	0.883125
IKZF2.13	TGCTCGGGCTCCACCGGAT	888	1447	905	1089	950	948	1176	1074	1177	-0.236072	0.428878	-0.0206332	0.974583	-0.215438	0.643983
IKZF2.14	AGGACAAGTGCTGCCCCGG	517	968	502	739	788	602	806	872	685	-0.610457	0.0194319	-0.155822	0.731133	-0.454635	0.218218
IKZF2.15	CACACACGCACAGGCGCTC	783	585	639	609	556	477	407	629	590	-0.115296	0.801887	-0.0160214	0.983489	-0.0992744	0.901952
IKZF2.16	GGCTCGCGCAGACGCCCGC	685	716	566	408	740	309	427	637	693	-0.520556	0.168342	0.0704903	0.927157	-0.591046	0.218218
IKZF2.17	GCGCTCGGCAATCGATTAC	342	493	348	501	321	391	456	442	203	-0.472745	0.366818	-0.427092	0.506062	-0.045653	0.970204
IKZF2.18	CCACCGGATCGGTTTCTCG	573	475	331	359	492	352	582	719	419	-0.63896	0.0629066	-0.393707	0.39614	-0.245253	0.729906
IKZF2.19	CGAGGGAGTGCGCGCGTCG	619	629	764	621	651	623	587	629	869	0.1927	0.55463	0.340165	0.315399	-0.147466	0.800482
IKZF2.20	GATTGCCGAGCGCGCCGAG	533	218	332	327	418	382	301	426	504	0.145379	0.826821	0.0772428	0.944359	0.0681364	0.955577
IKZF2.21	ATCTGTTTGCTGGATTTGGG	633	417	442	497	618	217	574	382	672	-0.216885	0.70946	-0.369735	0.574262	0.15285	0.882064
IKZF2.22	TTTATCAGCCGATCTGTTTG	520	400	656	411	653	390	377	358	379	-0.0379418	0.949287	0.158838	0.832478	-0.19678	0.82824
IKZF2.23	GGTGTTCTTCTCTCTCATTT	387	279	202	199	293	205	382	219	209	-0.398985	0.489885	-0.578964	0.353543	0.179979	0.872776
IKZF2.24	ACCATCCCTAAGGGACGAGG	853	914	1030	837	986	856	1044	663	911	0.097857	0.789492	0.0746413	0.892786	0.0232156	0.975797
IKZF2.25	GTCGATTCTTAAGGAACCGG	662	487	619	614	467	515	594	854	652	-0.0344428	0.946736	-0.0343197	0.96717	-0.000123118	0.999614
IKZF2.26	GCCGGCGGGGGAGATGTGCT	413	700	564	371	502	244	240	535	362	-0.656965	0.0977515	0.194657	0.772862	-0.851622	0.0653392
IKZF2.27	GCGTCTGCGCGAGCCCGGCG	354	220	308	373	416	355	242	607	246	-0.474079	0.440641	-0.0421047	0.974639	-0.431974	0.656414
IKZF2.28	CACGTCCGCTCGCCCGCGCC	598	407	359	997	489	762	646	488	489	0.107886	0.801887	-0.456898	0.234677	0.564784	0.162226
IKZF2.29	TGCGCGCGTCGCGGAGCCTC	276	472	442	420	290	169	307	350	458	-0.132735	0.849941	0.0266762	0.9818	-0.159411	0.891164
IKZF2.30	CGAGGGAGTGCGCGCGTCGG	551	590	761	544	603	772	497	658	784	0.281989	0.361223	0.587297	0.0382914	-0.305308	0.493894
IKZF2.31	TCCCTTAGGGATGGTCTAGT	1010	1198	686	1140	793	997	944	838	722	-0.27797	0.388708	-0.32288	0.383375	0.0449106	0.949527
IKZF2.32	GAATGGCACCACGTACTTTC	886	678	773	660	639	553	533	609	664	-0.00826969	0.985147	-0.00504087	0.994166	-0.00322882	0.99529
IKZF2.33	CACCACGTACTTTCAGGAAA	692	481	567	773	673	636	1011	690	811	0.0874334	0.801887	-0.249912	0.48326	0.337345	0.3872
IKZF2.34	ACAAGAAAACTGAAAGAAAA	501	495	524	396	486	338	372	676	455	-0.393073	0.348573	0.0859387	0.912959	-0.479012	0.389617
IKZF2.35	CTCGCGCAGACGCCCGCGGG	396	711	568	404	613	411	440	441	393	-0.390292	0.302868	0.166752	0.77394	-0.557044	0.217594
IKZF2.36	CAGACGCCCGCGGGCGGAGG	522	1114	405	399	1130	351	533	851	331	-1.54374	3.67e-11	-0.37471	0.314963	-1.16903	8.14e-06
IKZF2.37	CTGGCGGCGGGCAGCGGAGC	340	765	378	404	550	561	613	285	905	0.0938975	0.886065	0.460475	0.48369	-0.366578	0.683348
IKZF2.38	CGGGCAGCGGAGCCCCGGGC	737	463	458	605	688	494	775	685	632	-0.257072	0.472953	-0.387933	0.309273	0.130861	0.852454
IKZF2.39	CGCTCGGCAATCGATTACGT	633	777	588	755	742	611	703	512	702	-0.121088	0.741844	-0.0923824	0.860136	-0.0287053	0.968926
IKZF2.40	ACCATCCCTAAGGGACGAGG	788	878	854	679	832	1046	991	664	844	0.177864	0.612622	0.20449	0.625043	-0.0266257	0.972761
IKZF2.41	AGACCATCCCTAAGGGACGA	818	842	436	965	1113	618	1017	706	768	-0.603045	0.0196738	-0.598523	0.0389261	-0.00452112	0.994531
IKZF2.42	GACCATCCCTAAGGGACGAG	841	525	607	755	773	652	814	594	625	-0.036564	0.929705	-0.312929	0.397162	0.276365	0.558117
IKZF2.43	CGGGCTCGCGCAGACGCCCG	749	734	660	593	1105	962	910	810	897	-0.113943	0.775242	0.187127	0.685698	-0.30107	0.544664
IKZF2.44	GAGCCCCGGGCGCGGGCGAG	905	1009	801	762	963	606	1005	637	1061	-0.141621	0.714105	-0.0852272	0.888613	-0.0563935	0.94119
IKZF2.45	GGCGGAGGGCGGGCTGGCGG	380	442	473	325	250	584	215	523	358	0.161275	0.804397	0.687038	0.245039	-0.525763	0.514945
IKZF2.46	GGACGAGGGGGAGGGGTGGA	1109	1379	921	1024	1138	597	967	733	715	-0.555715	0.0223363	-0.444991	0.133429	-0.110724	0.85249
IKZF2.47	GGAGGAGGAGGAGGAGGACG	910	611	389	564	351	774	915	642	532	0.0798267	0.888823	-0.410832	0.465991	0.490659	0.447748
IKZF2.48	TGTTCTTCTCTCTCATTTCT	116	155	137	296	78	132	191	198	235	0.160445	0.867246	-0.258846	0.837462	0.419291	0.775453
IKZF2.49	TAGACCATCCCTAAGGGACG	533	475	518	287	366	455	446	342	483	0.27467	0.514042	0.281051	0.579056	-0.00638139	0.994297
IKZF2.50	TAGGAAAAGTCACTCAGGAA	401	522	565	594	562	396	443	470	669	0.0298035	0.957027	0.226356	0.688157	-0.196552	0.80072
IKZF2.51	TCTAGTAGGAAAAGTCACTC	125	288	367	272	156	303	169	363	267	0.187694	0.815359	0.788999	0.283676	-0.601305	0.543594
IRF4.1	GCGCGCGGAGGGTCGCCAA	560	775	687	499	588	586	621	575	563	-0.10514	0.783848	0.171725	0.699489	-0.276866	0.567802
IRF4.2	CCGCTTCGGGGACTGTCAC	273	756	489	388	577	717	749	690	417	-0.338969	0.523077	0.334322	0.607891	-0.673291	0.265312
IRF4.3	CGGCTGGAGGTGCGCTCTC	774	360	517	556	570	473	506	610	462	-0.136994	0.792664	-0.286746	0.612914	0.149752	0.868602
IRF4.4	CAGCCCCCAGCCTTCACGC	1046	1084	1122	1022	531	959	897	591	950	0.471433	0.0832927	0.0681124	0.904773	0.403321	0.29827
IRF4.5	GGAGGGTCGCCAAGGGCGC	895	770	1026	701	729	839	1072	716	1122	0.379954	0.125048	0.215747	0.532304	0.164207	0.743043
IRF4.6	CCCTCGGCAAGGCCATCAC	912	1058	948	1140	1048	1350	1158	916	1236	0.172116	0.522251	0.176929	0.584395	-0.00481282	0.993692
IRF4.7	GGGCCGGCGTGAAGGCTGG	604	375	502	299	395	565	812	533	626	0.363496	0.410456	0.111403	0.883734	0.252093	0.75305
IRF4.8	TGGGGCCGTTTCCCGCGAA	594	352	148	196	513	305	353	347	350	-0.653987	0.294538	-0.478326	0.553644	-0.175661	0.892637
IRF4.9	AGCGTGTAACGGAAGACGG	420	661	563	702	975	525	418	897	665	-0.547279	0.0919846	0.268074	0.570335	-0.815353	0.0210341
IRF4.10	GCCGGGCGGGCGAGCCTCA	359	347	272	275	246	464	257	274	106	-0.216697	0.780248	-0.141704	0.90611	-0.0749934	0.958365
IRF4.11	CTGGCGCAGGGGATCGGGG	670	930	1096	650	586	1109	913	264	963	0.889304	0.0147799	0.51326	0.297059	0.376044	0.576669
IRF4.12	TCACTGGCGCAGGGGATCG	603	479	459	690	675	583	662	670	628	-0.16655	0.627677	-0.194471	0.639255	0.0279214	0.970204
IRF4.13	GGGCGGGGTGCCCGGAGTG	367	494	615	388	661	355	527	568	546	-0.23673	0.612365	0.293685	0.594293	-0.530415	0.333925
IRF4.14	GCGGTGCCTCGTGGCTGAA	662	994	764	997	760	1019	521	663	765	0.02675	0.950535	0.297366	0.458477	-0.270616	0.594378
IRF4.15	GCCTCGTGGTCACTGGCGC	283	471	416	341	541	379	355	316	457	-0.102673	0.847128	0.402419	0.435555	-0.505092	0.379843
IRF4.16	CGCGGGGCATGAACCTGGA	1092	1096	1092	1184	951	1196	962	651	1262	0.384535	0.106381	0.185068	0.589575	0.199467	0.64346
IRF4.17	GGCCCGGACGACCCTGACA	741	589	799	735	818	1243	991	995	930	0.286507	0.402291	0.317367	0.427893	-0.0308605	0.968533
IRF4.18	AGAGCGGGCGGAGGACCCC	1147	1080	888	1185	843	1524	909	1024	955	0.113833	0.772306	0.0860094	0.882362	0.0278239	0.972671
IRF4.19	GGCACGCGGGGCATGAACC	857	738	770	641	852	904	782	779	896	0.0755008	0.834952	0.216925	0.565801	-0.141424	0.801762
IRF4.20	CGAGGCCCCGGAGTCTTTG	253	591	526	526	636	709	639	512	695	0.0901354	0.858202	0.540225	0.212505	-0.450089	0.418097
IRF4.21	AAATGGGGGGCGTGTAGTAG	1010	1340	1288	1077	862	1064	998	1071	826	-0.0798718	0.833663	0.072091	0.899755	-0.151963	0.800145
IRF4.22	ATGTGGCCAGGGCGGGAAAT	635	772	785	628	815	554	790	865	381	-0.563855	0.127033	-0.217114	0.701677	-0.34674	0.575986
IRF4.23	CGAATCTCGCCTTTGCGCCG	796	767	259	567	752	450	776	644	428	-0.981667	0.000771937	-0.884454	0.0059	-0.0972125	0.901952
IRF4.24	GGGCCGTTTCCCGCGAAGTT	282	300	250	391	471	282	263	380	705	-0.0159612	0.983337	0.334289	0.638668	-0.350251	0.707211
IRF4.25	CCGCTTCGGGGACTGTCACT	651	678	562	617	446	488	592	522	755	0.0927509	0.82033	-0.0209204	0.976011	0.113671	0.871013
IRF4.26	CTGCAGTTTAGTGATTGACG	665	524	554	901	426	400	394	438	516	0.0447295	0.938986	-0.336217	0.544245	0.380947	0.560935
IRF4.27	TCCCCGAAGCGGCGCGCGCC	472	407	437	397	289	341	569	361	472	0.203326	0.624422	-0.156545	0.787451	0.35987	0.51921
IRF4.28	GCGCGCGGAGGGTCGCCAAG	629	726	640	599	605	579	662	658	645	-0.130278	0.691184	0.0250203	0.969053	-0.155298	0.785875
IRF4.29	CGGAGGGTCGCCAAGGGCGC	1000	896	872	1221	1182	1078	978	859	889	-0.0804632	0.781505	-0.125699	0.710613	0.0452356	0.933569
IRF4.30	CCTCTCCCCAGTCCAACCCC	815	848	718	743	626	842	1164	509	1246	0.429967	0.197332	0.0810124	0.901779	0.348955	0.50482
IRF4.31	CGGGGGTTGGACTGGGGAGA	1425	1973	1138	1419	1931	1121	1197	2020	1025	-0.895676	6.23e-08	-0.250278	0.340251	-0.645398	0.00121066
IRF4.32	ACTTTGCAAGCCGAGAGCCG	287	240	530	582	607	623	540	512	529	0.383018	0.393782	0.397508	0.459011	-0.0144894	0.987711
IRF4.33	CGGGAACCCCACCCCGGCCG	653	710	283	405	537	306	562	485	439	-0.791376	0.014508	-0.600384	0.133429	-0.190993	0.800482
IRF4.34	GCAGCCCCCAGCCTTCACGC	641	604	1060	504	359	1132	653	554	806	0.975891	0.000639581	0.806913	0.012283	0.168978	0.816214
IRF4.35	GGGGGCCGGGGGTTGGACTG	719	864	657	731	424	702	431	615	506	-0.0644013	0.898701	0.0512254	0.952068	-0.115627	0.887126
IRF4.36	GTCCAACCCCCGGCCCCCAC	1139	671	1825	1504	979	2419	1044	899	2063	1.26712	4e-13	0.823825	1.65e-05	0.443297	0.096871
IRF4.37	TGCAAGCCGAGAGCCGGGGC	460	311	412	396	155	1223	272	204	692	1.71319	4.8e-05	1.07784	0.0382811	0.635344	0.407424
JUNB.1	TCGGGGTACGCATGGAAGG	646	535	803	580	160	768	536	334	948	1.35227	4.19e-05	0.556118	0.24154	0.796149	0.0877059
JUNB.2	TAAACAGCGGCCACGGGCC	570	602	563	662	638	624	501	404	559	0.0725485	0.851081	0.064166	0.914099	0.00838252	0.990853
JUNB.3	CCTCCTCGAGCGTGGGGAA	460	392	460	454	385	477	508	559	720	0.258454	0.496315	0.231989	0.618024	0.0264648	0.976745
JUNB.4	GGCGGCTCGCGTCACTGTC	169	183	245	249	199	187	66	177	367	0.494913	0.527652	0.838586	0.309273	-0.343673	0.810439
JUNB.5	CAATCGGAGCGCACTTCCG	553	369	458	370	360	213	573	292	321	-0.140008	0.800603	-0.575014	0.249689	0.435005	0.51921
JUNB.6	TGAGTGAGGGGTTTCAGGG	983	1440	734	1084	2244	536	1098	1114	548	-1.39525	7.96e-09	-0.755003	0.0101789	-0.640244	0.0657597
JUNB.7	GTACGCAGCAAGTGGGGTG	555	574	520	735	881	688	664	689	610	-0.265672	0.373405	-0.0573726	0.917614	-0.2083	0.667961
JUNB.8	GGGCCCAGGCACATGAGTG	449	267	686	688	420	948	637	607	837	0.944577	0.0014646	0.547968	0.158297	0.396609	0.464039
JUNB.9	ACCTCGGGGTACGCATGGA	991	939	720	978	725	909	669	746	608	-0.163635	0.636243	-0.18504	0.661552	0.0214048	0.977068
JUNB.10	AGGGGCTCAAAGGACCTCG	302	565	441	454	321	443	338	410	336	-0.125488	0.828263	0.194932	0.787727	-0.32042	0.687035
JUNB.11	CACATGAGTGAGGGGTTTCA	778	854	807	552	835	730	472	549	479	-0.195181	0.55463	0.204451	0.609888	-0.399632	0.298349
JUNB.12	GACCTCGGGGTACGCATGGA	365	541	437	692	473	487	600	464	384	-0.219047	0.634573	-0.272875	0.618024	0.0538282	0.954777
JUNB.13	AGGGGCTCAAAGGACCTCGG	323	458	367	518	293	447	383	470	357	-0.112676	0.849447	-0.00901287	0.993156	-0.103663	0.924851
JUNB.14	CGCGTGTCCTTGTAAACAGG	1482	1259	582	1533	1365	1052	1223	819	675	-0.618616	0.00537055	-0.861956	6.88e-05	0.24334	0.553298
JUNB.15	CGCTCCGATTGGCCGTCGCG	623	413	535	379	605	605	658	446	523	0.149713	0.766868	0.0525025	0.95208	0.0972108	0.917076
JUNB.16	CCACGGAAGTGCGCTCCGAT	532	477	622	514	436	296	793	425	464	-0.0304656	0.958044	-0.390457	0.448068	0.359991	0.579189
JUNB.17	GGGTTTCTTCGCACATACGT	148	235	203	160	159	131	252	202	165	-0.285678	0.683038	-0.115573	0.919339	-0.170105	0.893099
JUNB.18	GTCCTGGTATTTGTCCCAGG	659	919	720	565	518	635	868	831	602	-0.205665	0.592976	-0.0210713	0.976011	-0.184594	0.7864
JUNB.19	GCCCGTGGCCGCTGTTTACA	230	390	395	338	373	688	530	213	296	0.436461	0.474749	0.316212	0.692353	0.120248	0.929831
JUNB.20	CGGGGGCCCGGCTCCGGCGA	159	123	361	240	314	207	303	332	364	0.33873	0.626461	0.538102	0.489472	-0.199372	0.876362
JUNB.21	CCCCTTCCCCACGCTCGAGG	832	1052	820	994	855	1058	886	1040	761	-0.210638	0.522711	0.00581932	0.993156	-0.216458	0.676256
JUNB.22	CCTCCCCTTCCCCACGCTCG	1065	1071	840	1274	1250	848	1315	893	1569	-0.0651598	0.869337	-0.156221	0.724819	0.0910615	0.883125
JUNB.23	CGCCCCCCTCCTCGAGCGTG	689	744	656	735	538	726	651	540	623	0.107908	0.771449	-0.00476582	0.994166	0.112674	0.859068
JUNB.24	AGGCGGCTCGCGTCACTGTC	234	104	414	341	313	297	739	218	502	0.995359	0.0573508	0.100861	0.930945	0.894498	0.207536
JUNB.25	CCCCTCCTCGAGCGTGGGGA	927	1013	525	777	860	681	1051	700	723	-0.454093	0.105419	-0.470293	0.139629	0.0162008	0.98303
JUNB.26	GCGCGTGTCCTTGTAAACAG	350	278	346	341	479	493	702	413	438	0.113908	0.839596	-0.031972	0.975315	0.14588	0.876341
JUNB.27	CCTTCCCCACGCTCGAGGAG	418	590	722	382	398	990	391	401	655	0.737768	0.0168531	1.0299	0.000687028	-0.292137	0.626238
JUNB.28	CGCGCCCCCCTCCTCGAGCG	633	709	825	768	669	684	894	673	866	0.170833	0.606977	0.0987414	0.842584	0.0720918	0.912791
JUNB.29	GATTGGCCGTCGCCGGAGCC	518	324	213	319	290	282	370	559	270	-0.622751	0.20906	-0.602859	0.301608	-0.0198914	0.985894
KLF1.1	GGGCTGTGGAGCCTCAATC	475	783	396	830	642	632	653	492	695	-0.229322	0.592976	-0.142034	0.824002	-0.0872878	0.920513
KLF1.2	CGGGGGGGCACTGTTTCTG	1318	760	1728	1147	746	1811	1459	752	1972	1.24673	6.67e-16	0.539036	0.00364445	0.707692	0.000141415
KLF1.3	ACAGAGAGGAGCCCTCGAA	31	172	457	304	267	552	146	120	216	1.14322	0.102091	1.59305	0.0248508	-0.449831	0.760367
KLF1.4	TGTCCTCCGGTGAAGGGGA	673	153	651	470	412	677	585	212	788	1.45553	6.78e-05	0.317519	0.614509	1.13801	0.0130236
KLF1.5	GCAAAGCAAGGCAAGGCGG	460	486	466	478	733	915	769	757	923	0.151977	0.68434	0.446571	0.207966	-0.294594	0.553298
KLF1.6	TGGGGCACAAACTTCACGT	510	343	1434	444	284	1403	367	288	1785	2.29868	4.32e-29	1.85291	1.02e-18	0.445774	0.213311
KLF1.7	TTCCAGGAAAGTTAACTGA	874	535	540	714	574	945	685	364	460	0.341093	0.360659	-0.23792	0.618024	0.579013	0.16269
KLF1.8	CCCCCTGTCCCCCTGATTG	1796	1735	1690	1679	1979	1739	1980	1813	1824	-0.111934	0.60733	-0.00707521	0.987848	-0.104859	0.78634
KLF1.9	TAGCAGCCTCCAACGTCTG	228	156	282	420	177	162	255	260	132	-0.0954513	0.91622	-0.58172	0.495515	0.486269	0.676134
KLF1.10	TCCCAGCCCTCCCCTTCAC	1790	1425	1355	1410	1287	1433	1347	1739	1494	-0.0957379	0.759664	-0.0385184	0.942778	-0.0572195	0.924823
KLF1.11	AGGCTGCAGCCAATCAGCTA	786	588	507	392	621	351	1094	439	495	-0.367697	0.426124	-0.653138	0.153792	0.285441	0.717964
KLF1.12	GAGCCTCAATCAGGGGGACA	866	927	608	830	756	1076	776	618	1017	0.183053	0.622769	0.15672	0.752505	0.0263326	0.975009
KLF1.13	GGCTGTGGAGCCTCAATCGT	721	616	646	746	730	533	708	671	694	-0.14937	0.664087	-0.173098	0.683609	0.0237275	0.975009
KLF1.14	ATTGGCTGCAGCCTCTGATA	487	645	740	674	531	888	829	410	770	0.561617	0.0868285	0.317244	0.487079	0.244373	0.704528
KLF1.15	CCTCTGATAAGGCAAAGCAG	604	467	573	349	269	534	549	347	812	0.804057	0.00669884	0.420477	0.304436	0.38358	0.466718
KLF1.16	GCAAAGCAAGGCAAGGCGGC	318	563	476	556	644	854	729	409	592	0.177863	0.714105	0.309406	0.570335	-0.131543	0.877889
KLF1.17	GCGGGGGGGCACTGTTTCTG	1001	824	1242	947	1004	1850	849	546	1630	0.976862	2.36e-06	0.787423	0.00050502	0.189439	0.695127
KLF1.18	GTTGGGGGGTTCAGGGTTTG	1132	841	874	1062	982	1125	1132	754	736	0.0428487	0.906799	-0.255779	0.465727	0.298628	0.46535
KLF1.19	AAAAGGCAGAAAGGGTATTC	474	689	401	506	605	593	301	424	668	-0.064075	0.902661	0.444394	0.350932	-0.508469	0.346996
KLF1.20	ACCCCCTGTCCCCCTGATTG	1813	2138	1539	2337	2597	1903	2034	1720	2549	-0.15463	0.535233	-0.0111915	0.981503	-0.143438	0.734168
KLF1.21	ACTTCACGTTGGCCTGTCTG	224	488	571	592	475	396	416	506	838	0.237788	0.669048	0.616046	0.256367	-0.378258	0.634122
KLF1.22	TAAGGCAAAGCAAGGCAAGG	1546	1619	1761	1735	1247	1354	1394	1394	1942	0.204507	0.426313	0.14147	0.679433	0.0630366	0.904017
KLF1.23	TGATAAGGCAAAGCAAGGCA	1327	984	1368	632	835	1726	738	930	1984	0.855004	0.00136981	1.00428	0.000214573	-0.14928	0.82629
KLF1.24	AAACTTCACGTTGGCCTGTC	247	399	412	317	453	550	292	351	193	-0.155904	0.801887	0.407125	0.537045	-0.563029	0.436712
KLF1.25	TATCAAGGGTTGGGGGGTTC	680	661	381	552	705	452	972	551	923	-0.282511	0.496477	-0.337999	0.48054	0.0554883	0.949527
KLF1.26	TTGACTTGGCTTTGGACACA	531	412	564	417	619	410	633	335	531	0.104827	0.849447	-0.0248721	0.977753	0.129699	0.883161
KLF1.27	CTGGGGCACAAACTTCACGT	464	755	1449	805	317	1652	1035	421	2049	1.75437	0.00098157	1.20637	0.0665576	0.548	0.60929
KLF1.28	CTTTAACCCCAGCCCCAGAC	1513	1141	2422	1800	1742	3275	1644	1171	3551	1.15722	1.24e-16	0.931273	1.69e-10	0.225951	0.412833
KLF1.29	GCCTCTGATAAGGCAAAGCA	887	765	749	571	713	989	875	653	1187	0.404728	0.179833	0.372347	0.302862	0.0323812	0.966869
KLF17.1	GCGCAGGGCGGGACGGGTG	586	760	753	498	717	617	512	646	786	-0.0208128	0.958008	0.476894	0.0981963	-0.497707	0.118723
KLF17.2	CCTTGGCGCAGCTGTAAAT	962	426	859	893	384	1080	1042	603	662	0.854993	0.00659183	-0.0914679	0.899755	0.946461	0.00872223
KLF17.3	TCAGACTGAGGGGTGGAAT	1441	1065	1416	1043	1287	1430	1096	683	1507	0.514698	0.0352887	0.335925	0.29482	0.178772	0.732516
KLF17.4	CCTCACCATGCCCCAACCA	1337	1366	1741	1818	1012	1681	1631	1235	2648	0.685151	0.00081806	0.358078	0.198311	0.327072	0.339574
[truncated: 2,758 more rows]

## Sheet: CAS-TF_sgASCL1
gRNA	Protospacer	R1_Unsort	R1_Low	R1_High	R2_Unsort	R2_Low	R2_High	R3_Unsort	R3_Low	R3_High	res_HvL.log2FoldChange	res_HvL.padj	res_HvU.log2FoldChange	res_HvU.padj	res_LvU.log2FoldChange	res_LvU.padj
[truncated: 8,435 more rows]

[truncated: 1 more sheets: CAS-TF_sgNGN3]
